# Supplementary material for: Proteomic Analysis of Arsenic Resistance during Cyanide Assimilation by Pseudomonas pseudoalcaligenes CECT 5344
Source: Int J Mol Sci. 2023 Apr 13;24(8):7232. doi: 10.3390/ijms24087232 (PMC10138600; doi:10.3390/ijms24087232)
Supplement: Supplementary file 1 [file ijms-24-07232-s001.zip]

Archive with 5 entries (5 files):
- ijms-2303921-supplementary figures.pdf
- SDS1_QualitativeAnalysis.xlsx
- SDS2_QuantitativeAnalysis.xlsx
- TableS1_ProteomicSearchParameters_20220120.pdf
- TableS2.PrimerUsed.pdf
