# Supplementary material for: Proteomic Analysis of Arsenic Resistance during Cyanide Assimilation by Pseudomonas pseudoalcaligenes CECT 5344
Source: Int J Mol Sci. 2023 Apr 13;24(8):7232. doi: 10.3390/ijms24087232 (PMC10138600; doi:10.3390/ijms24087232)
Supplement: Supplementary file 1 [file ijms-24-07232-s001.zip › SDS1_QualitativeAnalysis.xlsx]

## Sheet: QualitativeCounting
Sample	Replicate	# Proteins	Total Unique Proteins
N	1	924	1177
	2	1105
	3	1031
Nas	1	1145	1312
	2	1205
	3	1204
CN	1	1446	1591
	2	1480
	3	1525
CNAs	1	1506	1581
	2	1511
	3	1484

## Sheet: N
Majority protein IDs	Peptides N1	Peptides N2	Peptides N3	Locus	Protein name	Subcellular location
H9N5D8	8	4	8	BN5_1637	FAD dependent oxidoreductase (FAD-dependent oxidoreductase)	Cytoplasmic
H9N5E0		2		BN5_1630	Sigma-54-dependent transcriptional regulator (Transcriptional regulator)	Cytoplasmic
H9N5E1	4	2		BN5_1632	Nitrilase (EC 3.5.5.7)	Cytoplasmic
H9N5E2	7	6	5	BN5_1631	Uncharacterized protein	Cytoplasmic
H9N5E3	2	2		BN5_1633	Radical SAM domain-containing protein (Radical SAM domain-containing proteinBiotin synthase-related enzymeRibosomal RNA large subunit methyltransferase N) (EC 2.1.1.-)	Unknown
H9N5E5	2		2	BN5_1635	AIR synthase related protein domain protein (AIR synthase-like protein)	Cytoplasmic
W6QNV1	13	21	23	BN5_0004	DNA gyrase subunit B (EC 5.99.1.3)	Cytoplasmic
W6QNW5		2		BN5_0019	Lipid A biosynthesis acyltransferase (EC 2.3.1.-)	CytoplasmicMembrane
W6QNW8		3	2	BN5_0024	Potassium transporter peripheral membrane component	CytoplasmicMembrane
W6QP02			2	BN5_0059	Aldose 1-epimerase family protein (EC 4.2.1.9)	Cytoplasmic
W6QP07	3	3	4	BN5_0064	N5-carboxyaminoimidazole ribonucleotide synthase (N5-CAIR synthase) (EC 6.3.4.18) (5-(carboxyamino)imidazole ribonucleotide synthetase)	CytoplasmicMembrane
W6QP39	2	1	6	BN5_0104	DNA polymerase I (EC 2.7.7.7)	Cytoplasmic
W6QP71	7	14	16	BN5_0124	Malate synthase G (EC 2.3.3.9)	Cytoplasmic
W6QPA6	2	2	2	BN5_0150	Cytochrome C6	Unknown
W6QPB0	7	11	11	BN5_0156	Succinate-semialdehyde dehydrogenase I (EC 1.2.1.16)	Cytoplasmic
W6QPD4		2		BN5_0186	Uncharacterized protein	Cytoplasmic
W6QPE5	2	3	3	BN5_0201	Two-component response regulator AlgR (EC 3.1.1.61)	Cytoplasmic
W6QPJ9	5	7	5	BN5_0256	Cytochrome c551 peroxidase (EC 1.11.1.5)	Periplasmic
W6QPL1	6	8	7	BN5_0266	Putrescine transport system substrate-binding protein	Periplasmic
W6QPL7	5	7	7	BN5_0271	Uncharacterized protein	Cytoplasmic
W6QPM0		2	2	BN5_0276	Glutamate--cysteine ligase (EC 6.3.2.2) (Gamma-ECS) (GCS) (Gamma-glutamylcysteine synthetase)	Cytoplasmic
W6QPN0	2	3	3	BN5_0286	33 kDa chaperonin (Heat shock protein 33 homolog) (HSP33)	Cytoplasmic
W6QPN4			2	BN5_0291	ATP-binding protein of ABC transporter	CytoplasmicMembrane
W6QPP2	14	18	13	BN5_0301	Beta-ketoacyl synthase (EC 2.3.1.41)	Cytoplasmic
W6QPR3	8	12	11	BN5_0321	UPF0312 protein BN5_0321	Unknown
W6QPR8	11	21	18	BN5_0326	Adenosylhomocysteinase (EC 3.3.1.1) (S-adenosyl-L-homocysteine hydrolase) (AdoHcyase)	Cytoplasmic
W6QPU0	9	1	11	BN5_0346	Phosphoglycerate kinase (EC 2.7.2.3)	Cytoplasmic
W6QPV9	3	4	5	BN5_0361	Putative glutathione transferase (EC 2.5.1.18)	Cytoplasmic
W6QQ11	19	22	18	BN5_0416	ATP-dependent protease ATPase subunit HslU (Unfoldase HslU)	Cytoplasmic
W6QQ21	3	5	4	BN5_0426	Penicillin-binding protein 1A (EC 2.4.1.129)	Extracellular
W6QQ30	14	29	25	BN5_0436	Glutamate synthase (NADPH) large chain (EC 1.4.1.13)	Cytoplasmic
W6QQ36	3	2		BN5_0441	ABC transporter/ATPase component protein	CytoplasmicMembrane
W6QQ40	2			BN5_0446	Cobyrinic acid a,c-diamide synthase (EC 6.3.5.10)	Cytoplasmic
W6QQ48	2	2		BN5_0456	Ribosomal RNA large subunit methyltransferase J (EC 2.1.1.266) (23S rRNA (adenine(2030)-N6)-methyltransferase) (23S rRNA m6A2030 methyltransferase)	Cytoplasmic
W6QQ57			2	BN5_0466	Glutamate-ammonia-ligase adenylyltransferase (EC 2.7.7.42) (Glutamine-synthase adenylyltransferase) (ATase) ([Glutamate--ammonia-ligase] adenylyltransferase)	Cytoplasmic
W6QQ63		2		BN5_0471	Lipopolysaccharide core heptose(I) kinase (EC 2.7.1.-)	Cytoplasmic
W6QQ64	2	4	5	BN5_0001	Chromosomal replication initiator protein DnaA	Cytoplasmic
W6QQ73	4	6	4	BN5_0016	Glycine--tRNA ligase alpha subunit (EC 6.1.1.14) (Glycyl-tRNA synthetase alpha subunit) (GlyRS)	Cytoplasmic
W6QQ78		3	2	BN5_0486	Putative lipoprotein	CytoplasmicMembrane
W6QQ80	5	6	5	BN5_0026	Methionyl-tRNA formyltransferase (EC 2.1.2.9)	Cytoplasmic
W6QQ84	4	9	6	BN5_0031	Quinone oxidoreductase (EC 1.6.5.5)	Cytoplasmic
W6QQ87		3		BN5_0036	Substrate-binding region of ABC-type glycine betaine transport system	Unknown
W6QQ88	16	19	16	BN5_0496	Outer membrane channel protein	OuterMembrane
W6QQ93	6	6	6	BN5_0046	Tryptophan synthase alpha chain (EC 4.2.1.20)	Cytoplasmic
W6QQ94	4	6	5	BN5_0506	Uncharacterized protein	Cytoplasmic
W6QQ99	15	18	15	BN5_0056	TRAP dicarboxylate transporter-DctP subunit	Unknown
W6QQA5	3	9	5	BN5_0066	Alcohol dehydrogenase, zinc-containing (EC 1.1.1.1)	Cytoplasmic
W6QQA6	8	8	8	BN5_0521	RNA-binding protein Hfq	Cytoplasmic
W6QQB0	4	4	4	BN5_0526	ATP phosphoribosyltransferase regulatory subunit	Cytoplasmic
W6QQB2	3	8	6	BN5_0076	Extracellular solute-binding protein	Periplasmic
W6QQB6	9	16	16	BN5_0533	Ribonuclease R (RNase R) (EC 3.1.13.1)	Cytoplasmic
W6QQB9	1	14	13	BN5_0538	50S ribosomal protein L9	Cytoplasmic
W6QQC6	2	9	5	BN5_0543	Transglutaminase domain-containing protein	Cytoplasmic
W6QQD6	2	2	2	BN5_0106	Cytochrome c5-like protein	Periplasmic
W6QQE5	2	3	2	BN5_0116	Phosphate transport system permease protein	CytoplasmicMembrane
W6QQH3	3	8	5	BN5_0593	ABC-type branched-chain amino acid transport systems periplasmic component-like protein	Unknown
W6QQH7	4	11	8	BN5_0598	Phosphoribosylamine--glycine ligase (EC 6.3.4.13) (GARS) (Glycinamide ribonucleotide synthetase) (Phosphoribosylglycinamide synthetase)	Cytoplasmic
W6QQK3		2	2	BN5_0163	AsnC family transcriptional regulator	Cytoplasmic
W6QQK7	5	5	5	BN5_0168	Cytochrome c5-like protein	Unknown
W6QQL3	15	2	17	BN5_0178	Nitrogen regulatory protein P-II	CytoplasmicMembrane
W6QQM0	6	9	8	BN5_0188	Diaminopimelate decarboxylase (DAP decarboxylase) (DAPDC) (EC 4.1.1.20)	Cytoplasmic
W6QQM4	4	4	5	BN5_0193	Nucleoside diphosphate kinase regulator	Cytoplasmic
W6QQP9	2	5	5	BN5_0223	Polyphosphate kinase (EC 2.7.4.1) (ATP-polyphosphate phosphotransferase) (Polyphosphoric acid kinase)	CytoplasmicMembrane
W6QQR9	17	26	25	BN5_0648	ABC transporter, ATP-binding protein	Cytoplasmic
W6QQS0	14	17	15	BN5_0248	Binding protein component of ABC iron transporter	Periplasmic
W6QQS7	2	5	3	BN5_0661	Dephospho-CoA kinase (EC 2.7.1.24) (Dephosphocoenzyme A kinase)	Cytoplasmic
W6QQT1		2		BN5_0263	Glutamine synthetase (EC 6.3.1.2)	Cytoplasmic
W6QQU0		3		BN5_0676	Uncharacterized protein	Cytoplasmic
W6QQU7	21	25	25	BN5_0278	Resolvase	Cytoplasmic
W6QQV2	2	4	4	BN5_0691	Peptide chain release factor 3 (RF-3)	Cytoplasmic
W6QQX2	4	6	7	BN5_0303	Aspartate carbamoyltransferase (EC 2.1.3.2) (Aspartate transcarbamylase) (ATCase)	Cytoplasmic
W6QQX9	6	1	7	BN5_0308	Glutathione synthetase (EC 6.3.2.3) (GSH synthetase) (GSH-S) (GSHase) (Glutathione synthase)	Cytoplasmic
W6QQZ2	7	8	5	BN5_0731	Cell shape-determining protein MreC (Cell shape protein MreC)	Cytoplasmic
W6QR12	8	7	8	BN5_0751	Glutamate-1-semialdehyde 2,1-aminomutase (GSA) (EC 5.4.3.8) (Glutamate-1-semialdehyde aminotransferase) (GSA-AT)	Cytoplasmic
W6QR20	4	5	4	BN5_0348	Lipoprotein, putative	Unknown
W6QR70	2	2		BN5_0811	Acyl-CoA thioesterase II (EC 3.1.2.-)	Cytoplasmic
W6QR96	2	5	3	BN5_0836	Short chain dehydrogenase	Unknown
W6QR97	5	5	4	BN5_0423	Nuclease (SNase-like) (EC 3.1.31.1)	Unknown
W6QRA7		2		BN5_0433	Shikimate kinase (SK) (EC 2.7.1.71)	Cytoplasmic
W6QRA9		2		BN5_0851	FxsA	CytoplasmicMembrane
W6QRB3	2	3	2	BN5_0856	50S ribosomal protein L27	Cytoplasmic
W6QRB7	2			BN5_0443	Uroporphyrinogen decarboxylase (UPD) (URO-D) (EC 4.1.1.37)	Cytoplasmic
W6QRD3	2	2		BN5_0876	Acetyl-CoA acetyltransferase (EC 2.3.1.9)	Cytoplasmic
W6QRE4	3	4	2	BN5_0886	Beta-lactamase domain-containing protein	Cytoplasmic
W6QRE7		4	4	BN5_0468	ADP-heptose-LPS heptosyltransferase II (EC 2.4.-.-)	Cytoplasmic
W6QRF7	2	3	4	BN5_0478	Alpha-1,3-rhamnosyltransferase (EC 2.4.1.-)	CytoplasmicMembrane
W6QRG9	15	23	19	BN5_0911	Chaperone protein DnaJ	Cytoplasmic
W6QRH6	23	34	28	BN5_0916	Carbamoyl-phosphate synthase large chain (EC 6.3.5.5) (Carbamoyl-phosphate synthetase ammonia chain)	Periplasmic
W6QRI1	12	15	13	BN5_0921	ATP-dependent zinc metalloprotease FtsH (EC 3.4.24.-)	CytoplasmicMembrane
W6QRI6		2	2	BN5_0503	Uncharacterized protein	Unknown
W6QRJ1		3	2	BN5_0508	Sulfurtransferase	Cytoplasmic
W6QRJ2	4	5	3	BN5_0933	30S ribosomal protein S15	Cytoplasmic
W6QRJ8	6	13	7	BN5_0002	DNA polymerase III subunit beta (EC 2.7.7.7)	Cytoplasmic
W6QRK2	2	2	2	BN5_0943	Pantothenate synthetase (PS) (EC 6.3.2.1) (Pantoate--beta-alanine ligase) (Pantoate-activating enzyme)	Cytoplasmic
W6QRK3	11	14	1	BN5_0518	N-acetylmuramoyl-L-alanine amidase (EC 3.5.1.28)	Unknown
W6QRK8	16	26	16	BN5_0523	HflK protein (EC 3.4.-.-)	Unknown
W6QRL9	16	16	16	BN5_0535	30S ribosomal protein S6	Cytoplasmic
W6QRM0	3	3	3	BN5_0027	Peptide deformylase (PDF) (EC 3.5.1.88) (Polypeptide deformylase)	Cytoplasmic
W6QRM4	3	4	2	BN5_0540	Alanine racemase (EC 5.1.1.1)	Cytoplasmic
W6QRM5	3	7	3	BN5_0032	Oxygen-dependent coproporphyrinogen-III oxidase (CPO) (Coprogen oxidase) (Coproporphyrinogenase) (EC 1.3.3.3)	Cytoplasmic
W6QRP2	5	8	5	BN5_0047	Tryptophan synthase beta chain (EC 4.2.1.20)	Cytoplasmic
W6QRR4	12	15	14	BN5_1018	Aldehyde dehydrogenase (EC 1.2.1.3)	Cytoplasmic
W6QRS3	8	1	9	BN5_1028	Putative secreted protein	Unknown
W6QRS4		3		BN5_0595	Allophanate hydrolase (EC 3.5.1.4)	Cytoplasmic
W6QRT7	5	4	3	BN5_0605	Acetyl-CoA carboxylase biotin carboxyl carrier protein subunit (EC 6.4.1.2)	Cytoplasmic
W6QRT8		2	2	BN5_0102	Homoserine kinase (HK) (HSK) (EC 2.7.1.39)	Cytoplasmic
W6QRU1	2		2	BN5_0610	Uncharacterized protein	Unknown
W6QRU4	8	8	9	BN5_0107	Cytochrome c, class I	Periplasmic
W6QRW0	2	2	2	BN5_0117	Phosphate transport system permease protein PstA	CytoplasmicMembrane
W6QRW1	7	1	9	BN5_1068	Phosphoribosylglycinamide formyltransferase 2 (GART 2) (EC 2.1.2.-) (5'-phosphoribosylglycinamide transformylase 2) (Formate-dependent GAR transformylase) (GAR transformylase 2)	CytoplasmicMembrane
W6QRW6	9	13	1	BN5_1073	30S ribosomal protein S16	Cytoplasmic
W6QRY1	2	2		BN5_1098	Uncharacterized protein	Unknown
W6QRY4		2	2	BN5_1103	Uncharacterized protein	CytoplasmicMembrane
W6QRZ0		2	2	BN5_1113	Glycerol-3-phosphate dehydrogenase (EC 1.1.5.3)	Cytoplasmic
W6QRZ4		2		BN5_1118	ABC transporter, ATP-binding protein (EC 3.6.3.30)	CytoplasmicMembrane
W6QS16	3	4		BN5_0683	Phosphoenolpyruvate-protein phosphotransferase (EC 2.7.3.9)	Unknown
W6QS24	9	9	8	BN5_0693	Ornithine decarboxylase (EC 4.1.1.17)	Cytoplasmic
W6QS31	5	6	6	BN5_0159	Aldehyde dehydrogenase family protein (EC 1.2.1.3)	Cytoplasmic
W6QS38	2	2	2	BN5_0169	Xanthine phosphoribosyltransferase (XPRTase) (EC 2.4.2.22)	Cytoplasmic
W6QS44	9	12	9	BN5_1148	Transcriptional regulator, putative	Cytoplasmic
W6QS52	2		3	BN5_1158	Exu regulon transcriptional regulator	Cytoplasmic
W6QS57	4	5	4	BN5_0728	Glutamyl-tRNA(Gln) amidotransferase subunit A (Glu-ADT subunit A) (EC 6.3.5.7)	Cytoplasmic
W6QS60	5	11	7	BN5_0199	Argininosuccinate lyase (ASAL) (EC 4.3.2.1) (Arginosuccinase)	Cytoplasmic
W6QS61	2		2	BN5_0733	Maf-like protein BN5_0733	Cytoplasmic
W6QS62	2	3		BN5_0204	Uroporphyrinogen-III synthetase (EC 4.2.1.75)	CytoplasmicMembrane
W6QS66	8	9	9	BN5_0209	Alginate regulatory protein AlgP	Unknown
W6QS70		8	3	BN5_0214	Putative ABC transporter ATP-binding protein yheS	Cytoplasmic
W6QS75		2	2	BN5_0219	Glyoxalase	Cytoplasmic
W6QS83	3	3	4	BN5_0229	Thioredoxin	Cytoplasmic
W6QSB1	2	3	2	BN5_0783	Alcohol dehydrogenase (EC 1.-.-.-)	Cytoplasmic
W6QSC7		3		BN5_0274	Amino-acid acetyltransferase (EC 2.3.1.1) (N-acetylglutamate synthase) (AGS) (NAGS)	Cytoplasmic
W6QSD2	7	12	11	BN5_0279	Osmolarity response regulator	Cytoplasmic
W6QSD9	6	8	6	BN5_0289	Uncharacterized protein	Unknown
W6QSE0	6	5	3	BN5_0813	Putative efflux pump outer membrane protein ttgC	OuterMembrane
W6QSE6		3		BN5_0818	Alcohol dehydrogenase (EC 1.1.1.1)	Cytoplasmic
W6QSE8	2	3	2	BN5_0299	ADP-ribose diphosphatase NudE	Cytoplasmic
W6QSF0	5	4	4	BN5_0823	Uncharacterized protein	Unknown
W6QSF7	6	6	6	BN5_0309	Response regulator receiver protein	Cytoplasmic
W6QSG2	4	6	3	BN5_0314	Sensor histidine kinase/response regulator ChpA	Cytoplasmic
W6QSG9	4	4		BN5_1274	Ecotin	Periplasmic
W6QSH0	8	12	1	BN5_0843	Methylmalonate-semialdehyde dehydrogenase (EC 1.2.1.27)	Cytoplasmic
W6QSH1	4	8	8	BN5_0324	Uncharacterized protein	Cytoplasmic
W6QSI2	8	12	7	BN5_0853	3-ketoacyl-(Acyl-carrier-protein) reductase (EC 1.1.1.100)	Cytoplasmic
W6QSI8		2		BN5_0858	Glutamate 5-kinase (EC 2.7.2.11) (Gamma-glutamyl kinase) (GK)	Cytoplasmic
W6QSI9			2	BN5_1299	HTH-type transcriptional regulator hexR	Cytoplasmic
W6QSJ0	15	21	17	BN5_0344	Transketolase (EC 2.2.1.1)	Cytoplasmic
W6QSJ5	13	17	13	BN5_0349	Fructose-bisphosphate aldolase, class II (EC 4.1.2.13)	Cytoplasmic
W6QSK8	18	24	19	BN5_0878	Type V secretory pathway, adhesin AidA	OuterMembrane
W6QSL5	3	5	5	BN5_0369	ATP-dependent RNA helicase	Unknown
W6QSL8	32	41	36	BN5_1329	Multidrug resistance protein A	CytoplasmicMembrane
W6QSL9	9	6	7	BN5_0888	OmpA/MotB domain-containing protein	Unknown
W6QSM0	3	5	2	BN5_0374	Substrate-binding region of ABC-type glycine betaine transport system	Unknown
W6QSM4	8	9	9	BN5_0893	Acetate kinase (EC 2.7.2.1) (Acetokinase)	Cytoplasmic
W6QSP1	4	2	6	BN5_1354	Nitrite/sulfite reductase, hemoprotein beta-component, ferrodoxin-like:nitrite and sulphite reductase 4Fe-4S region (EC 1.8.1.2)	Cytoplasmic
W6QSQ3		2	2	BN5_0923	Phosphoglucosamine mutase (EC 5.4.2.10)	Cytoplasmic
W6QSQ8	2	7	6	BN5_0414	Poly(3-hydroxyalkanoate) polymerase (EC 2.3.1.-)	Cytoplasmic
W6QSQ9	41	48	45	BN5_0930	Translation initiation factor IF-2	Cytoplasmic
W6QSR5	2	2		BN5_0419	Cell division protein ftsN	Unknown
W6QSR7	14	22	17	BN5_1379	Fatty acid oxidation complex subunit alpha [Includes: 3-hydroxyacyl-CoA dehydrogenase (EC 1.1.1.35); Enoyl-CoA hydratase/Delta(3)-cis-Delta(2)-trans-enoyl-CoA isomerase/3-hydroxybutyryl-CoA epimerase (EC 4.2.1.17) (EC 5.1.2.3) (EC 5.3.3.8)]	Cytoplasmic
W6QSS9	5	6	5	BN5_0434	3-dehydroquinate synthase (EC 4.2.3.4)	Cytoplasmic
W6QST2	2	3	2	BN5_1389	Beta-hexosaminidase (EC 3.2.1.52) (Beta-N-acetylhexosaminidase) (N-acetyl-beta-glucosaminidase)	Cytoplasmic
W6QST4	1	6	9	BN5_0439	ABC-type transporter periplasmic component protein	CytoplasmicMembrane
W6QST6	17	2	17	BN5_1394	Na(+)-translocating NADH-quinone reductase subunit A (Na(+)-NQR subunit A) (Na(+)-translocating NQR subunit A) (EC 1.6.5.8) (NQR complex subunit A) (NQR-1 subunit A)	Cytoplasmic
W6QSU2	9	12	13	BN5_1399	Na(+)-translocating NADH-quinone reductase subunit F (Na(+)-NQR subunit F) (Na(+)-translocating NQR subunit F) (EC 1.6.5.8) (NQR complex subunit F) (NQR-1 subunit F)	Unknown
W6QSU3	2	2	2	BN5_0449	Thioredoxin (EC 1.8.1.8)	Cytoplasmic
W6QSU4	4	11	1	BN5_0965	Uncharacterized protein	Cytoplasmic
W6QSV0	12	16	12	BN5_0970	Acetolactate synthase (EC 2.2.1.6)	Cytoplasmic
W6QSV5	9	1	1	BN5_1416	Dihydroorotate dehydrogenase (quinone) (EC 1.3.5.2) (DHOdehase) (DHOD) (DHODase) (Dihydroorotate oxidase)	CytoplasmicMembrane
W6QSV6	9	17	11	BN5_0980	Paraquat-inducible protein B	Unknown
W6QSV9	15	15	15	BN5_0464	Acetyltransferase component of pyruvate dehydrogenase complex (EC 2.3.1.12)	Cytoplasmic
W6QSW2	11	17	15	BN5_0985	Saccharopine dehydrogenase (EC 1.5.1.7)	Cytoplasmic
W6QSW5		2	2	BN5_0469	Lipopolysaccharide heptosyltransferase I (EC 2.4.-.-)	Cytoplasmic
W6QSY1	3	8	7	BN5_0484	Bifunctional protein HldE [Includes: D-beta-D-heptose 1-phosphate adenylyltransferase (EC 2.7.7.70) (D-glycero-beta-D-manno-heptose 1-phosphate adenylyltransferase); D-beta-D-heptose 7-phosphate kinase (EC 2.7.1.167) (D-beta-D-heptose 7-phosphotransferase) (D-glycero-beta-D-manno-heptose-7-phosphate kinase)]	Cytoplasmic
W6QSZ9	9	1	9	BN5_1456	3-oxoacyl-(Acyl-carrier-protein) reductase (EC 1.1.1.100)	Cytoplasmic
W6QT03			2	BN5_1461	Thymidylate kinase (EC 2.7.4.9) (dTMP kinase)	Cytoplasmic
W6QT04	4	6	4	BN5_0504	Phosphoserine phosphatase	Cytoplasmic
W6QT13	5	8	7	BN5_1030	Uncharacterized protein	Unknown
W6QT19	2	4		BN5_0519	DNA mismatch repair protein MutL	Cytoplasmic
W6QT22		2		BN5_1040	Glutathione S-transferase (EC 2.5.1.18)	Cytoplasmic
W6QT23	14	2	21	BN5_0524	Protein HflC	Unknown
W6QT28		2		BN5_1491	Arginine N-succinyltransferase (EC 2.3.1.109)	Cytoplasmic
W6QT33	4	3	2	BN5_1496	Succinylglutamate desuccinylase (EC 3.5.1.96)	Cytoplasmic
W6QT34	8	8	8	BN5_0536	30S ribosomal protein S18	Cytoplasmic
W6QT42	16	22	17	BN5_1060	Phosphoribosylformylglycinamidine synthase (FGAM synthase) (FGAMS) (EC 6.3.5.3) (Formylglycinamide ribonucleotide amidotransferase) (FGAR amidotransferase) (FGAR-AT)	Cytoplasmic
W6QT43	6	6	7	BN5_0546	Azurin	Periplasmic
W6QT70	4	5	8	BN5_1080	Homoserine dehydrogenase (EC 1.1.1.3)	Cytoplasmic
W6QT81		3		BN5_1547	Alcohol dehydrogenase class-3 (EC 1.6.5.5)	Cytoplasmic
W6QT85	4	3	3	BN5_1553	Uncharacterized protein	Cytoplasmic
W6QT91	2	4	2	BN5_1558	Cysteine synthase (EC 2.5.1.47)	Cytoplasmic
W6QT92	4	7	7	BN5_1100	Phosphoenolpyruvate carboxylase (PEPC) (PEPCase) (EC 4.1.1.31)	Cytoplasmic
W6QTA3		2		BN5_1110	Multidrug resistance protein mdtA	CytoplasmicMembrane
W6QTA9	2		2	BN5_1115	Cys-tRNA(Pro)/Cys-tRNA(Cys) deacylase (EC 4.2.-.-)	Cytoplasmic
W6QTF5	2	3	3	BN5_1624	ATPase	Cytoplasmic
W6QTI1	2			BN5_0636	Ferredoxin-NADP reductase (EC 1.18.1.2)	Cytoplasmic
W6QTI9	9	9	9	BN5_0646	Serine hydroxymethyltransferase (SHMT) (Serine methylase) (EC 2.1.2.1)	Cytoplasmic
W6QTJ2	4	7	7	BN5_0654	NADH dehydrogenase (EC 1.6.99.3)	CytoplasmicMembrane
W6QTJ9	7	11	11	BN5_0664	Type 4 fimbrial biogenesis protein PilB	Cytoplasmic
W6QTK8	7	8	8	BN5_1649	ATP-dependent zinc metalloprotease FtsH (EC 3.4.24.-)	CytoplasmicMembrane
W6QTL3	4	9	6	BN5_1215	Hydroxyacylglutathione hydrolase (EC 3.1.2.6)	Periplasmic
W6QTL6	6	11	6	BN5_1220	Glucans biosynthesis protein G	Periplasmic
W6QTM2	24	25	25	BN5_0694	TonB-dependent siderophore receptor	OuterMembrane
W6QTN7	12	19	15	BN5_1245	Soluble aldose sugar dehydrogenase yliI (EC 1.1.5.-)	CytoplasmicMembrane
W6QTN8	2	5	5	BN5_1669	Short chain dehydrogenase	Cytoplasmic
W6QTP6		9		BN5_0719	Extracellular solute-binding protein	Periplasmic
W6QTQ0	5	6	6	BN5_1679	Histidinol-phosphate aminotransferase (EC 2.6.1.9) (Imidazole acetol-phosphate transaminase)	Cytoplasmic
W6QTQ5		2		BN5_1684	Beta-lactamase domain-containing protein	Cytoplasmic
W6QTQ8	2	2	3	BN5_0734	RNAse G (EC 3.1.4.-)	Cytoplasmic
W6QTR3		5	4	BN5_0739	PmbA protein	Cytoplasmic
W6QTR5	3	3	2	BN5_1694	4-hydroxy-2-oxovalerate aldolase (EC 4.1.3.39)	Unknown
W6QTT2	15	18	15	BN5_1291	Ribonucleoside-diphosphate reductase (EC 1.17.4.1)	Cytoplasmic
W6QTU9	2	6	6	BN5_0779	AMP nucleosidase (EC 3.2.2.4)	Cytoplasmic
W6QTV4	2	2	2	BN5_0784	Pseudouridine synthase (EC 5.4.99.-)	Cytoplasmic
W6QTV8	3	6	4	BN5_1749	ATP-dependent Clp protease proteolytic subunit (EC 3.4.21.92) (Endopeptidase Clp)	Cytoplasmic
W6QTW8	5	7	6	BN5_1759	Universal stress protein E homolog	Cytoplasmic
W6QTX0	4	7	8	BN5_1764	Cysteine--tRNA ligase (EC 6.1.1.16) (Cysteinyl-tRNA synthetase) (CysRS)	Cytoplasmic
W6QTY1	2	2	2	BN5_0814	Hydrophobe/amphiphile efflux-1 (HAE1) family protein	CytoplasmicMembrane
W6QU12	37	42	39	BN5_0849	60 kDa chaperonin (GroEL protein) (Protein Cpn60)	Cytoplasmic
W6QU13	4	4	4	BN5_1809	Selenide, water dikinase (EC 2.7.9.3) (Selenium donor protein) (Selenophosphate synthase)	Cytoplasmic
W6QU17		4	2	BN5_0854	Polyprenyl synthetase (EC 2.5.1.-)	Cytoplasmic
W6QU29		4		BN5_1386	LexA repressor (EC 3.4.21.88)	Cytoplasmic
W6QU31	9	9	8	BN5_1829	Exodeoxyribonuclease III (EC 3.1.11.2)	Cytoplasmic
W6QU34	5	6	6	BN5_1391	Uncharacterized protein	Unknown
W6QU35	7	7	5	BN5_0874	Glycerate dehydrogenase (EC 1.1.1.29)	Cytoplasmic
W6QU36	3	5	4	BN5_1834	Multidrug resistance protein mdtA	CytoplasmicMembrane
W6QU38	6	9	9	BN5_1396	Na(+)-translocating NADH-quinone reductase subunit C (Na(+)-NQR subunit C) (Na(+)-translocating NQR subunit C) (EC 1.6.5.8) (NQR complex subunit C) (NQR-1 subunit C)	Unknown
W6QU41	27	36	31	BN5_0879	Uncharacterized protein	OuterMembrane
W6QU47	2		2	BN5_1849	NADH dehydrogenase I chain E (EC 1.6.5.3)	Cytoplasmic
W6QU53		6	6	BN5_1854	Uncharacterized protein	Unknown
W6QU54	3	3	3	BN5_0894	Peptidyl-prolyl cis-trans isomerase (EC 5.2.1.8)	Cytoplasmic
W6QU57		3	3	BN5_1418	Ribosomal RNA large subunit methyltransferase K/L [Includes: 23S rRNA m2G2445 methyltransferase (EC 2.1.1.173) (rRNA (guanine-N(2)-)-methyltransferase RlmL); 23S rRNA m7G2069 methyltransferase (EC 2.1.1.264) (rRNA (guanine-N(7)-)-methyltransferase RlmK)]	Cytoplasmic
W6QU59		2	3	BN5_0899	L-lactate dehydrogenase (EC 1.1.-.-)	Cytoplasmic
W6QU60	19	28	28	BN5_1864	Isocitrate dehydrogenase [NADP] (EC 1.1.1.42)	Cytoplasmic
W6QU71	6	8	6	BN5_0909	Protein GrpE (HSP-70 cofactor)	Unknown
W6QU83	2	7	3	BN5_1448	Pseudouridine synthase (EC 5.4.99.-)	Cytoplasmic
W6QU88	9	7	8	BN5_1453	50S ribosomal protein L32	Cytoplasmic
W6QU89	2	4	4	BN5_0924	Triosephosphate isomerase (TIM) (TPI) (EC 5.3.1.1) (Triose-phosphate isomerase)	Cytoplasmic
W6QU93	2	2	2	BN5_0931	Ribosome-binding factor A	Cytoplasmic
W6QU94		5	4	BN5_1458	3-oxoacyl-[acyl-carrier-protein] synthase 2 (EC 2.3.1.179)	CytoplasmicMembrane
W6QU95	2			BN5_1906	Acetylornithine aminotransferase (ACOAT) (EC 2.6.1.11)	Cytoplasmic
W6QU99	2	2	2	BN5_1463	Type IV pilus assembly PilZ	Unknown
W6QUA1	2	3	4	BN5_1911	NADP-dependent malic enzyme (EC 1.1.1.40)	Cytoplasmic
W6QUA2		3	2	BN5_0941	Acetyl-coenzyme A synthetase (AcCoA synthetase) (Acs) (EC 6.2.1.1) (Acetate--CoA ligase) (Acyl-activating enzyme)	Cytoplasmic
W6QUA6		3	3	BN5_0946	Poly(A) polymerase I (PAP I) (EC 2.7.7.19)	Cytoplasmic
W6QUA9	13	15	12	BN5_0951	RNA polymerase-binding transcription factor DksA	Cytoplasmic
W6QUC4	4	4	4	BN5_0966	Penicillin-binding protein 1B (PBP-1b) (PBP1b) (Murein polymerase)	CytoplasmicMembrane
W6QUC8	4	9	7	BN5_0971	Acetolactate synthase 3 regulatory subunit (EC 2.2.1.6)	Cytoplasmic
W6QUD7	17	29	23	BN5_1498	Alanine--tRNA ligase (EC 6.1.1.7) (Alanyl-tRNA synthetase) (AlaRS)	Cytoplasmic
W6QUE5	3	4	3	BN5_1001	ATP-dependent RNA helicase RhlB (EC 3.6.4.13)	Cytoplasmic
W6QUE9	21	28	25	BN5_1006	Putative amino-acid ABC transporter-binding protein	Periplasmic
W6QUG0	2		2	BN5_1527	BolA-like protein 1	Unknown
W6QUG3	2		3	BN5_1021	Nucleoid-associated protein BN5_1021	Cytoplasmic
W6QUH1		2	3	BN5_1031	Adenine-specific DNA-methyltransferase (EC 2.1.1.72)	Cytoplasmic
W6QUH3			2	BN5_1991	Arsenate reductase, putative (EC 1.20.4.1)	Cytoplasmic
W6QUI0	3	5	5	BN5_1041	Uncharacterized protein	CytoplasmicMembrane
W6QUJ0	22	28	24	BN5_1051	Inosine-5'-monophosphate dehydrogenase (IMP dehydrogenase) (IMPD) (IMPDH) (EC 1.1.1.205)	Cytoplasmic
W6QUJ2	3	7	3	BN5_1560	GTP pyrophosphokinase (EC 2.7.6.5)	Cytoplasmic
W6QUK4	7	6	6	BN5_1066	Carnitine operon protein caiE	Cytoplasmic
W6QUL4	19	22	19	BN5_1076	50S ribosomal protein L19	Cytoplasmic
W6QUM0	3	9	6	BN5_1081	Threonine synthase (EC 4.2.3.1)	Cytoplasmic
W6QUM8	5	8	6	BN5_1091	Peptide chain release factor 2	Cytoplasmic
W6QUN5	18	16	17	BN5_1101	Adenylate kinase (AK) (EC 2.7.4.3) (ATP-AMP transphosphorylase) (ATP:AMP phosphotransferase) (Adenylate monophosphate kinase)	Cytoplasmic
W6QUP1		2	2	BN5_1606	Ribonuclease D (RNase D) (EC 3.1.13.5)	Cytoplasmic
W6QUP3		5	5	BN5_2063	Glutathione reductase (EC 1.8.1.7)	Cytoplasmic
W6QUP8	2	4	2	BN5_1116	Glycerol kinase (EC 2.7.1.30) (ATP:glycerol 3-phosphotransferase) (Glycerokinase) (GK)	Cytoplasmic
W6QUQ3	2	2	2	BN5_1121	Glutaredoxin	Unknown
W6QUS5	7	7	7	BN5_2093	Cytochrome c family protein	Unknown
W6QUT3	13	14	13	BN5_1646	Small heat shock protein	Cytoplasmic
W6QUW3		2		BN5_1171	GTP cyclohydrolase 1 (EC 3.5.4.16) (GTP cyclohydrolase I) (GTP-CH-I)	Cytoplasmic
W6QUW6		2	3	BN5_1176	Two-component hybrid sensor and regulator (EC 2.7.3.-)	Cytoplasmic
W6QUW7	24	34	33	BN5_2134	Phosphoenolpyruvate synthase (PEP synthase) (EC 2.7.9.2) (Pyruvate, water dikinase)	Cytoplasmic
W6QUX3	2			BN5_1656	AcrB/AcrD/AcrF family transporter	CytoplasmicMembrane
W6QUX4	3	4	4	BN5_2139	2-methylisocitrate lyase (2-MIC) (MICL) (EC 4.1.3.30) ((2R,3S)-2-methylisocitrate lyase)	Cytoplasmic
W6QUY3	2	7	3	BN5_1671	Ubiquinone biosynthesis O-methyltransferase (2-polyprenyl-6-hydroxyphenol methylase) (EC 2.1.1.222) (3-demethylubiquinone 3-O-methyltransferase) (EC 2.1.1.64)	Cytoplasmic
W6QUY7	5	1	7	BN5_1676	Phosphoserine aminotransferase (EC 2.6.1.52) (Phosphohydroxythreonine aminotransferase) (PSAT)	Cytoplasmic
W6QUZ2	7	9	8	BN5_2154	Phospho-2-dehydro-3-deoxyheptonate aldolase (EC 2.5.1.54) (3-deoxy-D-arabino-heptulosonate 7-phosphate synthase) (DAHP synthase) (Phospho-2-keto-3-deoxyheptonate aldolase)	Cytoplasmic
W6QUZ6	19	35	28	BN5_1206	Pyruvate kinase (EC 2.7.1.40)	Cytoplasmic
W6QUZ9	5	9	8	BN5_1686	UDP-N-acetyl-D-mannosamine dehydrogenase (EC 1.1.1.-)	Cytoplasmic
W6QV28	4	7	5	BN5_1736	Uncharacterized protein	Unknown
W6QV37	12	2	17	BN5_1751	Lon protease (EC 3.4.21.53) (ATP-dependent protease La)	Cytoplasmic
W6QV43	4	6	4	BN5_1257	Probable transcriptional regulatory protein BN5_1257	Cytoplasmic
W6QV47	3	2	2	BN5_1262	Peptidylprolyl isomerase (EC 5.2.1.8)	Cytoplasmic
W6QV49	25	34	32	BN5_2174	Succinate--CoA ligase [ADP-forming] subunit beta (EC 6.2.1.5) (Succinyl-CoA synthetase subunit beta) (SCS-beta)	Cytoplasmic
W6QV55	22	27	26	BN5_2179	Succinate dehydrogenase flavoprotein subunit (EC 1.3.5.1)	CytoplasmicMembrane
W6QV66	4	3	3	BN5_1282	Heavy metal-dependent transcription regulator 2	Cytoplasmic
W6QV68	5	6	5	BN5_2194	Peptide methionine sulfoxide reductase MsrB (EC 1.8.4.12) (Peptide-methionine (R)-S-oxide reductase)	Cytoplasmic
W6QV86		2		BN5_1302	2-dehydro-3-deoxyphosphogluconate aldolase/4-hydroxy-2-oxoglutarate aldolase (EC 4.1.3.16)	Cytoplasmic
W6QVA5	5	5	4	BN5_2229	Aminotransferase (EC 2.6.1.-)	Cytoplasmic
W6QVB2	26	27	26	BN5_1327	Outer membrane protein oprJ	OuterMembrane
W6QVB9	3	4	3	BN5_2244	Transglutaminase domain-containing protein	Cytoplasmic
W6QVC1	3	3	2	BN5_1337	Putative signal transduction protein	Unknown
W6QVC9	2	4	4	BN5_2254	Transaldolase (EC 2.2.1.2)	Unknown
W6QVD0	4	2	3	BN5_1851	NADH-quinone oxidoreductase subunit B (EC 1.6.5.11) (NADH dehydrogenase I subunit B) (NDH-1 subunit B)	CytoplasmicMembrane
W6QVD4		3	3	BN5_1856	Acetyltransferase, GNAT family (EC 2.3.1.-)	Cytoplasmic
W6QVD7		3	2	BN5_1861	tRNA-specific 2-thiouridylase MnmA (EC 2.8.1.13)	Cytoplasmic
W6QVE7	4	9	7	BN5_1871	Thioredoxin reductase (EC 1.8.1.9)	Unknown
W6QVF2	7	11	9	BN5_1876	Serine--tRNA ligase (EC 6.1.1.11) (Seryl-tRNA synthetase) (SerRS) (Seryl-tRNA(Ser/Sec) synthetase)	Cytoplasmic
W6QVG3	3	3	3	BN5_1377	Universal stress protein	Unknown
W6QVG8	3	3	3	BN5_2294	Uncharacterized protein	Unknown
W6QVG9	25	37	35	BN5_1382	DNA topoisomerase 1 (EC 5.99.1.2) (DNA topoisomerase I)	Cytoplasmic
W6QVH9		6	4	BN5_1392	Transcription-repair-coupling factor (TRCF) (EC 3.6.4.-)	Cytoplasmic
W6QVI9	11	17	15	BN5_1402	Soluble pyridine nucleotide transhydrogenase (STH) (EC 1.6.1.1) (NAD(P)(+) transhydrogenase [B-specific])	Cytoplasmic
W6QVJ7	5	6	5	BN5_2325	Phenylalanine--tRNA ligase alpha subunit (EC 6.1.1.20) (Phenylalanyl-tRNA synthetase alpha subunit) (PheRS)	Cytoplasmic
W6QVK2		2	2	BN5_2331	FAD dependent oxidoreductase (EC 1.4.3.-)	Cytoplasmic
W6QVK4	2	5	3	BN5_1419	D-alanyl-D-alanine carboxypeptidase/D-alanyl-D-alanine-endopeptidase (EC 3.4.16.4)	Periplasmic
W6QVL2	12	15	14	BN5_2341	Aldehyde dehydrogenase (EC 1.2.1.3)	Cytoplasmic
W6QVN9			2	BN5_1454	Phosphate acyltransferase (EC 2.3.1.n2) (Acyl-ACP phosphotransacylase) (Acyl-[acyl-carrier-protein]--phosphate acyltransferase) (Phosphate-acyl-ACP acyltransferase)	Cytoplasmic
W6QVP2	11	18	14	BN5_2371	Electron transfer flavoprotein subunit alpha	Unknown
W6QVP7	8	14	12	BN5_2376	Amidophosphoribosyltransferase (ATase) (EC 2.4.2.14) (Glutamine phosphoribosylpyrophosphate amidotransferase) (GPATase)	Cytoplasmic
W6QVQ1		3	2	BN5_1464	Hydrolase, TatD family (EC 3.1.21.-)	Cytoplasmic
W6QVQ7	2			BN5_1993	Arsenate reductase (EC 1.20.4.1)	Cytoplasmic
W6QVQ9	4	4	4	BN5_2386	3-isopropylmalate dehydrogenase (EC 1.1.1.85) (3-IPM-DH) (Beta-IPM dehydrogenase) (IMDH)	Cytoplasmic
W6QVR4	3	6	3	BN5_2391	16 kDa heat shock protein B	Cytoplasmic
W6QVS9	6	7	6	BN5_2020	Phospho-2-dehydro-3-deoxyheptonate aldolase (EC 2.5.1.54)	Cytoplasmic
W6QVT3	4	5	5	BN5_2025	Uncharacterized protein	Cytoplasmic
W6QVU2	18	24	21	BN5_1499	Aspartokinase (EC 2.7.2.4)	Cytoplasmic
W6QVU3		7	5	BN5_2035	B12-dependent methionine synthase (EC 2.1.1.13)	Cytoplasmic
W6QVV2	2			BN5_2045	Methyl-accepting chemotaxis sensory transducer	CytoplasmicMembrane
W6QVW0	2	3	2	BN5_2055	Zinc-containing alcohol dehydrogenase superfamily	Cytoplasmic
W6QVW1	4	6	5	BN5_2446	Cytochrome c oxidase, cbb3-type, subunit II (EC 1.9.3.1)	Cytoplasmic
W6QVW2		2	3	BN5_1528	UPF0176 protein BN5_1528	Cytoplasmic
W6QVX3			2	BN5_1543	Ribosomal protein S12 methylthiotransferase RimO (S12 MTTase) (S12 methylthiotransferase) (EC 2.8.4.4) (Ribosomal protein S12 (aspartate-C(3))-methylthiotransferase) (Ribosome maturation factor RimO)	Cytoplasmic
W6QVY0	5	6	6	BN5_2075	Heavy metal sensor kinase (EC 2.7.13.3)	CytoplasmicMembrane
W6QVZ2	17	2	18	BN5_2090	Copper-resistance protein CopA	Periplasmic
W6QVZ5	22	33	28	BN5_2095	Outer membrane porin, OprD family	OuterMembrane
W6QW07		3	2	BN5_2111	Enoyl-CoA hydratase/isomerase family protein (EC 4.2.1.17)	Cytoplasmic
W6QW12			2	BN5_2116	Nitrate ABC transporter, ATPase subunits C and D (EC 3.6.3.31)	CytoplasmicMembrane
W6QW31	2	2	2	BN5_1612	Uncharacterized protein	Unknown
W6QW34	4	4	4	BN5_2146	Phosphoserine phosphatase/homoserine phosphotransferase bifunctional protein (EC 3.1.3.3)	Cytoplasmic
W6QW39	3	2		BN5_2151	2-dehydropantoate 2-reductase (EC 1.1.1.169) (Ketopantoate reductase)	Cytoplasmic
W6QW62	46	59	52	BN5_1647	ATP-dependent Clp protease ATP-binding subunit ClpC (EC 3.1.21.-)	Cytoplasmic
W6QW69	3	3	3	BN5_2580	Twitching motility protein	Cytoplasmic
W6QW84	14	16	14	BN5_2176	Dihydrolipoyllysine-residue succinyltransferase component of 2-oxoglutarate dehydrogenase complex (EC 2.3.1.61) (2-oxoglutarate dehydrogenase complex component E2)	Cytoplasmic
W6QW89	2	2	2	BN5_2181	Succinate dehydrogenase, cytochrome b556 subunit (EC 1.3.99.1)	CytoplasmicMembrane
W6QW92	9	9	1	BN5_2610	Cytochrome c-type biogenesis protein cycH	CytoplasmicMembrane
W6QWA0	1	12	1	BN5_1657	Lipoprotein heavy metal/multidrug efflux protein	CytoplasmicMembrane
W6QWB4	8	11	7	BN5_1677	Prephenate dehydratase (EC 4.2.1.51)	Cytoplasmic
W6QWB9	32	45	41	BN5_1682	30S ribosomal protein S1	Cytoplasmic
W6QWD0	8	9	9	BN5_2226	Enoyl-[acyl-carrier-protein] reductase [NADH] (EC 1.3.1.9)	CytoplasmicMembrane
W6QWD3	4	6	4	BN5_1697	Uncharacterized protein	Unknown
W6QWE0	9	13	11	BN5_1708	Aminotransferase (EC 2.6.1.-)	Cytoplasmic
W6QWF0	9	11	9	BN5_2246	Uncharacterized protein	Cytoplasmic
W6QWF9		2		BN5_2256	Putative two-component response regulator	Cytoplasmic
W6QWG1	2	2	2	BN5_2660	Flagellar hook-associated protein 2 (HAP2) (Flagellar cap protein)	Extracellular
W6QWH2	12	12	12	BN5_1752	DNA-binding protein HU	Cytoplasmic
W6QWH8	32	45	42	BN5_1757	Aconitate hydratase B (EC 4.2.1.3) (EC 4.2.1.99) (2-methylisocitrate dehydratase)	Cytoplasmic
W6QWI2	6	7	7	BN5_1762	Peptidyl-prolyl cis-trans isomerase (PPIase) (EC 5.2.1.8)	Cytoplasmic
W6QWJ0	11	22	16	BN5_1772	Chaperone protein HtpG (Heat shock protein HtpG) (High temperature protein G)	Cytoplasmic
W6QWK6	7	8	8	BN5_1792	3-oxoacyl-(Acyl-carrier-protein) synthase I (EC 2.3.1.41)	Cytoplasmic
W6QWM4	7	6	7	BN5_2327	50S ribosomal protein L35	Cytoplasmic
W6QWM8	5	8	6	BN5_1817	Uncharacterized protein	Cytoplasmic
W6QWP0	41	52	45	BN5_2348	PQQ containing dehydrogenase	Periplasmic
W6QWP5	1	12	11	BN5_2353	Uncharacterized protein	Unknown
W6QWQ0	2	3	3	BN5_2358	Uncharacterized protein	Unknown
W6QWQ1	3	1	7	BN5_2711	Glyceraldehyde-3-phosphate dehydrogenase (EC 1.2.1.-)	Cytoplasmic
W6QWQ4	23	27	22	BN5_2717	Putative lipoprotein (EC 6.3.2.6)	OuterMembrane
W6QWQ8	7	1	8	BN5_1847	NADH-quinone oxidoreductase (EC 1.6.5.11)	Cytoplasmic
W6QWR4	1	18	19	BN5_2373	Electron-transferring-flavoproteindehydrogenase (EC 1.5.5.1)	Cytoplasmic
W6QWS2	13	19	17	BN5_2737	Aminopeptidase N (EC 3.4.11.2)	Cytoplasmic
W6QWS3	18	17	16	BN5_2383	Tfp pilus assembly protein FimV-like protein	OuterMembrane
W6QWS6		3		BN5_2742	NAD kinase (EC 2.7.1.23) (ATP-dependent NAD kinase)	Cytoplasmic
W6QWS7	1	14	12	BN5_2388	3-isopropylmalate dehydratase large subunit (EC 4.2.1.33) (Alpha-IPM isomerase) (IPMI) (Isopropylmalate isomerase)	Cytoplasmic
W6QWU0	1	16	1	BN5_1867	ATP-dependent Clp protease ATP-binding subunit clpA	Cytoplasmic
W6QWU6	6	7	4	BN5_0015	Glycine--tRNA ligase beta subunit (EC 6.1.1.14) (Glycyl-tRNA synthetase beta subunit) (GlyRS)	Cytoplasmic
W6QWU7		2		BN5_1872	DNA translocase ftsK	CytoplasmicMembrane
W6QWU9	7	5	7	BN5_2775	Uncharacterized protein	OuterMembrane
W6QWV1			2	BN5_1877	Siroheme synthase [Includes: Sirohydrochlorin ferrochelatase (EC 4.99.1.4); Precorrin-2 dehydrogenase (EC 1.3.1.76); Uroporphyrinogen-III C-methyltransferase (Urogen III methylase) (EC 2.1.1.107) (SUMT) (Uroporphyrinogen III methylase) (UROM)]	Cytoplasmic
W6QWV3	2	3	2	BN5_2780	Periplasmic nitrate reductase, electron transfer subunit (Diheme cytochrome c NapB)	Periplasmic
W6QWV7	2	3	2	BN5_0025	Ribosomal RNA small subunit methyltransferase B (EC 2.1.1.-)	Cytoplasmic
W6QWW4	4	4	5	BN5_0030	Threonylcarbamoyl-AMP synthase (TC-AMP synthase) (EC 2.7.7.87) (L-threonylcarbamoyladenylate synthase) (t(6)A37 threonylcarbamoyladenosine biosynthesis protein TsaC) (tRNA threonylcarbamoyladenosine biosynthesis protein TsaC)	Cytoplasmic
W6QWW6		3	4	BN5_1894	Uncharacterized protein	Cytoplasmic
W6QWX6	4	4	7	BN5_1904	Phosphoserine aminotransferase (EC 2.6.1.52) (Phosphohydroxythreonine aminotransferase) (PSAT)	Cytoplasmic
W6QWX7	2	3	3	BN5_2805	5'-nucleotidase SurE (EC 3.1.3.5) (Nucleoside 5'-monophosphate phosphohydrolase)	Unknown
W6QWY4	5	4	4	BN5_2448	Cbb3-type cytochrome c oxidase subunit	Unknown
W6QWY7	3	9	5	BN5_2815	2-dehydro-3-deoxyphosphooctonate aldolase (EC 2.5.1.55) (3-deoxy-D-manno-octulosonic acid 8-phosphate synthase) (KDO-8-phosphate synthase) (KDO 8-P synthase) (KDOPS) (Phospho-2-dehydro-3-deoxyoctonate aldolase)	Cytoplasmic
W6QWZ6		2	2	BN5_0060	Uncharacterized protein	Unknown
W6QWZ8	14	14	13	BN5_2825	Outer membrane chaperone Skp (OmpH)	Unknown
W6QX02	2		2	BN5_0065	N5-carboxyaminoimidazole ribonucleotide mutase (N5-CAIR mutase) (EC 5.4.99.18) (5-(carboxyamino)imidazole ribonucleotide mutase)	Unknown
W6QX09	5	6	5	BN5_2835	Methionine aminopeptidase (MAP) (MetAP) (EC 3.4.11.18) (Peptidase M)	Cytoplasmic
W6QX10		2	2	BN5_0070	Sulfatase family protein (EC 2.7.8.-)	CytoplasmicMembrane
W6QX19	2	3	2	BN5_2845	Succinyl-diaminopimelate desuccinylase (SDAP desuccinylase) (EC 3.5.1.18) (N-succinyl-LL-2,6-diaminoheptanedioate amidohydrolase)	Cytoplasmic
W6QX24	3	2	3	BN5_2850	ABC-type uncharacterized transport system involved in gliding motility auxiliary component-like protein	CytoplasmicMembrane
W6QX49		2	2	BN5_2508	NADPH-dependent 7-cyano-7-deazaguanine reductase (EC 1.7.1.13) (7-cyano-7-carbaguanine reductase) (NADPH-dependent nitrile oxidoreductase) (PreQ(0) reductase)	Cytoplasmic
W6QX50	2	2	2	BN5_2875	ATP-dependent helicase HrpA (EC 3.6.1.-)	Cytoplasmic
W6QX52			2	BN5_0105	Probable GTP-binding protein EngB	Unknown
W6QX60			2	BN5_2518	Metallo-beta-lactamase family protein (EC 3.1.2.6)	Cytoplasmic
W6QX64	9	1	9	BN5_0115	Phosphate binding protein	CytoplasmicMembrane
W6QX65	5	8	7	BN5_2890	RNA polymerase-associated protein RapA (EC 3.6.4.-) (ATP-dependent helicase HepA)	Cytoplasmic
W6QX70	1	13	11	BN5_2011	Elongation factor P (EF-P)	Cytoplasmic
W6QX73	3	3		BN5_2532	Putative GAF sensor protein	Unknown
W6QX76	2			BN5_2900	Uncharacterized protein	Unknown
W6QX79		2		BN5_2537	Erythronate-4-phosphate dehydrogenase (EC 1.1.1.290)	Cytoplasmic
W6QX80	17	26	23	BN5_2026	Sulfite reductase (Ferredoxin) (EC 1.8.1.2)	Cytoplasmic
W6QX82	3	8	4	BN5_2905	Sigma factor algU regulatory protein mucB	Periplasmic
W6QX86	15	25	25	BN5_2542	Aconitate hydratase (Aconitase) (EC 4.2.1.3)	Cytoplasmic
W6QX98	2			BN5_0125	GlcG protein	Unknown
W6QXA7	2		2	BN5_2940	OmpA/MotB domain-containing protein	CytoplasmicMembrane
W6QXA8		2		BN5_2056	Putative CheW protein (EC 2.7.13.3)	Cytoplasmic
W6QXB4	4	6	5	BN5_2061	UTP--glucose-1-phosphate uridylyltransferase (EC 2.7.7.9) (UDP-glucose pyrophosphorylase)	Cytoplasmic
W6QXB9	8	8	8	BN5_2950	Uncharacterized protein	Unknown
W6QXC5	9	14	11	BN5_0151	Flavin monoamine oxidase-related protein (EC 1.4.3.4)	Unknown
W6QXC9	4	5	6	BN5_2076	Transcriptional activator CopR	Cytoplasmic
W6QXD0	9	11	12	BN5_0157	4-aminobutyrate aminotransferase (EC 2.6.1.22)	Cytoplasmic
W6QXD3	2	3	3	BN5_2081	Copper-transporting P-type ATPase (EC 3.6.3.4)	CytoplasmicMembrane
W6QXD6	2		2	BN5_0167	XRE family transcriptional regulator	Cytoplasmic
W6QXD9	4	7	5	BN5_2970	Methionine--tRNA ligase (EC 6.1.1.10) (Methionyl-tRNA synthetase) (MetRS)	Cytoplasmic
W6QXE0		3	2	BN5_2592	Uncharacterized ABC transporter ATP-binding protein ybiT	Cytoplasmic
W6QXE9	4	5	4	BN5_2096	Uncharacterized protein	Unknown
W6QXF0	3	4	3	BN5_0187	Diaminopimelate epimerase (DAP epimerase) (EC 5.1.1.7)	Cytoplasmic
W6QXF9	4	5	4	BN5_0202	Porphobilinogen deaminase (PBG) (EC 2.5.1.61) (Hydroxymethylbilane synthase) (HMBS) (Pre-uroporphyrinogen synthase)	Cytoplasmic
W6QXG0	2	2	2	BN5_2612	Probable thiol:disulfide interchange protein dsbE-2	CytoplasmicMembrane
W6QXG9	4	6	4	BN5_3000	Enoyl-CoA hydratase/isomerase family protein (EC 4.2.1.17)	Cytoplasmic
W6QXH2	5	12	1	BN5_0222	Delta-aminolevulinic acid dehydratase (EC 4.2.1.24)	Cytoplasmic
W6QXH5	19	19	18	BN5_2127	Outer membrane porin F	OuterMembrane
W6QXH7	2	2		BN5_2627	Chemotaxis response regulator protein-glutamate methylesterase (EC 3.1.1.61)	Cytoplasmic
W6QXH9	4	4	4	BN5_2132	4-hydroxy-4-methyl-2-oxoglutarate aldolase (HMG aldolase) (EC 4.1.1.3) (EC 4.1.3.17) (Oxaloacetate decarboxylase)	Cytoplasmic
W6QXI2	2	2	2	BN5_0237	Membrane-fusion protein	CytoplasmicMembrane
W6QXI3	5	11	1	BN5_2137	Aconitate hydratase (EC 4.2.1.3)	Cytoplasmic
W6QXI8	2	3	3	BN5_2142	Uncharacterized protein	CytoplasmicMembrane
W6QXJ0	3	5	3	BN5_0247	2-octaprenyl-3-methyl-6-methoxy-1, 4-benzoquinolhydroxylase	Cytoplasmic
W6QXJ4	5	6	6	BN5_2147	3'-phosphoadenosine 5'-phosphosulfate reductase (EC 1.8.4.8)	Cytoplasmic
W6QXJ6	5	8	7	BN5_0257	Agmatine deiminase (EC 3.5.3.12) (Agmatine iminohydrolase)	Cytoplasmic
W6QXJ7		2		BN5_3031	ABC transporter, ATP-binding protein (EC 3.6.3.31)	CytoplasmicMembrane
W6QXK3	19	21	18	BN5_3036	Alkyl hydroperoxide reductase subunit C (EC 1.11.1.15)	Cytoplasmic
W6QXK4	4	3	4	BN5_2157	Outer membrane lipoprotein OprI	OuterMembrane
W6QXK5	7	11	9	BN5_0267	Polyamine-transporting ATPase (EC 3.6.3.31)	CytoplasmicMembrane
W6QXK7			2	BN5_3041	Uncharacterized protein	Unknown
W6QXK9	2	2	2	BN5_2657	Nitrogen regulation protein NR(I)	Cytoplasmic
W6QXL4	6	7	6	BN5_2662	Flagellin	Extracellular
W6QXM1	12	16	12	BN5_0287	Phosphoenolpyruvate carboxykinase [ATP] (PCK) (PEP carboxykinase) (PEPCK) (EC 4.1.1.49)	Cytoplasmic
W6QXM5	2	5	3	BN5_3063	Oxidoreductase FAD/NAD(P)-binding subunit (EC 1.18.1.2)	Cytoplasmic
W6QXN0	3	6	5	BN5_0302	Dihydroorotase (DHOase) (EC 3.5.2.3)	Cytoplasmic
W6QXN3		3	2	BN5_3073	Uncharacterized protein	Cytoplasmic
W6QXN7	7	8	7	BN5_3079	OmpA domain-containing protein	OuterMembrane
W6QXN9	4	48	46	BN5_2177	2-oxoglutarate dehydrogenase, E1 component (EC 1.2.4.2)	Cytoplasmic
W6QXP0	3	2	3	BN5_0317	Amino-acid carrier protein	CytoplasmicMembrane
W6QXP3	1	12	11	BN5_2182	Citrate synthase	Cytoplasmic
W6QXP5	3	8	4	BN5_0322	ATP-dependent RNA helicase RhlE (EC 3.6.4.13)	Cytoplasmic
W6QXP8	14	19	17	BN5_3089	Aspartyl-tRNA synthetase (EC 6.1.1.12)	Cytoplasmic
W6QXQ0		2		BN5_0332	N-carbamoyl-L-amino acid amidohydrolase (EC 3.5.1.87)	Cytoplasmic
W6QXQ4	2	3	2	BN5_3099	Uncharacterized protein	Cytoplasmic
W6QXQ5	4	5	2	BN5_2197	Protease HtpX (EC 3.4.24.-) (Heat shock protein HtpX)	CytoplasmicMembrane
W6QXQ8		2		BN5_2682	Putative flagella synthesis protein FlgN	Cytoplasmic
W6QXR0	7	1	7	BN5_2202	Alcohol dehydrogenase, zinc-containing (EC 1.1.1.1)	Cytoplasmic
W6QXR3		2		BN5_2207	Oxidoreductase, short-chain dehydrogenase/reductase family (EC 1.1.1.-)	Cytoplasmic
W6QXR7	2	3	3	BN5_0352	Uncharacterized protein	Unknown
W6QXS3			2	BN5_2217	Ubiquinone/menaquinone biosynthesis methyltransferase ubiE (EC 2.1.1.-)	Unknown
W6QXS7	6	8	8	BN5_3119	Putative quercetin 2,3-dioxygenase PA3240 (EC 1.13.11.24)	Cytoplasmic
W6QXS8		6	3	BN5_2222	Peptide ABC transporter, periplasmic peptide-binding protein	Periplasmic
W6QXT4	2	2	2	BN5_3124	Cell division topological specificity factor	Cytoplasmic
W6QXU1			2	BN5_2719	Glycine cleavage system transcriptional repressor	Cytoplasmic
W6QXU3	4	9	5	BN5_0377	Glycine betaine/L-proline transport ATP-binding protein (EC 3.6.3.32)	CytoplasmicMembrane
W6QXU6	3	12	1	BN5_2724	Putative beta-barrel assembly-enhancing protease (EC 3.4.-.-)	Unknown
W6QXV5	2	3	2	BN5_2734	Ycf48-like protein	Unknown
W6QXV6	2	2	2	BN5_2252	tRNA-dihydrouridine(20/20a) synthase (EC 1.3.1.-) (EC 1.3.1.91) (U20-specific dihydrouridine synthase) (U20-specific Dus) (tRNA-dihydrouridine synthase A)	Cytoplasmic
W6QXV9	5	7	5	BN5_0392	Fructose-1,6-bisphosphatase class 1 (FBPase class 1) (EC 3.1.3.11) (D-fructose-1,6-bisphosphate 1-phosphohydrolase class 1)	Cytoplasmic
W6QXW4	2	6	3	BN5_0397	Proline iminopeptidase (EC 3.4.11.5)	Cytoplasmic
W6QXW9	3	3	3	BN5_3154	Uncharacterized protein	Cytoplasmic
W6QXX4	3	8	5	BN5_0407	Ubiquinone/menaquinone biosynthesis C-methyltransferase UbiE (EC 2.1.1.163) (EC 2.1.1.201) (2-methoxy-6-polyprenyl-1,4-benzoquinol methylase) (Demethylmenaquinone methyltransferase)	Cytoplasmic
W6QXY8	3	5	4	BN5_0417	ATP-dependent protease subunit HslV (EC 3.4.25.2)	Cytoplasmic
W6QXZ3	13	13	13	BN5_0422	50S ribosomal protein L31	Cytoplasmic
W6QY00	4	5	4	BN5_2297	Organic hydroperoxide resistance protein	Cytoplasmic
W6QY01	4	4	4	BN5_2787	NAD(P)H dehydrogenase (quinone) (EC 1.6.5.2) (NAD(P)H:quinone oxidoreductase) (NQO)	Unknown
W6QY03	1	14	12	BN5_0432	Type IV pilus assembly protein PilQ	OuterMembrane
W6QY06	5	8	5	BN5_2792	Phosphoribosylformylglycinamidine cyclo-ligase (EC 6.3.3.1) (AIR synthase) (AIRS) (Phosphoribosyl-aminoimidazole synthetase)	Cytoplasmic
W6QY09	11	2	17	BN5_0437	Glutamate synthase, small subunit (EC 1.4.1.13)	Cytoplasmic
W6QY13		2		BN5_2802	Putative membrane protein	OuterMembrane
W6QY14	3	2	2	BN5_0442	Cyanate hydratase (Cyanase) (EC 4.2.1.104) (Cyanate hydrolase) (Cyanate lyase)	Cytoplasmic
W6QY17		2		BN5_2807	2-C-methyl-D-erythritol 2,4-cyclodiphosphate synthase (MECDP-synthase) (MECPP-synthase) (MECPS) (EC 4.6.1.12)	Cytoplasmic
W6QY19	3	3	2	BN5_0447	Putative Universal stress protein E	Cytoplasmic
W6QY22	16	19	2	BN5_2328	Translation initiation factor IF-3	Cytoplasmic
W6QY30	3	4	3	BN5_2339	Pyrroloquinoline-quinone synthase (EC 1.3.3.11) (Coenzyme PQQ synthesis protein C) (Pyrroloquinoline quinone biosynthesis protein C)	Cytoplasmic
W6QY32		5	2	BN5_2822	Acyl-[acyl-carrier-protein]--UDP-N-acetylglucosamine O-acyltransferase (UDP-N-acetylglucosamine acyltransferase) (EC 2.3.1.129)	Cytoplasmic
W6QY37	6	1	7	BN5_0467	Branched-chain amino acid aminotransferase (EC 2.6.1.42)	Cytoplasmic
W6QY39	6	7	6	BN5_2349	Pentapeptide repeat-containing protein	Extracellular
W6QY40	4	4	4	BN5_2832	Uridylate kinase (UK) (EC 2.7.4.22) (Uridine monophosphate kinase) (UMP kinase) (UMPK)	Cytoplasmic
W6QY43		3		BN5_2354	ABC transporter periplasmic protein	Unknown
W6QY45	3	3	3	BN5_2837	Succinyldiaminopimelate transaminase (EC 2.6.1.17)	CytoplasmicMembrane
W6QY48		3		BN5_0477	Uncharacterized protein	Cytoplasmic
W6QY57	5	12	8	BN5_0487	DNA topoisomerase 4 subunit A (EC 5.99.1.3) (Topoisomerase IV subunit A)	Cytoplasmic
W6QY58	3	3	3	BN5_2852	Putative ABC-2 type transport system ATP-binding protein (EC 3.6.3.30)	Cytoplasmic
W6QY63	3	4	2	BN5_3204	Formamidase (EC 3.5.1.49) (Formamide amidohydrolase)	Cytoplasmic
W6QY71	4	4	4	BN5_2867	Periplasmic protein-like protein	Unknown
W6QY75		2	2	BN5_0502	Uncharacterized protein	Unknown
W6QY80	4	5	4	BN5_2877	Acyl-CoA synthetase (EC 6.2.1.3)	Cytoplasmic
W6QY82	3	11	7	BN5_0507	Phosphatidylserine decarboxylase proenzyme (EC 4.1.1.65) [Cleaved into: Phosphatidylserine decarboxylase beta chain; Phosphatidylserine decarboxylase alpha chain]	CytoplasmicMembrane
W6QY86		3		BN5_2882	Cytosine deaminase (EC 3.5.4.1)	Cytoplasmic
W6QY89	3	3	4	BN5_0512	Putative ribosome biogenesis GTPase RsgA (EC 3.6.1.-)	Cytoplasmic
W6QY94		2	2	BN5_0517	Uncharacterized protein	Cytoplasmic
W6QY99		3	2	BN5_0522	GTPase HflX (GTP-binding protein HflX)	Cytoplasmic
W6QYA6	12	13	1	BN5_0527	Adenylosuccinate synthetase (AMPSase) (AdSS) (EC 6.3.4.4) (IMP--aspartate ligase)	Cytoplasmic
W6QYA7	4	5	4	BN5_2902	Elongation factor 4 (EF-4) (EC 3.6.5.n1) (Ribosomal back-translocase LepA)	CytoplasmicMembrane
W6QYA9	5	8	7	BN5_3254	Outer membrane protein assembly factor BamB	Unknown
W6QYB3	3	4	4	BN5_0534	23S rRNA (guanosine-2'-O-)-methyltransferase RlmB (EC 2.1.1.185) (23S rRNA (guanosine2251 2'-O)-methyltransferase) (23S rRNA Gm2251 2'-O-methyltransferase)	Cytoplasmic
W6QYB5	5	8	4	BN5_3259	Type IV pilus biogenesis/stability protei	OuterMembrane
W6QYB8	8	16	14	BN5_3264	Chaperone protein HscA homolog	Cytoplasmic
W6QYC1	2	3	3	BN5_2444	Cbb3-type cytochrome c oxidase subunit	Unknown
W6QYC5	3	3	3	BN5_2449	Cytochrome c oxidase accessory protein, cbb3-type, CcoG	CytoplasmicMembrane
W6QYC8	5	7	7	BN5_2454	Coproporphyrinogen-III oxidase (EC 1.3.98.3)	Cytoplasmic
W6QYD0		2		BN5_3274	Protein-export membrane protein SecF	CytoplasmicMembrane
W6QYD8	11	11	11	BN5_2932	Outer membrane lipoprotein SlyB	OuterMembrane
W6QYE0	8	2	13	BN5_3285	Probable cytosol aminopeptidase (EC 3.4.11.1) (Leucine aminopeptidase) (LAP) (EC 3.4.11.10) (Leucyl aminopeptidase)	Cytoplasmic
W6QYE7	2		2	BN5_2474	Two component transcriptional regulator	Cytoplasmic
W6QYG3	3	3	3	BN5_0579	Urease subunit beta (EC 3.5.1.5) (Urea amidohydrolase subunit beta)	Cytoplasmic
W6QYG6		2	2	BN5_3315	Beta-lactamase domain-containing protein	Cytoplasmic
W6QYG7		2		BN5_2962	Penicillin amidase family protein (EC 3.5.1.11)	Unknown
W6QYH1	5	1	8	BN5_2967	dCTP deaminase (EC 3.5.4.13) (Deoxycytidine triphosphate deaminase)	Cytoplasmic
W6QYI6	8	12	8	BN5_0599	Bifunctional purine biosynthesis protein PurH [Includes: IMP cyclohydrolase (EC 3.5.4.10) (ATIC) (Inosinicase) (IMP synthase); Phosphoribosylaminoimidazolecarboxamide formyltransferase (EC 2.1.2.3) (AICAR transformylase)]	Cytoplasmic
W6QYI7		3		BN5_2982	Ribonuclease T (EC 3.1.13.-) (Exoribonuclease T) (RNase T)	Cytoplasmic
W6QYI9			2	BN5_2514	Acyl-CoA dehydrogenase (EC 1.3.99.-)	CytoplasmicMembrane
W6QYJ1	2	29	26	BN5_0604	Acetyl-CoA carboxylase biotin carboxylase subunit (EC 6.4.1.2)	Cytoplasmic
W6QYJ4	7	14	9	BN5_2987	Branched-chain amino acid transport system substrate-binding protein	Periplasmic
W6QYK2	2	4	4	BN5_2997	Extracellular ligand-binding receptor	Periplasmic
W6QYK3		2	2	BN5_2533	Uncharacterized protein	Cytoplasmic
W6QYL0	2	5	4	BN5_2543	Aerotaxis receptor	CytoplasmicMembrane
W6QYL1	1	16	12	BN5_3372	50S ribosomal protein L25 (General stress protein CTC)	Cytoplasmic
W6QYL3		2		BN5_0624	Lipoprotein, putative	Periplasmic
W6QYM1	5	8	8	BN5_2553	Chorismate synthase (CS) (EC 4.2.3.5) (5-enolpyruvylshikimate-3-phosphate phospholyase)	Cytoplasmic
W6QYM4	3	3	3	BN5_3018	Serine hydroxymethyltransferase (SHMT) (Serine methylase) (EC 2.1.2.1)	Cytoplasmic
W6QYM5	2	4	3	BN5_2558	Putative isochorismatase family protein yrdC (EC 3.-.-.-)	Unknown
W6QYN0		2		BN5_3398	UPF0246 protein BN5_3398	Cytoplasmic
W6QYP0	9	15	13	BN5_3038	Carboxyl-terminal protease (EC 3.4.21.102)	CytoplasmicMembrane
W6QYQ0	2	6	3	BN5_3050	Methylglyoxal synthase (MGS) (EC 4.2.3.3)	Cytoplasmic
W6QYQ6	4	4	4	BN5_3433	Uncharacterized protein	Unknown
W6QYQ8		2	2	BN5_3060	LysR family transcriptional regulator	Cytoplasmic
W6QYR0	3	3	2	BN5_0639	Uncharacterized protein	Unknown
W6QYR4	5	5	2	BN5_3443	UPF0234 protein BN5_3443	Cytoplasmic
W6QYR8		2	2	BN5_0649	Type IV pilus assembly PilZ	Unknown
W6QYT0	5	8	7	BN5_3458	Cell division protein FtsA	Cytoplasmic
W6QYU0	4	7	4	BN5_2628	Chemotaxis protein CheA (EC 2.7.3.-)	Cytoplasmic
W6QYU3	4	6	5	BN5_3091	Ferritin, Dps family protein	Cytoplasmic
W6QYU8	1	9	9	BN5_3473	LppC family lipoprotein	CytoplasmicMembrane
W6QYV0	24	3	24	BN5_3096	Porin D (EC 3.4.21.-)	OuterMembrane
W6QYV2		2	2	BN5_3478	Glutathione S-transferase domain-containing protein (EC 2.5.1.18)	Cytoplasmic
W6QYV6	2	2	2	BN5_0702	Heavy metal translocating P-type ATPase (EC 3.6.3.4)	CytoplasmicMembrane
W6QYV7	22	23	23	BN5_3483	50S ribosomal protein L13	Cytoplasmic
W6QYW1		2		BN5_3106	Uncharacterized protein	CytoplasmicMembrane
W6QYW3	6	12	8	BN5_3488	Tryptophan--tRNA ligase (EC 6.1.1.2) (Tryptophanyl-tRNA synthetase) (TrpRS)	Cytoplasmic
W6QYX0		2	2	BN5_0722	Two component transcriptional regulator, Fis family	Cytoplasmic
W6QYX1	6	11	8	BN5_3498	UDP-N-acetylglucosamine 1-carboxyvinyltransferase (EC 2.5.1.7) (Enoylpyruvate transferase) (UDP-N-acetylglucosamine enolpyruvyl transferase) (EPT)	Cytoplasmic
W6QYX2	11	19	15	BN5_0727	Aspartyl/glutamyl-tRNA(Asn/Gln) amidotransferase subunit B (Asp/Glu-ADT subunit B) (EC 6.3.5.-)	Cytoplasmic
W6QYX8	5	8	6	BN5_3126	Probable M18 family aminopeptidase 2 (EC 3.4.11.-)	Cytoplasmic
W6QYX9	4	5	4	BN5_0737	Peptidase U62, modulator of DNA gyrase	Cytoplasmic
W6QYY0	8	11	9	BN5_3508	Lipopolysaccharide export system protein LptA	Unknown
W6QZ00	3	4	4	BN5_3151	ATP-dependent protease, putative	Cytoplasmic
W6QZ19	3	7	6	BN5_3558	Putative type I restriction enzyme specificity subunit S (EC 3.1.21.3)	Cytoplasmic
W6QZ32	3	3	3	BN5_3568	Uncharacterized protein	Unknown
W6QZ48		2		BN5_3583	MORN repeat-containing protein	Unknown
W6QZ51	4	2	4	BN5_0842	Beta-alanine-pyruvate transaminase (EC 2.6.1.18)	Cytoplasmic
W6QZ57	3	9	8	BN5_3593	Beta-lactamase domain-containing protein	Cytoplasmic
W6QZ60		4	4	BN5_2720	Alkyl hydroperoxide reductase (EC 1.11.1.15)	Unknown
W6QZ63	6	7	8	BN5_0857	GTPase Obg (EC 3.6.5.-) (GTP-binding protein Obg)	Cytoplasmic
W6QZ64		2		BN5_3598	GCN5-related N-acetyltransferase (EC 2.3.1.48)	Cytoplasmic
W6QZ68	9	1	8	BN5_0862	Uncharacterized protein	Unknown
W6QZ71	9	14	9	BN5_2735	Uncharacterized protein PA3922	OuterMembrane
W6QZ80	13	19	17	BN5_0877	Acyl-CoA synthetase (EC 2.3.1.86)	Cytoplasmic
W6QZ91	3	3	3	BN5_0887	OmpA/MotB domain-containing protein	OuterMembrane
W6QZ95	7	14	16	BN5_0892	Phosphate acetyltransferase (EC 2.3.1.8) (Phosphotransacetylase)	Cytoplasmic
W6QZA0		2	4	BN5_2773	Sensor protein PhoQ (EC 2.7.3.-)	CytoplasmicMembrane
W6QZA3	1	14	15	BN5_0897	Chaperone protein ClpB	Cytoplasmic
W6QZA4	2	5	3	BN5_3633	1-deoxy-D-xylulose-5-phosphate synthase (EC 2.2.1.7) (1-deoxyxylulose-5-phosphate synthase) (DXP synthase) (DXPS)	Cytoplasmic
W6QZA8		3		BN5_0902	SsrA-binding protein (Small protein B)	Unknown
W6QZA9		2	2	BN5_3638	Aspartyl protease-like protein	Unknown
W6QZB3	5	8	7	BN5_0907	Ferric uptake regulation protein	Cytoplasmic
W6QZB6	6	5	5	BN5_3643	6,7-dimethyl-8-ribityllumazine synthase (DMRL synthase) (LS) (Lumazine synthase) (EC 2.5.1.78)	Cytoplasmic
W6QZB8	1	15	12	BN5_0912	4-hydroxy-tetrahydrodipicolinate reductase (HTPA reductase) (EC 1.17.1.8)	Cytoplasmic
W6QZC4	8	11	1	BN5_0917	Transcription elongation factor GreA (Transcript cleavage factor GreA)	Cytoplasmic
W6QZD6	11	18	12	BN5_0929	Transcription termination/antitermination protein NusA	Cytoplasmic
W6QZD7		3	2	BN5_3251	Nitrilase/cyanide hydratase and apolipoprotein N-acyltransferase	Cytoplasmic
W6QZD9	25	37	28	BN5_0934	Polyribonucleotide nucleotidyltransferase (EC 2.7.7.8) (Polynucleotide phosphorylase) (PNPase)	Cytoplasmic
W6QZE1		2		BN5_3663	NAD-dependent epimerase/dehydratase (EC 5.1.3.2)	Cytoplasmic
W6QZE3	2	7	3	BN5_3256	Histidine--tRNA ligase (EC 6.1.1.21) (Histidyl-tRNA synthetase) (HisRS)	Cytoplasmic
W6QZE4	6	8	8	BN5_2818	Acetyl-coenzyme A carboxylase carboxyl transferase subunit alpha (ACCase subunit alpha) (Acetyl-CoA carboxylase carboxyltransferase subunit alpha) (EC 6.4.1.2)	Cytoplasmic
W6QZE7	1	11	11	BN5_3261	Nucleoside diphosphate kinase (NDK) (NDP kinase) (EC 2.7.4.6) (Nucleoside-2-P kinase)	Extracellular
W6QZE8	2	3	4	BN5_3668	Bacterioferritin (EC 1.16.3.1)	Cytoplasmic
W6QZE9		2	2	BN5_2823	3-hydroxyacyl-[acyl-carrier-protein] dehydratase FabZ (EC 4.2.1.59) ((3R)-hydroxymyristoyl-[acyl-carrier-protein] dehydratase) ((3R)-hydroxymyristoyl-ACP dehydrase) (Beta-hydroxyacyl-ACP dehydratase)	Cytoplasmic
W6QZF3	12	1	1	BN5_3673	30S ribosomal protein S11	Cytoplasmic
W6QZF5	4	3	3	BN5_3271	tRNA (cytidine/uridine-2'-O-)-methyltransferase TrmJ (EC 2.1.1.200) (tRNA (cytidine(32)/uridine(32)-2'-O)-methyltransferase) (tRNA Cm32/Um32 methyltransferase)	Cytoplasmic
W6QZF8	1	8	1	BN5_3678	50S ribosomal protein L30	Cytoplasmic
W6QZF9	5	5	5	BN5_3276	Preprotein translocase	CytoplasmicMembrane
W6QZG2	21	28	24	BN5_2833	Elongation factor Ts (EF-Ts)	Cytoplasmic
W6QZG6	1	1	1	BN5_3683	30S ribosomal protein S14	Cytoplasmic
W6QZH6	7	7	7	BN5_2848	Cold shock protein (Beta-ribbon, CspA family)	Cytoplasmic
W6QZH9		3		BN5_2853	Uncharacterized protein	Unknown
W6QZI1	2	2	2	BN5_0984	Carboxynorspermidine/carboxyspermidine decarboxylase (CANS DC/CAS DC) (CANSDC/CASDC) (EC 4.1.1.96)	Cytoplasmic
W6QZI6	4	5	5	BN5_2858	3-oxoacyl-(Acyl-carrier-protein) synthase III, putative (EC 2.3.1.41)	Cytoplasmic
W6QZJ6	3	3	3	BN5_3688	50S ribosomal protein L29	Cytoplasmic
W6QZK4	2	5	5	BN5_3332	Ornithine carbamoyltransferase (OTCase) (EC 2.1.3.3)	Cytoplasmic
W6QZL4	34	33	32	BN5_3693	50S ribosomal protein L2	Cytoplasmic
W6QZL5		2	2	BN5_2893	tRNA U34 carboxymethyltransferase (EC 2.5.1.-)	Cytoplasmic
W6QZL9	34	4	36	BN5_3711	Elongation factor Tu (EF-Tu)	Cytoplasmic
W6QZM1		2	2	BN5_2898	GTPase Era	CytoplasmicMembrane
W6QZM4	59	79	73	BN5_3703	DNA-directed RNA polymerase subunit beta (RNAP subunit beta) (EC 2.7.7.6) (RNA polymerase subunit beta) (Transcriptase subunit beta)	Cytoplasmic
W6QZM7	13	17	16	BN5_2903	Peptidase S1C, Do	Periplasmic
W6QZM8	4	12	7	BN5_1034	Zinc-containing alcohol dehydrogenase superfamily (EC 1.1.1.1)	CytoplasmicMembrane
W6QZM9	6	9	6	BN5_3708	Transcription termination/antitermination protein NusG	Cytoplasmic
W6QZN0			2	BN5_3362	Molybdopterin-synthase adenylyltransferase (EC 2.7.7.80)	Cytoplasmic
W6QZN2	4	1	7	BN5_1039	2-isopropylmalate synthase (EC 2.3.3.13) (Alpha-IPM synthase) (Alpha-isopropylmalate synthase)	Cytoplasmic
W6QZN5		2		BN5_2913	Putative signal transduction protein	Cytoplasmic
W6QZN6	2	3	3	BN5_3367	Outer-membrane lipoprotein LolB	Unknown
W6QZP1	4	3	5	BN5_3374	Ribosome-binding ATPase YchF	Cytoplasmic
W6QZP2	5	9	8	BN5_3732	N-acetyl-gamma-glutamyl-phosphate reductase (AGPR) (EC 1.2.1.38) (N-acetyl-glutamate semialdehyde dehydrogenase) (NAGSA dehydrogenase)	Cytoplasmic
W6QZP7	9	8	6	BN5_2923	Lipoprotein, putative	Unknown
W6QZQ8	9	12	11	BN5_3752	Anthranilate synthase component I (EC 4.1.3.27)	Cytoplasmic
W6QZS2		2		BN5_1074	Ribosome maturation factor RimM	Cytoplasmic
W6QZS8	12	11	12	BN5_1079	Thiol:disulfide interchange protein DsbC (EC 5.3.4.1)	Periplasmic
W6QZS9		2	2	BN5_3777	UPF0229 protein BN5_3777	Cytoplasmic
W6QZT0	15	17	15	BN5_2953	Outer membrane porin F	OuterMembrane
W6QZT1	2			BN5_3415	Two-component response regulator PilR	Cytoplasmic
W6QZU3	2	3	2	BN5_1094	Lipoprotein, putative	Unknown
W6QZU6		3	2	BN5_3798	Tn5045 transposase	Cytoplasmic
W6QZU8	9	1	9	BN5_2968	Cold shock protein (Beta-ribbon, CspA family)	Cytoplasmic
W6QZV3	2		2	BN5_2973	Electron transport complex subunit C	Cytoplasmic
W6QZX1	4	5	5	BN5_1119	Ornithine carbamoyltransferase (OTCase) (EC 2.1.3.3)	Cytoplasmic
W6QZX4		3		BN5_2993	Uracil-DNA glycosylase (UDG) (EC 3.2.2.27)	Cytoplasmic
W6QZX8		2	2	BN5_3460	D-alanine--D-alanine ligase (EC 6.3.2.4) (D-Ala-D-Ala ligase) (D-alanylalanine synthetase)	Cytoplasmic
W6QZY7	2	3	3	BN5_3470	Ribosomal RNA small subunit methyltransferase H (EC 2.1.1.199) (16S rRNA m(4)C1402 methyltransferase) (rRNA (cytosine-N(4)-)-methyltransferase RsmH)	Cytoplasmic
W6QZZ7		2		BN5_3019	Aminomethyltransferase (EC 2.1.2.10)	Cytoplasmic
W6R002	2	2		BN5_3024	Peptidase M14, carboxypeptidase A	Cytoplasmic
W6R008	5	6	3	BN5_3495	Histidinol-phosphate aminotransferase (EC 2.6.1.9) (Imidazole acetol-phosphate transaminase)	Cytoplasmic
W6R013		4		BN5_1139	Superoxide dismutase (EC 1.15.1.1)	Periplasmic
W6R017			2	BN5_3505	Arabinose 5-phosphate isomerase (API) (EC 5.3.1.13)	Cytoplasmic
W6R020	14	14	14	BN5_3044	Peptidyl-prolyl cis-trans isomerase (EC 5.2.1.8)	Cytoplasmic
W6R023	4	5	6	BN5_3510	RNA polymerase sigma-54 factor	Cytoplasmic
W6R033	7	6	6	BN5_3520	LPS-assembly lipoprotein LptE	Unknown
W6R034	4	7	6	BN5_1149	Formyltetrahydrofolate deformylase (EC 3.5.1.10) (Formyl-FH(4) hydrolase)	Cytoplasmic
W6R036			2	BN5_1154	Uncharacterized protein	Unknown
W6R045	7	12	11	BN5_3071	Phosphoketolase	CytoplasmicMembrane
W6R063		4		BN5_3943	Glutathione-independent formaldehyde dehydrogenase (EC 1.2.1.46)	Cytoplasmic
W6R074	3	3	3	BN5_3560	DNA methylase M, host modification (EC 2.1.1.72)	Cytoplasmic
W6R077	21	28	24	BN5_3958	Glutamine synthetase (EC 6.3.1.2)	Cytoplasmic
W6R085		5	4	BN5_3570	Lytic murein transglycosylase B	CytoplasmicMembrane
W6R087	4	4	3	BN5_3968	UPF0001 protein	Cytoplasmic
W6R090	3	4	3	BN5_3973	Homoserine O-acetyltransferase (EC 2.3.1.31) (Homoserine O-trans-acetylase) (HTA) (Homoserine transacetylase)	Cytoplasmic
W6R094	2	4	2	BN5_1219	Periplasmic beta-glucosidase (EC 3.2.1.21)	Periplasmic
W6R0A3	16	15	14	BN5_3590	Fatty-acyl-CoA synthase (EC 2.3.1.86)	Cytoplasmic
W6R0A5		2		BN5_3988	Methionine import ATP-binding protein metN (EC 3.6.3.-)	CytoplasmicMembrane
W6R0A6	19	2	2	BN5_1239	Phosphonates-binding periplasmic protein	Periplasmic
W6R0B8	9	12	11	BN5_3142	Peptidyl-prolyl cis-trans isomerase (EC 5.2.1.8)	Cytoplasmic
W6R0C3			2	BN5_4008	UPF0064 protein yccW	Cytoplasmic
W6R0D2	3	7	4	BN5_4018	Probable global transcription activator SNF2L1 (EC 3.6.1.-)	CytoplasmicMembrane
W6R0E8	4	7	5	BN5_1290	Ribonucleoside-diphosphate reductase subunit beta (EC 1.17.4.1)	Cytoplasmic
W6R0F5	3	4	4	BN5_3645	Riboflavin synthase, alpha subunit (EC 2.5.1.9)	Cytoplasmic
W6R0F7		2		BN5_1300	Glucose-6-phosphate 1-dehydrogenase (G6PD) (EC 1.1.1.49)	Cytoplasmic
W6R0G4		3	2	BN5_3650	Thioredoxin	Cytoplasmic
W6R0H6	2	4	2	BN5_4058	2,3-bisphosphoglycerate-independent phosphoglycerate mutase (BPG-independent PGAM) (Phosphoglyceromutase) (iPGM) (EC 5.4.2.12)	Cytoplasmic
W6R0H7	3	2		BN5_1325	Uncharacterized protein	Unknown
W6R0H9	8	12	1	BN5_3665	Single-stranded DNA-binding protein (SSB)	Cytoplasmic
W6R0I0	3	5	4	BN5_4063	Uncharacterized protein	Unknown
W6R0I3	11	11	12	BN5_3670	50S ribosomal protein L17	Cytoplasmic
W6R0I5	3	7	5	BN5_4068	Imidazole glycerol phosphate synthase subunit HisH (EC 2.4.2.-) (IGP synthase glutamine amidotransferase subunit) (IGP synthase subunit HisH) (ImGP synthase subunit HisH) (IGPS subunit HisH)	Cytoplasmic
W6R0I9	4	4	4	BN5_3675	50S ribosomal protein L36	Cytoplasmic
W6R0J3	18	19	19	BN5_3680	50S ribosomal protein L18	Cytoplasmic
W6R0J6	8	16	11	BN5_4079	Membrane-bound lytic murein transglycosylase F	Periplasmic
W6R0J9	21	21	21	BN5_3685	50S ribosomal protein L24	Cytoplasmic
W6R0L4	8	1	7	BN5_3207	Basic membrane protein A2 Immunodominant antigen P39	Unknown
W6R0L9	13	17	17	BN5_3690	30S ribosomal protein S3	Cytoplasmic
W6R0M3	7	8	8	BN5_1375	Putative ABC transporter ATP-binding protein MA_1747 (EC 3.6.3.-)	Cytoplasmic
W6R0M8	12	11	11	BN5_1380	3-ketoacyl-CoA thiolase (EC 2.3.1.16) (Acetyl-CoA acyltransferase) (Beta-ketothiolase) (Fatty acid oxidation complex subunit beta)	Cytoplasmic
W6R0N7	6	12	7	BN5_3695	50S ribosomal protein L4	Cytoplasmic
W6R0P2	24	23	24	BN5_3700	30S ribosomal protein S7	Cytoplasmic
W6R0P4		3	2	BN5_3252	Putative aminotransferase (EC 2.6.1.-)	Cytoplasmic
W6R0P7	9	13	8	BN5_3705	50S ribosomal protein L10	Cytoplasmic
W6R0P8			2	BN5_3257	4-hydroxy-3-methylbut-2-en-1-yl diphosphate synthase (flavodoxin) (EC 1.17.7.3) (1-hydroxy-2-methyl-2-(E)-butenyl 4-diphosphate synthase)	Cytoplasmic
W6R0Q0	3	4	4	BN5_4131	Putative capsule polysaccharide export protein	Unknown
W6R0Q1	4	6	8	BN5_1400	FAD:protein FMN transferase (EC 2.7.1.180)	Cytoplasmic
W6R0Q7	3	3	4	BN5_3267	Iron-sulfur cluster assembly scaffold protein IscU	Cytoplasmic
W6R0Q9	5	7	5	BN5_3272	Inositol-1-monophosphatase (EC 3.1.3.25)	Cytoplasmic
W6R0R0	5	13	9	BN5_1412	Protein RecA (Recombinase A)	Cytoplasmic
W6R0R1		3	4	BN5_3729	Iron-sulfur cluster insertion protein ErpA	Cytoplasmic
W6R0R2	1	15	13	BN5_4141	C4-dicarboxylate-binding periplasmic protein	Periplasmic
W6R0R4	4		3	BN5_3734	Putative 2-nitropropane dioxygenase (EC 1.13.12.16)	Cytoplasmic
W6R0R5	2	2	3	BN5_3277	Queuine tRNA-ribosyltransferase (EC 2.4.2.29) (Guanine insertion enzyme) (tRNA-guanine transglycosylase)	Cytoplasmic
W6R0R6	6	3	6	BN5_1417	Ribosome modulation factor (RMF)	Unknown
W6R0S0	2			BN5_3283	Permease YjgP/YjgQ family protein	CytoplasmicMembrane
W6R0S4	8	11	1	BN5_3288	Valine--tRNA ligase (EC 6.1.1.9) (Valyl-tRNA synthetase) (ValRS)	Cytoplasmic
W6R0T3		2	2	BN5_1432	Glycerophosphoryl diester phosphodiesterase, putative (EC 3.1.4.46)	Cytoplasmic
W6R0T6		2	2	BN5_3764	Multi-sensor signal transduction histidine kinase	CytoplasmicMembrane
W6R0U2	29	36	3	BN5_3769	LPS-assembly protein LptD	OuterMembrane
W6R0U9	33	46	39	BN5_1447	Ribonuclease E (RNase E) (EC 3.1.26.12)	Cytoplasmic
W6R0V4	3	3	3	BN5_1452	Uncharacterized protein	Cytoplasmic
W6R0V5	2	6	4	BN5_3323	NADH:flavin oxidoreductase/NADH oxidase	Cytoplasmic
W6R0V6	12	11	12	BN5_3784	30S ribosomal protein S21	Cytoplasmic
W6R0W9	2	5		BN5_4186	Sulfate/thiosulfate import ATP-binding protein CysA (EC 3.6.3.25) (Sulfate-transporting ATPase)	CytoplasmicMembrane
W6R0Z7	2	3	3	BN5_1492	Arginine N-succinyltransferase (EC 2.3.1.109)	Cytoplasmic
W6R109	2	2	3	BN5_3396	Cyclic pyranopterin monophosphate synthase accessory protein (Molybdenum cofactor biosynthesis protein C)	Cytoplasmic
W6R111		2	2	BN5_3855	Uncharacterized protein	Cytoplasmic
W6R131	7	6	7	BN5_4211	Keratin, type II cytoskeletal 75	Unknown
W6R151	7	9	7	BN5_4231	Rubredoxin reductase (EC 1.18.1.1)	Cytoplasmic
W6R155	7	16	12	BN5_3910	Acyl-CoA dehydrogenase domain-containing protein (EC 1.3.99.-)	Cytoplasmic
W6R158	6	8	7	BN5_3451	Arginine biosynthesis bifunctional protein ArgJ [Cleaved into: Arginine biosynthesis bifunctional protein ArgJ alpha chain; Arginine biosynthesis bifunctional protein ArgJ beta chain] [Includes: Amino-acid acetyltransferase (EC 2.3.1.1) (N-acetylglutamate synthase) (AGSase); Glutamate N-acetyltransferase (EC 2.3.1.35) (Ornithine transacetylase) (Ornithine acetyltransferase) (OATase)]	Cytoplasmic
W6R163	8	15	13	BN5_3456	UDP-3-O-acyl-N-acetylglucosamine deacetylase (UDP-3-O-acyl-GlcNAc deacetylase) (EC 3.5.1.108) (UDP-3-O-[R-3-hydroxymyristoyl]-N-acetylglucosamine deacetylase)	Cytoplasmic
W6R167	2	4	2	BN5_3461	UDP-N-acetylmuramate--L-alanine ligase (EC 6.3.2.8) (UDP-N-acetylmuramoyl-L-alanine synthetase)	Cytoplasmic
W6R168	21	31	27	BN5_3925	Malate synthase G (EC 2.3.3.9)	Cytoplasmic
W6R172	3	3	2	BN5_4261	Sulfatase-modifying factor 1 (EC 1.8.99.-)	OuterMembrane
W6R173	3	9	7	BN5_3466	UDP-N-acetylmuramoyl-tripeptide--D-alanyl-D-alanine ligase (EC 6.3.2.10) (D-alanyl-D-alanine-adding enzyme)	Cytoplasmic
W6R174	2	2	3	BN5_3930	Uncharacterized protein	Unknown
W6R176	9	9	12	BN5_4266	Putative virulence factor	OuterMembrane
W6R179		2	2	BN5_3471	Transcriptional regulator MraZ	Cytoplasmic
W6R184	7	6	4	BN5_3476	Transport-associated	Periplasmic
W6R187	11	14	11	BN5_3481	Ubiquinol-cytochrome c reductase iron-sulfur subunit (EC 1.10.2.2)	CytoplasmicMembrane
W6R197	22	29	25	BN5_3491	Adenylyl-sulfate kinase (EC 2.7.1.25) (EC 2.7.7.4) (APS kinase) (ATP adenosine-5'-phosphosulfate 3'-phosphotransferase) (ATP-sulfurylase large subunit) (Adenosine-5'-phosphosulfate kinase) (Sulfate adenylate transferase) (SAT) (Sulfate adenylyltransferase subunit 1)	Cytoplasmic
W6R1A2	7	1	9	BN5_3496	Histidinol dehydrogenase (HDH) (EC 1.1.1.23)	Cytoplasmic
W6R1A7	1	11	12	BN5_3501	Toluene tolerance family protein	Unknown
W6R1B3	6	6	5	BN5_1600	Long-chain fatty acid transport protein	OuterMembrane
W6R1B8	3	4	4	BN5_3975	Uncharacterized protein	Unknown
W6R1C0		4	2	BN5_4316	Bifunctional protein glk (EC 2.7.1.2)	Cytoplasmic
W6R1C2	5	6	6	BN5_3980	tRNA (guanine-N(7)-)-methyltransferase (EC 2.1.1.33) (tRNA (guanine(46)-N(7))-methyltransferase) (tRNA(m7G46)-methyltransferase)	Cytoplasmic
W6R1C4	2	3		BN5_1610	Uncharacterized protein	Unknown
W6R1C9	19	19	18	BN5_4326	D-methionine-binding lipoprotein metQ	CytoplasmicMembrane
W6R1D0	2			BN5_1615	Uncharacterized protein	CytoplasmicMembrane
W6R1D3	7	8	7	BN5_4331	Uncharacterized protein	Unknown
W6R1E1		3		BN5_4000	Phosphopantetheine adenylyltransferase (EC 2.7.7.3) (Dephospho-CoA pyrophosphorylase) (Pantetheine-phosphate adenylyltransferase) (PPAT)	Cytoplasmic
W6R1F1	7	1	8	BN5_4010	Spermidine/putrescine-binding periplasmic protein 1	Periplasmic
W6R1G0	6	9	8	BN5_4020	Lactoylglutathione lyase (EC 4.4.1.5)	Cytoplasmic
W6R1H3	4	7	6	BN5_4035	L-threonine dehydratase (EC 4.3.1.19) (Threonine deaminase)	Cytoplasmic
W6R1H4	8	11	9	BN5_3576	Gamma-glutamyl phosphate reductase (GPR) (EC 1.2.1.41) (Glutamate-5-semialdehyde dehydrogenase) (Glutamyl-gamma-semialdehyde dehydrogenase) (GSA dehydrogenase)	Cytoplasmic
W6R1I1	13	18	14	BN5_4045	D-3-phosphoglycerate dehydrogenase (EC 1.1.1.95)	Cytoplasmic
W6R1I6	4	8	5	BN5_4391	Alkyl hydroperoxide reductase AhpD (EC 1.11.1.15)	Unknown
W6R1I7		2		BN5_3591	Uncharacterized protein	CytoplasmicMembrane
W6R1I9	5	6	6	BN5_4055	Protein-export protein SecB	Cytoplasmic
W6R1J1	4	9	5	BN5_1650	Diguanylate cyclase/phosphodiesterase with PAS/PAC and GAF sensor(S)	CytoplasmicMembrane
W6R1J6	6	7	7	BN5_3601	Inorganic pyrophosphatase (EC 3.6.1.1) (Pyrophosphate phospho-hydrolase) (PPase)	Cytoplasmic
W6R1J8	5	7	7	BN5_4065	Imidazole glycerol phosphate synthase subunit HisF (EC 4.1.3.-) (IGP synthase cyclase subunit) (IGP synthase subunit HisF) (ImGP synthase subunit HisF) (IGPS subunit HisF)	Cytoplasmic
W6R1K6		3	2	BN5_4076	Uncharacterized adenine-specific methylase MJECS02 (EC 2.1.1.72)	Cytoplasmic
W6R1L7	3		2	BN5_1670	Phosphoglycolate phosphatase (EC 3.1.3.18)	Cytoplasmic
W6R1M2	14	19	15	BN5_1675	DNA gyrase subunit A (EC 5.99.1.3)	Cytoplasmic
W6R1M7	8	1	9	BN5_1680	3-phosphoshikimate 1-carboxyvinyltransferase (EC 2.5.1.19) (5-enolpyruvylshikimate-3-phosphate synthase) (EPSP synthase) (EPSPS)	Cytoplasmic
W6R1N1	5	6	5	BN5_1685	UDP-N-acetylglucosamine 2-epimerase (EC 5.1.3.14)	Cytoplasmic
W6R1P1	2			BN5_3646	Riboflavin biosynthesis protein RibD	Cytoplasmic
W6R1Q3		3		BN5_4128	1,4-beta-D-xylan xylohydrolase (EC 3.2.1.37)	Unknown
W6R1Q7		2	2	BN5_3661	Uncharacterized protein	Unknown
W6R1R7	21	26	24	BN5_3671	DNA-directed RNA polymerase subunit alpha (RNAP subunit alpha) (EC 2.7.7.6) (RNA polymerase subunit alpha) (Transcriptase subunit alpha)	Cytoplasmic
W6R1S2	9	15	9	BN5_1750	ATP-dependent Clp protease ATP-binding subunit ClpX	Cytoplasmic
W6R1S5	4	4	4	BN5_4496	ATP synthase epsilon chain (ATP synthase F1 sector epsilon subunit) (F-ATPase epsilon subunit)	Cytoplasmic
W6R1S9	17	2	18	BN5_3681	50S ribosomal protein L6	Cytoplasmic
W6R1T2	12	16	12	BN5_4501	ATP synthase subunit b (ATP synthase F(0) sector subunit b) (ATPase subunit I) (F-type ATPase subunit b) (F-ATPase subunit b)	CytoplasmicMembrane
W6R1T3	1	16	11	BN5_4158	Sulfate-binding protein	Periplasmic
W6R1T6	16	17	16	BN5_3686	50S ribosomal protein L14	Cytoplasmic
W6R1W4	18	17	17	BN5_3691	50S ribosomal protein L22	Cytoplasmic
W6R1W7	2	5	3	BN5_1805	Uncharacterized protein	Unknown
W6R1X7	2	2	2	BN5_4198	Laminin subunit gamma-1	Unknown
W6R1X9	3	3		BN5_1820	Methyl-accepting chemotaxis protein mcpB	CytoplasmicMembrane
W6R1Y1	19	23	2	BN5_3696	50S ribosomal protein L3	Cytoplasmic
W6R1Y3		2		BN5_1825	LysR-like	Cytoplasmic
W6R1Y8	13	12	12	BN5_3701	30S ribosomal protein S12	Cytoplasmic
W6R1Z2	21	27	25	BN5_3706	50S ribosomal protein L1	Cytoplasmic
W6R1Z8	4	5	4	BN5_3715	Sporulation domain-containing protein	Unknown
W6R1Z9		3	2	BN5_1845	NADH-quinone oxidoreductase subunit I (EC 1.6.5.11) (NADH dehydrogenase I subunit I) (NDH-1 subunit I)	Unknown
W6R202	12	13	13	BN5_4203	50S ribosomal protein L28	Cytoplasmic
W6R204	2	11	8	BN5_1850	NADH-quinone oxidoreductase subunit C/D (EC 1.6.5.11) (NADH dehydrogenase I subunit C/D) (NDH-1 subunit C/D)	Cytoplasmic
W6R205	2	2	2	BN5_3730	Uncharacterized protein	Cytoplasmic
W6R216	2	2	2	BN5_3745	Anthranilate synthase, component II (EC 4.1.3.27)	Cytoplasmic
W6R217	2	2	2	BN5_1865	Cold shock-like protein cspG	Cytoplasmic
W6R218	2	2	2	BN5_4208	Deoxyuridine 5'-triphosphate nucleotidohydrolase (dUTPase) (EC 3.6.1.23) (dUTP pyrophosphatase)	Cytoplasmic
W6R225		7	5	BN5_4213	Exodeoxyribonuclease III, putative (EC 3.1.11.2)	Cytoplasmic
W6R238	2	3	3	BN5_1886	Response regulator in two-component regulatory system	Cytoplasmic
W6R241	12	16	14	BN5_3770	Chaperone SurA (Peptidyl-prolyl cis-trans isomerase SurA) (PPIase SurA) (EC 5.2.1.8) (Rotamase SurA)	Periplasmic
W6R260		2	2	BN5_1907	4-hydroxy-tetrahydrodipicolinate synthase (HTPA synthase) (EC 4.3.3.7)	Cytoplasmic
W6R265	2	5	4	BN5_1912	Nitrilase (EC 3.5.5.1)	Cytoplasmic
W6R288	3	3	2	BN5_1932	HtrA suppressor protein	Cytoplasmic
W6R293	4	4	4	BN5_3821	Transcriptional regulator, putative	Cytoplasmic
W6R2A7		3	2	BN5_4298	Protein YrdA	Cytoplasmic
W6R2B9	2	2		BN5_4313	Putative exported oxidoreductase subunit (EC 1.3.99.16)	CytoplasmicMembrane
W6R2C6		2		BN5_4323	Lipoprotein, putative	Unknown
W6R2E7		2		BN5_3881	Putative c repressor (EC 3.4.21.88)	Cytoplasmic
W6R2F9	8	8	7	BN5_3891	TRAP dicarboxylate transporter, DctP subunit	Periplasmic
W6R2G4	4	7	2	BN5_3896	NADPH:quinone oxidoreductase 1 (EC 1.6.5.2)	Cytoplasmic
W6R2H2	2			BN5_4373	Ferredoxin (EC 1.6.99.3)	Cytoplasmic
W6R2H4	4	6	7	BN5_3906	Acyl-CoA dehydrogenase domain-containing protein (EC 1.3.99.-)	Cytoplasmic
W6R2H7	6	12	8	BN5_2024	ATP-dependent RNA helicase DeaD (EC 3.6.4.13) (Cold-shock DEAD box protein A)	Cytoplasmic
W6R2I3		3		BN5_4383	Uncharacterized protein PYRAB12460	Unknown
W6R2J3	2	2	2	BN5_2039	Uncharacterized protein	Unknown
W6R2K7	3	4	4	BN5_3931	Na+/solute symporter	CytoplasmicMembrane
W6R2L0		3	2	BN5_2054	LysR family transcriptional regulator	CytoplasmicMembrane
W6R2N2		2		BN5_3951	L-threonine aldolase (EC 4.1.2.48)	Unknown
W6R2N8	19	25	26	BN5_3956	GTP-binding protein TypA/BipA	CytoplasmicMembrane
W6R2N9	2	2	2	BN5_4433	Peptide methionine sulfoxide reductase MsrB (EC 1.8.4.12) (Peptide-methionine (R)-S-oxide reductase)	Cytoplasmic
W6R2P1		2	2	BN5_2079	Uncharacterized protein	Unknown
W6R2R0	3	3	3	BN5_2094	Uncharacterized protein	Unknown
W6R2R2	2			BN5_3976	Non-canonical purine NTP pyrophosphatase (EC 3.6.1.9) (Non-standard purine NTP pyrophosphatase) (Nucleoside-triphosphate diphosphatase) (Nucleoside-triphosphate pyrophosphatase) (NTPase) (Nucleotide diphosphatase)	Cytoplasmic
W6R2R6	7	7	6	BN5_4453	Uncharacterized protein	Unknown
W6R2R8	3	3	3	BN5_3981	Thiazole synthase (EC 2.8.1.10)	Cytoplasmic
W6R2T0	6	7	6	BN5_3991	Mitochondrial-processing peptidase subunit beta (EC 3.4.24.64)	Periplasmic
W6R2T8		2		BN5_4473	Mercuric resistance operon regulatory protein	Cytoplasmic
W6R2V3		5	4	BN5_2135	Putative phosphoenolpyruvate synthase regulatory protein (PEP synthase regulatory protein) (PSRP) (EC 2.7.11.33) (EC 2.7.4.28) (Pyruvate, water dikinase regulatory protein)	Cytoplasmic
W6R2W1	11	16	14	BN5_4498	ATP synthase gamma chain (ATP synthase F1 sector gamma subunit) (F-ATPase gamma subunit)	Cytoplasmic
W6R2X1		2	2	BN5_2150	Cytosolic 5'-nucleotidase 1 (EC 3.1.3.5)	Cytoplasmic
W6R2X2	2	3	2	BN5_4508	tRNA uridine 5-carboxymethylaminomethyl modification enzyme MnmG (Glucose-inhibited division protein A)	Cytoplasmic
W6R2X6	3	4	4	BN5_4513	50S ribosomal protein L34	Cytoplasmic
W6R2Y0	2	6	4	BN5_4031	Phosphoenolpyruvate-protein phosphotransferase PtsP (EC 2.7.3.9)	Cytoplasmic
W6R307	12	13	11	BN5_4061	Carboxyl-terminal protease (EC 3.4.21.102)	CytoplasmicMembrane
W6R312	5	5	5	BN5_4066	1-(5-phosphoribosyl)-5-[(5-phosphoribosylamino)methylideneamino] imidazole-4-carboxamide isomerase (EC 5.3.1.16) (Phosphoribosylformimino-5-aminoimidazole carboxamide ribotide isomerase)	Cytoplasmic
W6R315	11	16	11	BN5_4071	Uncharacterized protein yhjG	OuterMembrane
W6R320	28	36	3	BN5_2175	Dihydrolipoyl dehydrogenase (EC 1.8.1.4)	Cytoplasmic
W6R327	2	2		BN5_2180	Succinate dehydrogenase hydrophobic membrane anchor subunit	CytoplasmicMembrane
W6R339	3	8	7	BN5_2195	Putative aminotransferase (EC 2.6.1.1)	Cytoplasmic
W6R347	2			BN5_2205	Hydroxysteroid dehydrogenase-like protein 2	Unknown
W6R374	3	5	2	BN5_2245	Uncharacterized protein	Cytoplasmic
W6R378	5	7	6	BN5_2250	Uncharacterized protein	OuterMembrane
W6R3D5		2		BN5_2320	Uncharacterized protein	Unknown
W6R3E0	7	6	5	BN5_2326	50S ribosomal protein L20	Cytoplasmic
W6R3E6		2		BN5_2337	Coenzyme PQQ synthesis protein E (Pyrroloquinoline quinone biosynthesis protein E)	Cytoplasmic
W6R3F0	5	11	6	BN5_2342	PQQ-containing dehydrogenase	Periplasmic
W6R3F4	4	5	5	BN5_2347	Cytochrome c550	Unknown
W6R3H2	1	13	11	BN5_2372	Electron transfer flavoprotein subunit beta	Unknown
W6R3H6	7	12	9	BN5_4204	Heme-binding protein A (EC 3.1.3.26)	Unknown
W6R3I5	5	8	6	BN5_2387	3-isopropylmalate dehydratase small subunit (EC 4.2.1.33) (Alpha-IPM isomerase) (IPMI) (Isopropylmalate isomerase)	Cytoplasmic
W6R3J7	7	12	11	BN5_4209	Phosphomannomutase (EC 5.4.2.8)	Unknown
W6R3K8			2	BN5_4219	Guanosine-3',5'-bis(Diphosphate) 3'-pyrophosphohydrolase (EC 3.1.7.2)	Cytoplasmic
W6R3N9	3	6	4	BN5_2442	Cytochrome c oxidase, cbb3-type, subunit II (EC 1.9.3.1)	Unknown
W6R3P5	5	11	8	BN5_4264	PpkA-related protein	Unknown
W6R3Q1	2	2		BN5_2452	Cytochrome oxidase maturation protein, cbb3-type, CcoS	Unknown
W6R3Q7		3	2	BN5_2457	Adenine phosphoribosyltransferase (APRT) (EC 2.4.2.7)	Cytoplasmic
W6R3R6		2		BN5_4284	Hydrolase, haloacid dehalogenase-like family (EC 3.1.3.18)	Cytoplasmic
W6R3S3	2	2	2	BN5_2472	YciI like Protein	Unknown
W6R3S5	6	8	7	BN5_4294	Uncharacterized protein	Unknown
W6R3S8		3	2	BN5_2477	Nitroreductase	Unknown
W6R3T0	11	15	12	BN5_4299	Oligopeptidase A (EC 3.4.24.70)	Cytoplasmic
W6R3U1	1	21	16	BN5_4309	Oxaloacetate decarboxylase, alpha subunit (EC 4.1.1.3)	Cytoplasmic
W6R3U5	4	6	3	BN5_2492	LysM domain protein	Cytoplasmic
W6R3W7		3		BN5_2512	ABC transporter, ATP-binding protein	CytoplasmicMembrane
W6R3W8	7	6	5	BN5_4334	Import inner membrane translocase, subunit Tim44	CytoplasmicMembrane
W6R3Z0	3		2	BN5_2536	Glutathione peroxidase	Cytoplasmic
W6R420	5	6	5	BN5_4384	Putative oxidoreductase (EC 1.1.1.-)	Cytoplasmic
W6R421		2		BN5_2561	GTP cyclohydrolase 1 (EC 3.5.4.16) (GTP cyclohydrolase I) (GTP-CH-I)	Cytoplasmic
W6R432		2		BN5_2571	Fatty acid metabolism regulator protein	Cytoplasmic
W6R460		2		BN5_4424	Transposase for insertion sequence element IS1001	Cytoplasmic
W6R473	9	11	11	BN5_4434	Peptide methionine sulfoxide reductase MsrA (Protein-methionine-S-oxide reductase) (EC 1.8.4.11) (Peptide-methionine (S)-S-oxide reductase) (Peptide Met(O) reductase)	Cytoplasmic
W6R477	3	3	4	BN5_2611	Cytochrome c-type biogenesis protein CycL (EC 1.1.1.193)	CytoplasmicMembrane
W6R4B2		2	3	BN5_2641	Flagellar motor switch protein FliM	CytoplasmicMembrane
W6R4E1	33	38	38	BN5_4499	ATP synthase subunit alpha (EC 3.6.3.14) (ATP synthase F1 sector subunit alpha) (F-ATPase subunit alpha)	Cytoplasmic
W6R4J6	8	11	7	BN5_2697	Solvent efflux pump periplasmic linker srpA	CytoplasmicMembrane
W6R4K8	7	11	8	BN5_2718	4-hydroxy-tetrahydrodipicolinate synthase (HTPA synthase) (EC 4.3.3.7)	Cytoplasmic
W6R4M0		2	2	BN5_2738	Uncharacterized protein	Cytoplasmic
W6R4Q8	3	3	2	BN5_2791	Uncharacterized protein	Unknown
W6R4S0	3	4	3	BN5_2806	tRNA pseudouridine synthase D (EC 5.4.99.27) (tRNA pseudouridine(13) synthase) (tRNA pseudouridylate synthase D) (tRNA-uridine isomerase D)	Cytoplasmic
W6R4T1	1	17	14	BN5_2816	CTP synthase (EC 6.3.4.2) (Cytidine 5'-triphosphate synthase) (Cytidine triphosphate synthetase) (CTP synthetase) (CTPS) (UTP--ammonia ligase)	Cytoplasmic
W6R4T6		2	2	BN5_2821	Lipid-A-disaccharide synthase (EC 2.4.1.182)	Cytoplasmic
W6R4T8	11	2	15	BN5_2826	Outer membrane protein assembly factor BamA	OuterMembrane
W6R4U4	11	12	12	BN5_2831	Ribosome-recycling factor (RRF) (Ribosome-releasing factor)	Cytoplasmic
W6R4U8		4	5	BN5_2836	Bifunctional uridylyltransferase/uridylyl-removing enzyme (UTase/UR) (Bifunctional [protein-PII] modification enzyme) (Bifunctional nitrogen sensor protein) [Includes: [Protein-PII]-UMP uridylyl-removing enzyme (UR) (EC 3.1.4.-); [Protein-PII] uridylyltransferase (PII uridylyltransferase) (UTase) (EC 2.7.7.59)]	Cytoplasmic
W6R4Y5	11	14	14	BN5_2876	Acyl-CoA synthetase (EC 6.2.1.3)	Cytoplasmic
W6R4Z9	2	3	2	BN5_2896	Pyridoxine 5'-phosphate synthase (PNP synthase) (EC 2.6.99.2)	Cytoplasmic
W6R504	3	3	3	BN5_2901	Signal peptidase I (EC 3.4.21.89)	CytoplasmicMembrane
W6R536	3	3	2	BN5_2936	ProP effector	Unknown
W6R563	3	7	5	BN5_2966	NH(3)-dependent NAD(+) synthetase (EC 6.3.1.5)	Cytoplasmic
W6R581	7	7	7	BN5_2981	Dihydroorotase (DHOase) (EC 3.5.2.3)	Cytoplasmic
W6R5A3	6	8	6	BN5_3001	3-hydroxyisobutyrate dehydrogenase (HIBADH) (EC 1.1.1.31)	Cytoplasmic
W6R5B8		3	3	BN5_3017	Glycine dehydrogenase (decarboxylating) (EC 1.4.4.2) (Glycine cleavage system P-protein) (Glycine decarboxylase) (Glycine dehydrogenase (aminomethyl-transferring))	Cytoplasmic
W6R5D0		3		BN5_3027	ABC-type Fe3+ transport system periplasmic component-like protein	Unknown
W6R5E1	3	7	5	BN5_3037	Alcohol dehydrogenase (EC 1.1.1.1)	CytoplasmicMembrane
W6R5F1	6	8	8	BN5_3049	Glyceraldehyde-3-phosphate dehydrogenase (EC 1.2.1.-)	Cytoplasmic
W6R5F7	3	5	5	BN5_3054	DEAD/DEAH box helicase domain-containing protein	Cytoplasmic
W6R5H8	2		2	BN5_3069	Uncharacterized protein	Unknown
W6R5I6	3	3	3	BN5_3074	Quinolinate synthase A (EC 2.5.1.72)	Cytoplasmic
W6R5J2	12	21	13	BN5_3080	Protein TolB	Periplasmic
W6R5P9	4	9	13	BN5_3130	Lon protease (EC 3.4.21.53) (ATP-dependent protease La)	Cytoplasmic
W6R622	2	2		BN5_3235	Periplasmic oligopeptide-binding protein	Periplasmic
W6R634	5	3	3	BN5_3255	Uncharacterized protein	Unknown
W6R638		2		BN5_3265	Co-chaperone protein HscB homolog	Cytoplasmic
W6R641	3	5	6	BN5_3270	Serine O-acetyltransferase (EC 2.3.1.30)	Cytoplasmic
W6R644	7	12	7	BN5_3275	Protein translocase subunit SecD	CytoplasmicMembrane
W6R648	7	7	7	BN5_3281	Uncharacterized protein	Cytoplasmic
W6R660	4	2	4	BN5_3301	Uncharacterized protein	Cytoplasmic
W6R674			2	BN5_3316	Uncharacterized protein	Unknown
W6R686	3	7	5	BN5_3331	Arginine deiminase (ADI) (EC 3.5.3.6) (Arginine dihydrolase) (AD)	Cytoplasmic
W6R6B4		2		BN5_3366	TPR repeat-containing protein	Unknown
W6R6G6	3	4	3	BN5_3424	4-hydroxy-3-methylbut-2-enyl diphosphate reductase (EC 1.17.7.4)	Cytoplasmic
W6R6H3	13	2	22	BN5_3429	Isoleucine--tRNA ligase (EC 6.1.1.5) (Isoleucyl-tRNA synthetase) (IleRS)	Cytoplasmic
W6R6I9			2	BN5_3444	Response regulator receiver modulated diguanylate cyclase (EC 3.1.1.61)	Cytoplasmic
W6R6K9	2	5	4	BN5_3464	UDP-N-acetylmuramoylalanine--D-glutamate ligase (EC 6.3.2.9) (D-glutamic acid-adding enzyme) (UDP-N-acetylmuramoyl-L-alanyl-D-glutamate synthetase)	Cytoplasmic
W6R6M2	7	1	8	BN5_3479	Ubiquinol-cytochrome c reductase, cytochrome c1 (EC 1.10.2.2)	Unknown
W6R6M6	2	3	3	BN5_3484	Aldo/keto reductase (EC 1.1.1.149)	Cytoplasmic
W6R6N7	2	2	3	BN5_3494	2-alkenal reductase (EC 1.3.1.74)	Periplasmic
W6R6P6	4	5	4	BN5_3504	ABC transporter related (EC 3.6.3.27)	CytoplasmicMembrane
W6R6Q1			2	BN5_3509	ABC transporter related (EC 3.6.3.27)	Cytoplasmic
W6R6R3	5	7	7	BN5_3519	Leucine--tRNA ligase (EC 6.1.1.4) (Leucyl-tRNA synthetase) (LeuRS)	Cytoplasmic
W6R6R8		3		BN5_3524	Transcriptional regulator, XRE family	Cytoplasmic
W6R6W3	3	5	3	BN5_3564	Lipoyl synthase (EC 2.8.1.8) (Lip-syn) (LS) (Lipoate synthase) (Lipoic acid synthase) (Sulfur insertion protein LipA)	Cytoplasmic
W6R6X2	2	3	2	BN5_3569	Rare lipoprotein A	Unknown
W6R6X7	2	3	2	BN5_3574	Ribosomal silencing factor RsfS	Cytoplasmic
W6R715		2		BN5_3609	Glyoxalase/bleomycin resistance protein/dioxygenase	Cytoplasmic
W6R745		4	2	BN5_3634	B12 family TonB-dependent receptor	OuterMembrane
W6R754	4	8	8	BN5_3644	3,4-dihydroxy-2-butanone 4-phosphate synthase (DHBP synthase) (EC 4.1.99.12)	Cytoplasmic
W6R782	17	2	18	BN5_3669	Catalase-peroxidase (CP) (EC 1.11.1.21) (Peroxidase/catalase)	Cytoplasmic
W6R788	11	11	11	BN5_3674	30S ribosomal protein S13	Cytoplasmic
W6R793	15	15	17	BN5_3679	30S ribosomal protein S5	Cytoplasmic
W6R799	14	2	17	BN5_3684	50S ribosomal protein L5	Cytoplasmic
W6R7B8	16	16	16	BN5_3689	50S ribosomal protein L16	Cytoplasmic
W6R7C1	13	14	13	BN5_3694	50S ribosomal protein L23	Cytoplasmic
W6R7C5	42	53	48	BN5_3699	Elongation factor G (EF-G)	Cytoplasmic
W6R7C9	1	11	11	BN5_3704	50S ribosomal protein L7/L12	Unknown
W6R7D8		2		BN5_3728	Anhydro-N-acetylmuramic acid kinase (EC 2.7.1.170) (AnhMurNAc kinase)	Cytoplasmic
W6R7E7	8	1	1	BN5_3743	Indole-3-glycerol phosphate synthase (IGPS) (EC 4.1.1.48)	Cytoplasmic
W6R7H3	4	5	5	BN5_3773	Protein ApaG	Unknown
W6R7V2	3	4	3	BN5_3939	CBS domain protein	Cytoplasmic
W6R7X3		3	2	BN5_3959	Uncharacterized protein	Unknown
W6R7Y2	6	2	5	BN5_3969	Pyrroline-5-carboxylate reductase (P5C reductase) (P5CR) (EC 1.5.1.2) (PCA reductase)	Cytoplasmic
W6R7Z4		3	2	BN5_3979	Uncharacterized protein	Unknown
W6R805		3		BN5_3989	Signal recognition particle receptor FtsY (SRP receptor)	Unknown
W6R850	5	7	4	BN5_4044	D-2-hydroxyglutarate dehydrogenase, mitochondrial (EC 1.1.99.-)	Cytoplasmic
W6R874	2	4	3	BN5_4069	Imidazoleglycerol-phosphate dehydratase (IGPD) (EC 4.2.1.19)	Cytoplasmic
W6R8B1	8	1	8	BN5_4106	Secretion protein HlyD family protein	CytoplasmicMembrane
W6R8E4		2		BN5_4137	dTDP-4-dehydrorhamnose 3,5-epimerase (EC 5.1.3.13)	Unknown
W6R8F5		2	2	BN5_4147	General secretion pathway protein E	Cytoplasmic
W6R8G1	28	37	3	BN5_4152	Porin D (EC 3.4.21.-)	OuterMembrane
W6R8N2	8	7	8	BN5_4202	50S ribosomal protein L33	Cytoplasmic
W6R8Q9	3	8	2	BN5_4207	DNA/pantothenate metabolism flavoprotein (EC 6.3.2.5)	Cytoplasmic
W6R8R7	6	6	6	BN5_4217	Guanylate kinase (EC 2.7.4.8) (GMP kinase)	Cytoplasmic
W6R8V0		6	3	BN5_4267	Putative virulence effector protein	Unknown
W6R8Z7		4		BN5_4317	Glucose-6-phosphate 1-dehydrogenase (G6PD) (EC 1.1.1.49)	Cytoplasmic
W6R936	2	2	2	BN5_4362	Uncharacterized protein in lpd-3 5'region	Unknown
W6R959		3	2	BN5_4392	Probable tonB-dependent receptor yncD	OuterMembrane
W6R989			2	BN5_4427	Bifunctional nitrilase/nitrile hydratase NIT4B (EC 3.5.5.1)	Cytoplasmic
W6R9A2	5	6	5	BN5_4437	Alcohol dehydrogenase, zinc-containing (EC 1.6.5.5)	Cytoplasmic
W6R9A9		2		BN5_4442	Uncharacterized protein	Unknown
W6R9C0	7	7	6	BN5_4452	Alkyl hydroperoxide reductase AhpD (EC 1.11.1.15)	Unknown
W6R9E5			2	BN5_4477	Mercuric reductase (EC 1.16.1.1) (Hg(II) reductase)	Cytoplasmic
W6R9G0	9	13	11	BN5_4492	Glutamine--fructose-6-phosphate aminotransferase [isomerizing] (EC 2.6.1.16) (D-fructose-6-phosphate amidotransferase) (GFAT) (Glucosamine-6-phosphate synthase) (Hexosephosphate aminotransferase) (L-glutamine--D-fructose-6-phosphate amidotransferase)	Cytoplasmic
W6R9G5	19	32	23	BN5_4497	ATP synthase subunit beta (EC 3.6.3.14) (ATP synthase F1 sector subunit beta) (F-ATPase subunit beta)	Cytoplasmic
W6R9H1	2	2	2	BN5_4502	ATP synthase subunit c	CytoplasmicMembrane
W6R9H7		2	2	BN5_4507	Ribosomal RNA small subunit methyltransferase G (EC 2.1.1.170) (16S rRNA 7-methylguanosine methyltransferase) (16S rRNA m7G methyltransferase)	Cytoplasmic
W6R9I1	4	5	5	BN5_4512	Ribonuclease P protein component (RNase P protein) (RNaseP protein) (EC 3.1.26.5) (Protein C5)	Unknown
W6R9V1	9	12	11	BN5_0028	LysM domain-containing protein	Unknown
W6RA13		3	3	BN5_0088	GCN5-related N-acetyltransferase (EC 2.3.1.-)	Cytoplasmic
W6RA33	2	5	2	BN5_0108	Thiol:disulfide interchange protein	Periplasmic
W6RA44	5	9	8	BN5_0118	Phosphate import ATP-binding protein PstB (EC 3.6.3.27) (ABC phosphate transporter) (Phosphate-transporting ATPase)	CytoplasmicMembrane
W6RAB6		2		BN5_0144	Membrane fusion protein	CytoplasmicMembrane
W6RAC3	7	8	7	BN5_0149	Putative endoribonuclease L-PSP	Unknown
W6RAG8	4		2	BN5_0205	HemY domain-containing protein	CytoplasmicMembrane
W6RAI1	2	5	2	BN5_0225	Ppx/GppA phosphatase (EC 3.6.1.40)	Cytoplasmic
W6RAI7	24	27	26	BN5_0230	Transcription termination factor Rho (EC 3.6.4.-) (ATP-dependent helicase Rho)	Cytoplasmic
W6RAK0	2	6	4	BN5_0245	Aminopeptidase (EC 3.4.11.9)	Cytoplasmic
W6RAK3	5	7	7	BN5_0250	Aminomethyltransferase (EC 2.1.2.10) (Glycine cleavage system T protein)	Cytoplasmic
W6RAK9	4	3	3	BN5_0260	Putrescine-binding periplasmic protein	Periplasmic
W6RAL1	9	18	12	BN5_0265	Putrescine transporter periplasmic protein	Periplasmic
W6RAL6	2	3	3	BN5_0270	Adenylate cyclase	Cytoplasmic
W6RAN2		3	2	BN5_0290	Uncharacterized protein	Unknown
W6RAP4	2	2	2	BN5_0300	3'(2'),5'-bisphosphate nucleotidase (EC 3.1.3.7)	Cytoplasmic
W6RAQ0	7	9	8	BN5_0310	Response regulator receiver protein	Cytoplasmic
W6RAR3		2	2	BN5_0325	Methylenetetrahydrofolate reductase (EC 1.5.1.20)	Cytoplasmic
W6RAR6	8	12	9	BN5_0330	Dihydropyrimidinase (EC 3.5.2.2)	Cytoplasmic
W6RAS5	1	12	13	BN5_0340	S-adenosylmethionine synthase (AdoMet synthase) (EC 2.5.1.6) (MAT) (Methionine adenosyltransferase)	Cytoplasmic
W6RAV4	4	8	6	BN5_0375	Substrate-binding region of ABC-type glycine betaine transport system	Unknown
W6RAX0	7	6	5	BN5_0395	Lipocalin family protein	OuterMembrane
W6RAY6	5	6	5	BN5_0410	Poly(Hydroxyalkanoate) granule-associated protein	Cytoplasmic
W6RAZ6	2	6	4	BN5_0420	Arginine--tRNA ligase (EC 6.1.1.19) (Arginyl-tRNA synthetase) (ArgRS)	Cytoplasmic
W6RB01	11	18	16	BN5_0425	Malate dehydrogenase (Oxaloacetate-decarboxylating) (EC 1.1.1.40)	Cytoplasmic
W6RB14	4	4	2	BN5_0435	Sporulation domain-containing protein	Unknown
W6RB40	24	3	29	BN5_0465	Pyruvate dehydrogenase E1 component (EC 1.2.4.1)	Cytoplasmic
W6RB46		4	5	BN5_0470	UDP-glucose:(Heptosyl)LPS alpha-1,3-glucosyltransferase (EC 2.4.1.-)	Cytoplasmic
W6RB52	6	11	11	BN5_0475	Carbamoyltransferase family protein (EC 2.1.3.-)	Cytoplasmic
W6RB67		4	2	BN5_0490	DNA topoisomerase 4 subunit B (EC 5.99.1.3) (Topoisomerase IV subunit B)	Cytoplasmic
W6RB74	12	15	14	BN5_0495	Phosphomethylpyrimidine synthase (EC 4.1.99.17) (Hydroxymethylpyrimidine phosphate synthase) (HMP-P synthase) (HMP-phosphate synthase) (HMPP synthase) (Thiamine biosynthesis protein ThiC)	Cytoplasmic
W6RB85		3		BN5_0505	Response regulator	CytoplasmicMembrane
W6RBC9	3	2	2	BN5_0552	Urease accessory protein UreG	Cytoplasmic
W6RBI7	3	3	3	BN5_0602	Zinc finger-domain-containing protein	Cytoplasmic
W6RBR8	1	11	9	BN5_0665	Fimbrillin	Extracellular
W6RBS4		4		BN5_0675	Nicotinate-nucleotide pyrophosphorylase (EC 2.4.2.19)	Cytoplasmic
W6RBW4	15	19	18	BN5_0730	Rod shape-determining protein MreB	Cytoplasmic
W6RBW9	2	4		BN5_0735	Membrane protein-like protein	OuterMembrane
W6RC10	2			BN5_0790	ATP-dependent helicase HrpB (EC 3.6.1.-)	Unknown
W6RC24		3	2	BN5_0805	Aminotransferase, class V (EC 2.6.1.51)	Cytoplasmic
W6RC32	13	18	11	BN5_0815	RND family efflux transporter MFP subunit	CytoplasmicMembrane
W6RC44	3	5	6	BN5_0830	Basic membrane lipoprotein	Unknown
W6RC58	8	7	8	BN5_0850	10 kDa chaperonin (GroES protein) (Protein Cpn10)	Cytoplasmic
W6RC60	8	1	8	BN5_0855	50S ribosomal protein L21	Cytoplasmic
W6RC63	11	17	17	BN5_0860	Probable malate:quinone oxidoreductase (EC 1.1.5.4) (MQO) (Malate dehydrogenase [quinone])	Cytoplasmic
W6RC71	9	8	7	BN5_0870	Peptidase M48, Ste24p (EC 3.4.24.-)	Unknown
W6RC90	2	4	2	BN5_0895	Glutathione peroxidase	Periplasmic
W6RCA2	35	38	34	BN5_0910	Chaperone protein DnaK (HSP70) (Heat shock 70 kDa protein) (Heat shock protein 70)	Cytoplasmic
W6RCA6	3	3	3	BN5_0915	Carbamoyl-phosphate synthase small chain (EC 6.3.5.5) (Carbamoyl-phosphate synthetase glutamine chain)	Cytoplasmic
W6RCC8	4	5	6	BN5_0942	Glucose-6-phosphate isomerase (GPI) (EC 5.3.1.9) (Phosphoglucose isomerase) (PGI) (Phosphohexose isomerase) (PHI)	Cytoplasmic
W6RCD4			5	BN5_0947	Two-component response regulator CbrB	Cytoplasmic
W6RCD9		3	3	BN5_0952	Aminotransferase (EC 2.6.1.-)	Cytoplasmic
W6RCF1	3	2	3	BN5_0962	Cyclic nucleotide-binding protein	Cytoplasmic
W6RCM8	5	8	3	BN5_1042	Lipoprotein nlpD/lppB homolog	Unknown
W6RCN8	8	12	9	BN5_1052	GMP synthase [glutamine-hydrolyzing] (EC 6.3.5.2) (GMP synthetase) (Glutamine amidotransferase)	Cytoplasmic
W6RCP9	2	3	3	BN5_1062	UPF0135 protein	Unknown
W6RCR0	9	13	8	BN5_1072	Signal recognition particle protein (Fifty-four homolog)	CytoplasmicMembrane
W6RCT4	13	21	19	BN5_1092	Lysine--tRNA ligase (EC 6.1.1.6) (Lysyl-tRNA synthetase) (LysRS)	Cytoplasmic
W6RCV7	5	7	7	BN5_1112	Bacterioferritin (EC 1.16.3.1)	Cytoplasmic
W6RD81	12	24	18	BN5_1202	Fumarate hydratase class I (EC 4.2.1.2)	Cytoplasmic
W6RD85	4	7	5	BN5_1207	Universal stress protein E	Cytoplasmic
W6RDH9	2	3	2	BN5_1318	C4-dicarboxylate-binding periplasmic protein	Periplasmic
W6RDI4	35	54	49	BN5_1323	Acetyl-coenzyme A synthetase (AcCoA synthetase) (Acs) (EC 6.2.1.1) (Acetate--CoA ligase) (Acyl-activating enzyme)	Cytoplasmic
W6RDI9	11	15	12	BN5_1328	Multidrug resistance protein mdtF	CytoplasmicMembrane
W6RDK1		2	2	BN5_1343	Putative Ubiquinone biosynthesis hydroxylase (EC 1.-.-.-)	Cytoplasmic
W6RDL1		2	2	BN5_1358	Probable malate:quinone oxidoreductase (EC 1.1.5.4) (MQO) (Malate dehydrogenase [quinone])	Cytoplasmic
W6RDM2		3	3	BN5_1373	MOSC domain-containing protein 1 (EC 1.-.-.-)	Cytoplasmic
W6RDN8	25	33	28	BN5_1393	Glyceraldehyde-3-phosphate dehydrogenase (EC 1.2.1.-)	Cytoplasmic
W6RDQ1	4	4	3	BN5_1410	DNA mismatch repair protein MutS	Cytoplasmic
W6RDS2		2		BN5_1435	Lipoprotein-releasing system transmembrane protein lolC	CytoplasmicMembrane
W6RDT5	5	5	5	BN5_1450	Signal peptide peptidase SppA, 36K type (EC 3.4.21.-)	CytoplasmicMembrane
W6RDT9	2			BN5_1455	Malonyl CoA-acyl carrier protein transacylase (EC 2.3.1.39)	Cytoplasmic
W6RDU5	3	4	2	BN5_1460	Uncharacterized protein	Unknown
W6RDW7	2	6	3	BN5_1480	Amidase (EC 3.5.1.4)	Cytoplasmic
W6RDX1	13	18	13	BN5_1485	Arginine/ornithine binding protein	Periplasmic
W6RDX8	3	5	4	BN5_1490	Acetylornithine aminotransferase (ACOAT) (EC 2.6.1.11)	Cytoplasmic
W6RDY8	4	4	4	BN5_1500	Carbon storage regulator homolog	Unknown
W6RDZ3	7	7	5	BN5_1509	Arc	Cytoplasmic
W6RE08			2	BN5_1524	Fumarate hydratase class II (Fumarase C) (EC 4.2.1.2)	Cytoplasmic
W6RE32	3	2		BN5_1552	Uncharacterized protein	Unknown
W6RE36	2	3		BN5_1557	Sensor histidine kinase (EC 2.7.3.-)	CytoplasmicMembrane
W6RE40	18	18	19	BN5_1562	Uncharacterized protein	Cytoplasmic
W6RE45		3	2	BN5_1567	Bacterial luciferase family protein (EC 1.14.-.-)	Cytoplasmic
W6RE56	7	7	6	BN5_1578	Molybdenum cofactor biosynthesis protein B	Cytoplasmic
W6RE84	7	12	11	BN5_1603	Glutamate dehydrogenase	Unknown
W6REF7		2	2	BN5_1648	Phospholipase D/Transphosphatidylase (EC 2.7.8.-)	CytoplasmicMembrane
W6REH4		3	3	BN5_1653	2-alkenal reductase (EC 1.3.1.74)	Periplasmic
W6REJ6	2			BN5_1683	Integration host factor subunit beta (IHF-beta)	Cytoplasmic
W6REM1	5	7	5	BN5_1714	Glutamyl-tRNA synthetase (EC 6.1.1.17)	Cytoplasmic
W6REN0	3	4	3	BN5_1730	Bifunctional protein FolD [Includes: Methenyltetrahydrofolate cyclohydrolase (EC 3.5.4.9); Methylenetetrahydrofolate dehydrogenase (EC 1.5.1.5)]	Cytoplasmic
W6REP1	33	4	38	BN5_1748	Trigger factor (TF) (EC 5.2.1.8) (PPIase)	Cytoplasmic
W6REP5	19	25	21	BN5_1753	Peptidylprolyl isomerase (EC 5.2.1.8)	CytoplasmicMembrane
W6REQ3	8	14	1	BN5_1763	Glutamine--tRNA ligase (EC 6.1.1.18) (Glutaminyl-tRNA synthetase) (GlnRS)	Cytoplasmic
W6RET1	4	1	8	BN5_1793	3-hydroxydecanoyl-[acyl-carrier-protein] dehydratase (EC 4.2.1.59) (3-hydroxyacyl-[acyl-carrier-protein] dehydratase FabA) (Beta-hydroxydecanoyl thioester dehydrase) (Trans-2-decenoyl-[acyl-carrier-protein] isomerase) (EC 5.3.3.14)	Cytoplasmic
W6REU4		2	2	BN5_1808	Uncharacterized protein	Cytoplasmic
W6REW4	8	7	7	BN5_1833	Probable thiol peroxidase (EC 1.11.1.-)	Periplasmic
W6REX8	2	2	3	BN5_1848	NADH dehydrogenase I chain F (EC 1.6.5.3)	Cytoplasmic
W6REY3	23	31	32	BN5_1853	Isocitrate lyase (EC 4.1.3.1)	Cytoplasmic
W6REY8	8	7	11	BN5_1858	Adenylosuccinate lyase (ASL) (EC 4.3.2.2) (Adenylosuccinase)	Cytoplasmic
W6REZ0	2	3	27	BN5_1863	Isocitrate dehydrogenase (EC 1.1.1.42)	Unknown
W6REZ4	5	6	5	BN5_1868	Translation initiation factor IF-1	Cytoplasmic
W6REZ7	3	4	4	BN5_1873	Outer-membrane lipoprotein carrier protein	Periplasmic
W6RF17	18	2	2	BN5_1900	Sulfite reductase (NADPH) hemoprotein beta-component (EC 1.8.1.2)	Cytoplasmic
W6RF21	3		3	BN5_1905	Histidinol-phosphate aminotransferase (EC 2.6.1.9) (Imidazole acetol-phosphate transaminase)	Cytoplasmic
W6RFI0	6	5	5	BN5_2077	Uncharacterized protein	Unknown
W6RFJ3	17	2	2	BN5_2092	Copper resistance B	OuterMembrane
W6RFM9		2		BN5_2123	Assimilatory nitrite reductase (Subunit) (EC 1.7.1.4)	Cytoplasmic
W6RFP6	8	8	11	BN5_2138	Citrate synthase	Cytoplasmic
W6RFQ3		2		BN5_2143	Uncharacterized protein	Cytoplasmic
W6RFQ9	2	2	4	BN5_2148	Putative transcriptional regulator CysB	Cytoplasmic
W6RFR9	5	7	5	BN5_2158	Uncharacterized protein	Unknown
W6RFW4	23	26	23	BN5_2173	Succinate--CoA ligase [ADP-forming] subunit alpha (EC 6.2.1.5)	Cytoplasmic
W6RFX0	13	17	16	BN5_2178	Succinate dehydrogenase, iron-sulfur protein (EC 1.3.99.1)	CytoplasmicMembrane
W6RFY0	3	4	3	BN5_2188	UPF0345 protein BN5_2188	Unknown
W6RFY6	2	3	4	BN5_2198	Thiopurine S-methyltransferase (EC 2.1.1.67) (Thiopurine methyltransferase)	Cytoplasmic
W6RFZ1		4	4	BN5_2203	Putative protease SohB (EC 3.4.21.-)	CytoplasmicMembrane
W6RG04		2	3	BN5_2218	Hydroxyacylglutathione hydrolase (EC 3.1.2.6) (Glyoxalase II) (Glx II)	Cytoplasmic
W6RG39	9	9	9	BN5_2258	VacJ family lipoprotein	OuterMembrane
W6RG56	2	3	2	BN5_2278	Flavoprotein	Unknown
W6RG60		2		BN5_2283	Uncharacterized protein	Cytoplasmic
W6RG78		2		BN5_2308	Putative aminotransferase (EC 2.6.1.-)	Cytoplasmic
W6RG91	12	15	12	BN5_2324	Phenylalanine--tRNA ligase beta subunit (EC 6.1.1.20) (Phenylalanyl-tRNA synthetase beta subunit) (PheRS)	Cytoplasmic
W6RG96	5	17	12	BN5_2329	Threonine--tRNA ligase (EC 6.1.1.3) (Threonyl-tRNA synthetase) (ThrRS)	Cytoplasmic
W6RGA4	2	2	2	BN5_2340	Coenzyme PQQ synthesis protein B (Pyrroloquinoline quinone biosynthesis protein B)	Cytoplasmic
W6RGB0	2	3	2	BN5_2345	Uncharacterized protein	Unknown
W6RGB7	4	4	2	BN5_2355	Beta-propeller repeat protein	Unknown
W6RGC5		3	2	BN5_2365	OmpA/MotB domain-containing protein	OuterMembrane
W6RGD3	5	9	7	BN5_2375	O-succinylhomoserine sulfhydrylase (OSH sulfhydrylase) (OSHS sulfhydrylase) (EC 2.5.1.-)	Cytoplasmic
W6RGD8	5	7	6	BN5_2380	Acetyl-coenzyme A carboxylase carboxyl transferase subunit beta (ACCase subunit beta) (Acetyl-CoA carboxylase carboxyltransferase subunit beta) (EC 6.4.1.2)	Cytoplasmic
W6RGE2	7	1	8	BN5_2385	Aspartate-semialdehyde dehydrogenase (ASA dehydrogenase) (ASADH) (EC 1.2.1.11) (Aspartate-beta-semialdehyde dehydrogenase)	Cytoplasmic
W6RGI6	2	2	2	BN5_2445	Cytochrome c oxidase, cbb3-type, subunit I (EC 1.9.3.1)	CytoplasmicMembrane
W6RGJ0	5	4	4	BN5_2450	Cytochrome c oxidase accessory protein CcoH	CytoplasmicMembrane
W6RGK3	11	14	14	BN5_2465	Pseudouridine synthase (EC 5.4.99.-)	Cytoplasmic
W6RGK8			2	BN5_2470	Sua5/YciO/YrdC/YwlC family protein	Cytoplasmic
W6RGP7		7	6	BN5_2510	RND family efflux transporter MFP subunit	CytoplasmicMembrane
W6RGT7	4	2	2	BN5_2564	Cell division protein ZipA	CytoplasmicMembrane
W6RGY5	5	3	2	BN5_2614	Cytochrome c-type biogenesis protein CcmE (Cytochrome c maturation protein E) (Heme chaperone CcmE)	Unknown
W6RHE4	3	8	5	BN5_2716	Phosphoribosylaminoimidazole-succinocarboxamide synthase (EC 6.3.2.6) (SAICAR synthetase)	Cytoplasmic
W6RHI3	6	15	12	BN5_2736	Uncharacterized protein	OuterMembrane
W6RHN0	3	8	4	BN5_2774	Alkaline phosphatase synthesis transcriptional regulatory protein sphR	Cytoplasmic
W6RHN5	26	33	3	BN5_2779	Nitrate reductase (EC 1.7.99.4)	Periplasmic
W6RHP8	2	6	3	BN5_2794	Uncharacterized protein	Periplasmic
W6RHR3		2	2	BN5_2804	Protein-L-isoaspartate O-methyltransferase (EC 2.1.1.77) (L-isoaspartyl protein carboxyl methyltransferase) (Protein L-isoaspartyl methyltransferase) (Protein-beta-aspartate methyltransferase) (PIMT)	Cytoplasmic
W6RHR9	5	8	7	BN5_2809	S-(hydroxymethyl)glutathione dehydrogenase (EC 1.1.1.284)	Cytoplasmic
W6RHT1	9	11	11	BN5_2814	Enolase (EC 4.2.1.11) (2-phospho-D-glycerate hydro-lyase) (2-phosphoglycerate dehydratase)	Cytoplasmic
W6RHT4		3	2	BN5_2819	DNA-directed DNA polymerase (EC 2.7.7.7)	Cytoplasmic
W6RHU8		3	3	BN5_2824	UDP-3-O-acylglucosamine N-acyltransferase (EC 2.3.1.-)	Cytoplasmic
W6RHV8	21	23	22	BN5_2834	30S ribosomal protein S2	Cytoplasmic
W6RHW0	13	15	15	BN5_2839	2,3,4,5-tetrahydropyridine-2,6-dicarboxylate N-succinyltransferase (EC 2.3.1.117) (Tetrahydrodipicolinate N-succinyltransferase) (THDP succinyltransferase) (THP succinyltransferase) (Tetrahydropicolinate succinylase)	Unknown
W6RHW6	4	3	4	BN5_2849	Uncharacterized protein	Unknown
W6RHY4		7	5	BN5_2859	Glutamate synthase (NADPH) (EC 1.4.1.13)	Cytoplasmic
W6RI39		4	3	BN5_2899	Ribonuclease 3 (EC 3.1.26.3) (Ribonuclease III) (RNase III)	Cytoplasmic
W6RI57	6	8	6	BN5_2924	FAD dependent oxidoreductase	Cytoplasmic
W6RI69	5	5	5	BN5_2939	Pyridoxine/pyridoxamine 5'-phosphate oxidase (EC 1.4.3.5) (PNP/PMP oxidase) (PNPOx) (Pyridoxal 5'-phosphate synthase)	Cytoplasmic
W6RI98	3	5	4	BN5_2969	Iron-sulfur cluster carrier protein	CytoplasmicMembrane
W6RIB2	16	2	19	BN5_2979	Argininosuccinate synthase (EC 6.3.4.5) (Citrulline--aspartate ligase)	Cytoplasmic
W6RIF3	7	15	11	BN5_2999	Enoyl-CoA hydratase (EC 4.2.1.17)	Cytoplasmic
W6RIJ1	7	1	9	BN5_3035	Alkyl hydroperoxide reductase subunit F (EC 1.6.4.-)	CytoplasmicMembrane
W6RIJ7	7	11	11	BN5_3047	Recombination-associated protein RdgC	Cytoplasmic
W6RIL1	11	1	1	BN5_3062	Peptidyl-prolyl cis-trans isomerase (PPIase) (EC 5.2.1.8)	Periplasmic
W6RIL9	7	11	12	BN5_3072	Metallo-beta-lactamase family protein	Cytoplasmic
W6RIM5		2		BN5_3083	MotA/TolQ/ExbB proton channel	CytoplasmicMembrane
W6RIM9	2	3	4	BN5_3088	Probable transcriptional regulatory protein BN5_3088	Cytoplasmic
W6RIN3	2	2	2	BN5_3093	Cold-shock DNA-binding protein family protein	CytoplasmicMembrane
W6RIN9	8	12	9	BN5_3098	Proline--tRNA ligase (EC 6.1.1.15) (Prolyl-tRNA synthetase) (ProRS)	Cytoplasmic
W6RIS0	6	11	7	BN5_3123	Site-determining protein	Cytoplasmic
W6RIW6		2		BN5_3173	Uncharacterized protein	Unknown
W6RJ11	5	9	7	BN5_3198	Cyanuric acid amidohydrolase (EC 3.5.2.15)	Cytoplasmic
W6RJ15	3	3	3	BN5_3203	Isochorismatase hydrolase (EC 3.3.2.1)	Cytoplasmic
W6RJ51	2	5	6	BN5_3253	GTPase Der (GTP-binding protein EngA)	Cytoplasmic
W6RJ56	2	2	2	BN5_3258	Uncharacterized protein	Unknown
W6RJ61	17	2	2	BN5_3268	Cysteine desulfurase IscS (EC 2.8.1.7)	Cytoplasmic
W6RJ65	9	1	9	BN5_3273	Uncharacterized protein	Unknown
W6RJ66	2	2	2	BN5_3278	S-adenosylmethionine:tRNA ribosyltransferase-isomerase (EC 2.4.99.17) (Queuosine biosynthesis protein QueA)	Cytoplasmic
W6RJ76		3	2	BN5_3294	Isochorismatase hydrolase	Cytoplasmic
W6RJ83		4	2	BN5_3304	Uncharacterized protein	Cytoplasmic
W6RJ87	2	3	2	BN5_3309	Acetyl-CoA acetyltransferase (EC 2.3.1.9)	Cytoplasmic
W6RJ95	12	18	15	BN5_3319	UspA domain-containing protein	Cytoplasmic
W6RJB1		2	2	BN5_3339	Uncharacterized protein	OuterMembrane
W6RJD0	4	11	6	BN5_3364	Peptide chain release factor 1 (RF-1)	Cytoplasmic
W6RJD4	9	13	12	BN5_3371	Ribose-phosphate pyrophosphokinase (RPPK) (EC 2.7.6.1) (5-phospho-D-ribosyl alpha-1-diphosphate) (Phosphoribosyl diphosphate synthase) (Phosphoribosyl pyrophosphate synthase) (P-Rib-PP synthase) (PRPP synthase) (PRPPase)	Cytoplasmic
W6RJF8			2	BN5_3397	PhoH family protein	Cytoplasmic
W6RJG9	4	3	4	BN5_3412	Outer membrane protein assembly factor BamD	OuterMembrane
W6RJH5	1	16	14	BN5_3422	Putative Tfp pilus assembly protein	OuterMembrane
W6RJH8	3	4	3	BN5_3427	Peptidyl-prolyl cis-trans isomerase (EC 5.2.1.8)	Cytoplasmic
W6RJI2	6	6	6	BN5_3432	30S ribosomal protein S20	Cytoplasmic
W6RJJ1	2	2	2	BN5_3442	Mechanosensitive ion channel	CytoplasmicMembrane
W6RJK3	13	2	2	BN5_3452	Protein translocase subunit SecA	Cytoplasmic
W6RJL0	8	1	8	BN5_3457	Cell division protein FtsZ	Cytoplasmic
W6RJL8		3	2	BN5_3467	UDP-N-acetylmuramoyl-L-alanyl-D-glutamate--2,6-diaminopimelate ligase (EC 6.3.2.13) (Meso-A2pm-adding enzyme) (Meso-diaminopimelate-adding enzyme) (UDP-MurNAc-L-Ala-D-Glu:meso-diaminopimelate ligase) (UDP-MurNAc-tripeptide synthetase) (UDP-N-acetylmuramyl-tripeptide synthetase)	Cytoplasmic
W6RJN2	11	11	11	BN5_3482	30S ribosomal protein S9	Cytoplasmic
W6RJP2	2	3	2	BN5_3487	Cell division protein ZapE (Z ring-associated protein ZapE)	Cytoplasmic
W6RJP7	1	12	1	BN5_3492	Sulfate adenylyltransferase subunit 2 (EC 2.7.7.4) (ATP-sulfurylase small subunit) (Sulfate adenylate transferase) (SAT)	Cytoplasmic
W6RJQ4	3	4	4	BN5_3497	ATP phosphoribosyltransferase (ATP-PRT) (ATP-PRTase) (EC 2.4.2.17)	Cytoplasmic
W6RJQ9	3	2	2	BN5_3502	Uncharacterized protein	Unknown
W6RJR5	8	9	5	BN5_3507	Lipopolysaccharide export system protein LptC	Unknown
W6RJS0	3	4	4	BN5_3512	PTS IIA-like nitrogen-regulatory protein PtsN (EC 2.7.1.69)	Cytoplasmic
W6RJX5	3	1	8	BN5_3557	SMC domain-containing protein	Cytoplasmic
W6RJY6	3	4	6	BN5_3567	Serine-type D-Ala-D-Ala carboxypeptidase (EC 3.4.16.4)	CytoplasmicMembrane
W6RK11	24	32	28	BN5_3592	Acyl-CoA dehydrogenase family protein	Cytoplasmic
W6RK21			2	BN5_3602	IclR family transcriptional regulator	Cytoplasmic
W6RK30	2	7	4	BN5_3612	Putative periplasmic binding protein	Unknown
W6RK79		2		BN5_3652	Uncharacterized protein	Unknown
W6RK91	8	11	1	BN5_3662	OmpW family outer membrane protein	OuterMembrane
W6RK98	2	6	8	BN5_3667	UvrABC system protein A (UvrA protein) (Excinuclease ABC subunit A)	Cytoplasmic
W6RKA2	24	25	25	BN5_3672	30S ribosomal protein S4	Cytoplasmic
W6RKA7	19	2	18	BN5_3677	50S ribosomal protein L15	Cytoplasmic
W6RKB4	16	15	16	BN5_3682	30S ribosomal protein S8	Cytoplasmic
W6RKD3	17	18	18	BN5_3687	30S ribosomal protein S17	Cytoplasmic
W6RKF0	1	11	11	BN5_3692	30S ribosomal protein S19	Cytoplasmic
W6RKF5	21	23	23	BN5_3697	30S ribosomal protein S10	Cytoplasmic
W6RKF8	51	68	67	BN5_3702	DNA-directed RNA polymerase subunit beta' (RNAP subunit beta') (EC 2.7.7.6) (RNA polymerase subunit beta') (Transcriptase subunit beta')	Cytoplasmic
W6RKG0	14	13	13	BN5_3707	50S ribosomal protein L11	Cytoplasmic
W6RKG4	2	2		BN5_3716	Type III pantothenate kinase (EC 2.7.1.33) (PanK-III) (Pantothenic acid kinase)	Cytoplasmic
W6RKG9	8	12	1	BN5_3726	Tyrosine--tRNA ligase (EC 6.1.1.1) (Tyrosyl-tRNA synthetase) (TyrRS)	Cytoplasmic
W6RKH2	3	2	2	BN5_3731	Uncharacterized protein	Unknown
W6RKH9	2	2	2	BN5_3741	OsmC-like protein YhfA	Cytoplasmic
W6RKJ0	2	4	3	BN5_3751	Biotin carboxylase/biotin carboxyl carrier protein (EC 6.3.4.14)	Cytoplasmic
W6RKJ4	2	2	2	BN5_3761	Extracellular solute-binding protein	Periplasmic
W6RKK5	16	25	22	BN5_3776	Putative serine protein kinase, PrkA	Cytoplasmic
W6RKL0		3	4	BN5_3786	RNA polymerase sigma factor RpoD (Sigma-70)	Cytoplasmic
W6RKT4	2	9	7	BN5_3927	CBS domain-containing protein (EC 1.1.1.205)	Cytoplasmic
W6RKV8	8	11	1	BN5_3962	Nitrogen regulation protein NR(I)	Cytoplasmic
W6RKW1	5	5	3	BN5_3967	Chaperone protein clpB	Cytoplasmic
W6RKX9	4	3	2	BN5_3992	Peptidase M16 domain-containing protein (EC 3.4.99.-)	Unknown
W6RKY3	7	7	7	BN5_3997	Aldehyde dehydrogenase	Cytoplasmic
W6RKY6	8	8	8	BN5_4002	Gamma-glutamyltranspeptidase (EC 2.3.2.2)	Periplasmic
W6RL00	13	2	16	BN5_4017	Dihydroxy-acid dehydratase (DAD) (EC 4.2.1.9)	Cytoplasmic
W6RL10		2		BN5_4027	Thymidylate synthase (TS) (TSase) (EC 2.1.1.45)	Cytoplasmic
W6RL44	2			BN5_4057	UPF0176 protein CPS_4798	Unknown
W6RL49	6	11	1	BN5_4062	Uncharacterized protein	Unknown
W6RL63	2	2	2	BN5_4078	Amino acid ABC transporter, ATP-binding protein (EC 3.6.3.21)	CytoplasmicMembrane
W6RL89	4	5	4	BN5_4104	Acetyl-CoA acetyltransferase (EC 2.3.1.9)	Cytoplasmic
W6RL93	9	14	9	BN5_4109	Alkaline protease secretion protein aprF	OuterMembrane
W6RLB1	3	6	5	BN5_4130	Putative tyrosine-protein kinase epsB (EC 2.7.10.-)	CytoplasmicMembrane
W6RLB7		4	3	BN5_4135	dTDP-glucose 4,6-dehydratase (EC 4.2.1.46)	Cytoplasmic
W6RLC1	2	3		BN5_4140	Acetoacetate metabolism regulatory protein atoC	Cytoplasmic
W6RLE3	8	9	8	BN5_4165	Antioxidant, AhpC/Tsa family (EC 1.11.1.15)	Cytoplasmic
W6RLL1		3	4	BN5_4210	Acetylglutamate kinase (EC 2.7.2.8) (N-acetyl-L-glutamate 5-phosphotransferase) (NAG kinase) (AGK)	Cytoplasmic
W6RLL5		3	2	BN5_4215	Ribonuclease PH (RNase PH) (EC 2.7.7.56) (tRNA nucleotidyltransferase)	Cytoplasmic
W6RLM0	3	4	4	BN5_4220	UPF0076 protein PH0854	Cytoplasmic
W6RLN9	7	9	1	BN5_4250	NAD(P)(+) transhydrogenase (AB-specific) (EC 1.6.1.2)	CytoplasmicMembrane
W6RLQ2		2		BN5_4265	Protein SFI1 homolog	Unknown
W6RLQ8	18	22	21	BN5_4275	31 kDa immunogenic protein	Unknown
W6RLT8	2			BN5_4305	Carbonic anhydrase (EC 4.2.1.1) (Carbonate dehydratase)	Cytoplasmic
W6RLU2	12	19	15	BN5_4310	Acetyl-CoA carboxylase, biotin carboxylase subunit A (EC 6.4.1.1)	Cytoplasmic
W6RLV5	2	3	2	BN5_4330	DNA helicase (EC 3.6.4.12)	Cytoplasmic
W6RLW8	2	2	2	BN5_4345	Alpha/beta hydrolase fold (EC 3.-.-.-)	Unknown
W6RLY4	11	13	12	BN5_4365	31 kDa immunogenic protein	Unknown
W6RM20		2		BN5_4410	Probable transcriptional regulator ycf27	Cytoplasmic
W6RM83	9	9	1	BN5_4495	Bifunctional protein GlmU [Includes: UDP-N-acetylglucosamine pyrophosphorylase (EC 2.7.7.23) (N-acetylglucosamine-1-phosphate uridyltransferase); Glucosamine-1-phosphate N-acetyltransferase (EC 2.3.1.157)]	Cytoplasmic
W6RM88	7	5	7	BN5_4500	ATP synthase subunit delta (ATP synthase F(1) sector subunit delta) (F-type ATPase subunit delta) (F-ATPase subunit delta)	Unknown
W6RM93	3	4	3	BN5_4505	Putative chromosome-partitioning protein parB	Cytoplasmic
W6RM98	11	12	11	BN5_4510	Membrane protein insertase YidC (Foldase YidC) (Membrane integrase YidC) (Membrane protein YidC)	CytoplasmicMembrane

## Sheet: NAs
Majority protein IDs	Peptides NAs-1	Peptides NAs-2	Peptides NAs-3	Locus	Protein name	Subcellular location
W6R2L1	2	3	2	BN5_4408	Uncharacterized protein	Cytoplasmic
W6QY34	3	3	2	BN5_2344	Metallo-lactamase	Unknown
W6QT48	2	2	2	BN5_1065	Putative Nudix hydrolase nudL (EC 3.6.1.-)	Cytoplasmic
W6R3F6	2	2	2	BN5_2352	Uncharacterized protein	Cytoplasmic
W6QZP9	2	2	2	BN5_3742	cAMP-regulatory protein	Cytoplasmic
W6QXS5	2	2	3	BN5_2698	Multidrug resistance protein mdtC	CytoplasmicMembrane
W6RDQ8	2	2	2	BN5_1420	Uncharacterized protein yggL	Cytoplasmic
W6QY65	2	2	2	BN5_2379	Folylpolyglutamate synthetase (EC 6.3.2.17)	Cytoplasmic
W6QSF2	2	3	2	BN5_0304	Uracil phosphoribosyltransferase (EC 2.4.2.9)	Cytoplasmic
W6QW03	3	2	3	BN5_2491	Patatin-like protein	OuterMembrane
W6R4K3	2	2	3	BN5_2707	Protein arsC (EC 3.1.3.48)	Cytoplasmic
W6QSH6	2	2	2	BN5_0329	Glutamate synthase (EC 1.4.1.13)	Cytoplasmic
W6RCB8	2	2	2	BN5_0932	tRNA pseudouridine synthase B (EC 5.4.99.25) (tRNA pseudouridine(55) synthase) (Psi55 synthase) (tRNA pseudouridylate synthase) (tRNA-uridine isomerase)	Cytoplasmic
W6R0F1	2	2	2	BN5_4033	Uncharacterized protein Rv3661/MT3761	Cytoplasmic
W6R8A0	3	2	3	BN5_4096	Phasin-like protein	Cytoplasmic
W6RF96	5	5	4	BN5_1990	Lactoylglutathione lyase (EC 4.4.1.5)	Unknown
W6R6J4	2	2	2	BN5_3449	Uncharacterized protein	Cytoplasmic
W6R5J7	2	2	3	BN5_3085	Holliday junction ATP-dependent DNA helicase RuvB (EC 3.6.4.12)	Cytoplasmic
W6QNZ3	2	3	2	BN5_0049	Uncharacterized protein	Unknown
W6QQ91	2	2	2	BN5_0501	Aldo/keto reductase (EC 1.1.1.-)	Cytoplasmic
W6QUD1	2	2	3	BN5_0981	Chromosome segregation ATPase	Cytoplasmic
W6R144	3	2	2	BN5_3436	Uracil phosphoribosyltransferase (EC 2.4.2.9) (UMP pyrophosphorylase) (UPRTase)	Cytoplasmic
W6QY54	2	3	2	BN5_3194	Spermidine/putrescine import ATP-binding protein potA (EC 3.6.3.31)	CytoplasmicMembrane
W6QZ82	3	3	3	BN5_3191	Pyrimidine biosynthesis enzyme THI13	Unknown
W6R9V8	2	4	4	BN5_0033	Shikimate dehydrogenase (NADP(+)) (SDH) (EC 1.1.1.25)	Cytoplasmic
W6RB80	2	2	2	BN5_0500	FAD dependent oxidoreductase (EC 1.1.-.-)	Cytoplasmic
W6QQZ6	3	4	2	BN5_0736	Nitrilase/cyanide hydratase and apolipoprotein N-acyltransferase (EC 3.5.-.-)	Cytoplasmic
W6QZ50	4	5	5	BN5_2709	Arsenical resistance protein ArsH (EC 1.7.-.-)	Cytoplasmic
W6RF39	3	2	4	BN5_1925	Aliphatic nitrilase (EC 3.5.5.7)	Cytoplasmic
W6R3V7	3	4	3	BN5_4324	Methionine import ATP-binding protein MetN (EC 3.6.3.-)	CytoplasmicMembrane
W6RK16	2	4	4	BN5_3597	UDP-N-acetylmuramate--L-alanyl-gamma-D-glutamyl-meso-2,6-diaminoheptandioate ligase (EC 6.3.2.45) (Murein peptide ligase) (UDP-N-acetylmuramate:L-alanyl-gamma-D-glutamyl-meso-diaminopimelate ligase)	Cytoplasmic
W6QSB8	2	2	2	BN5_0264	Putative aminotransferase (EC 2.6.1.-)	Cytoplasmic
W6REL6	4	3	2	BN5_1709	UvrABC system protein B (Protein UvrB) (Excinuclease ABC subunit B)	Cytoplasmic
W6RJL4	4	3	5	BN5_3462	UDP-N-acetylglucosamine--N-acetylmuramyl-(pentapeptide) pyrophosphoryl-undecaprenol N-acetylglucosamine transferase (EC 2.4.1.227) (Undecaprenyl-PP-MurNAc-pentapeptide-UDPGlcNAc GlcNAc transferase)	CytoplasmicMembrane
W6QXN5	2	2	2	BN5_0312	Methyl-accepting chemotaxis sensory transducer	OuterMembrane
W6R3V6	2	3	3	BN5_2502	DNA polymerase III subunits gamma and tau (EC 2.7.7.7)	Cytoplasmic
W6RHD6	8	9	9	BN5_2705	Arsenical pump-driving ATPase (EC 3.6.3.16)	Cytoplasmic
W6QTE5	4	3	4	BN5_1614	Oligopeptidase B (EC 3.4.21.83)	Periplasmic
W6QXL2	3	4	3	BN5_3048	6-phosphogluconate dehydratase (EC 4.2.1.12)	Cytoplasmic
W6R3E6	3	3	3	BN5_2337	Coenzyme PQQ synthesis protein E (Pyrroloquinoline quinone biosynthesis protein E)	Cytoplasmic
W6QVQ7	2	3	3	BN5_1993	Arsenate reductase (EC 1.20.4.1)	Cytoplasmic
W6R638	2	2	3	BN5_3265	Co-chaperone protein HscB homolog	Cytoplasmic
W6QZ64	2	2	2	BN5_3598	GCN5-related N-acetyltransferase (EC 2.3.1.48)	Cytoplasmic
W6QZS2	2	2	2	BN5_1074	Ribosome maturation factor RimM	Cytoplasmic
W6RJF8	2	2	3	BN5_3397	PhoH family protein	Cytoplasmic
W6R460	3	2	3	BN5_4424	Transposase for insertion sequence element IS1001	Cytoplasmic
W6QYD0	2	2	2	BN5_3274	Protein-export membrane protein SecF	CytoplasmicMembrane
W6QRA7	4	4	4	BN5_0433	Shikimate kinase (SK) (EC 2.7.1.71)	Cytoplasmic
W6R674	2	2	2	BN5_3316	Uncharacterized protein	Unknown
W6QRZ4	3	3	2	BN5_1118	ABC transporter, ATP-binding protein (EC 3.6.3.30)	CytoplasmicMembrane
W6RIM5	2	2	2	BN5_3083	MotA/TolQ/ExbB proton channel	CytoplasmicMembrane
W6R2I3	2	2	2	BN5_4383	Uncharacterized protein PYRAB12460	Unknown
W6QT22	2	3	2	BN5_1040	Glutathione S-transferase (EC 2.5.1.18)	Cytoplasmic
W6QPD4	2	2	2	BN5_0186	Uncharacterized protein	Cytoplasmic
W6QX52	2	2	3	BN5_0105	Probable GTP-binding protein EngB	Unknown
W6QSI8	3	2	3	BN5_0858	Glutamate 5-kinase (EC 2.7.2.11) (Gamma-glutamyl kinase) (GK)	Cytoplasmic
W6R0C3	2	2	2	BN5_4008	UPF0064 protein yccW	Cytoplasmic
W6RIW6	3	4	2	BN5_3173	Uncharacterized protein	Unknown
W6QWS6	3	3	2	BN5_2742	NAD kinase (EC 2.7.1.23) (ATP-dependent NAD kinase)	Cytoplasmic
W6QZH9	4	4	4	BN5_2853	Uncharacterized protein	Unknown
W6R6Q1	2	2	3	BN5_3509	ABC transporter related (EC 3.6.3.27)	Cytoplasmic
W6R2C6	2	2	2	BN5_4323	Lipoprotein, putative	Unknown
W6QUW3	2	2	3	BN5_1171	GTP cyclohydrolase 1 (EC 3.5.4.16) (GTP cyclohydrolase I) (GTP-CH-I)	Cytoplasmic
W6QPN4	2	2	3	BN5_0291	ATP-binding protein of ABC transporter	CytoplasmicMembrane
W6QYG7	2	3	4	BN5_2962	Penicillin amidase family protein (EC 3.5.1.11)	Unknown
W6QT28	3	3	3	BN5_1491	Arginine N-succinyltransferase (EC 2.3.1.109)	Cytoplasmic
W6QVX3	3	3	3	BN5_1543	Ribosomal protein S12 methylthiotransferase RimO (S12 MTTase) (S12 methylthiotransferase) (EC 2.8.4.4) (Ribosomal protein S12 (aspartate-C(3))-methylthiotransferase) (Ribosome maturation factor RimO)	Cytoplasmic
W6R715	3	2	3	BN5_3609	Glyoxalase/bleomycin resistance protein/dioxygenase	Cytoplasmic
W6RGK8	3	2	3	BN5_2470	Sua5/YciO/YrdC/YwlC family protein	Cytoplasmic
W6QWF9	3	3	2	BN5_2256	Putative two-component response regulator	Cytoplasmic
W6QY17	3	2	4	BN5_2807	2-C-methyl-D-erythritol 2,4-cyclodiphosphate synthase (MECDP-synthase) (MECPP-synthase) (MECPS) (EC 4.6.1.12)	Cytoplasmic
W6R1Q3	2	4	2	BN5_4128	1,4-beta-D-xylan xylohydrolase (EC 3.2.1.37)	Unknown
W6QU29	3	3	4	BN5_1386	LexA repressor (EC 3.4.21.88)	Cytoplasmic
W6QUH3	5	4	5	BN5_1991	Arsenate reductase, putative (EC 1.20.4.1)	Cytoplasmic
W6R3W7	3	2	3	BN5_2512	ABC transporter, ATP-binding protein	CytoplasmicMembrane
W6QY86	5	3	2	BN5_2882	Cytosine deaminase (EC 3.5.4.1)	Cytoplasmic
W6QZ48	4	5	6	BN5_3583	MORN repeat-containing protein	Unknown
W6QZN5	3	3	3	BN5_2913	Putative signal transduction protein	Cytoplasmic
W6QQ57	2	3	3	BN5_0466	Glutamate-ammonia-ligase adenylyltransferase (EC 2.7.7.42) (Glutamine-synthase adenylyltransferase) (ATase) ([Glutamate--ammonia-ligase] adenylyltransferase)	Cytoplasmic
W6R2E7	3	4	5	BN5_3881	Putative c repressor (EC 3.4.21.88)	Cytoplasmic
W6RLT8	3	2	2	BN5_4305	Carbonic anhydrase (EC 4.2.1.1) (Carbonate dehydratase)	Cytoplasmic
W6RG78	3	3	3	BN5_2308	Putative aminotransferase (EC 2.6.1.-)	Cytoplasmic
W6QQ87	4	2	4	BN5_0036	Substrate-binding region of ABC-type glycine betaine transport system	Unknown
W6RFQ3	4	3	3	BN5_2143	Uncharacterized protein	Cytoplasmic
W6QSC7	2	2	2	BN5_0274	Amino-acid acetyltransferase (EC 2.3.1.1) (N-acetylglutamate synthase) (AGS) (NAGS)	Cytoplasmic
W6R5D0	5	5	5	BN5_3027	ABC-type Fe3+ transport system periplasmic component-like protein	Unknown
W6RE08	3	2	2	BN5_1524	Fumarate hydratase class II (Fumarase C) (EC 4.2.1.2)	Cytoplasmic
W6R3D5	4	2	3	BN5_2320	Uncharacterized protein	Unknown
W6R805	2	2	3	BN5_3989	Signal recognition particle receptor FtsY (SRP receptor)	Unknown
W6R063	2	2	4	BN5_3943	Glutathione-independent formaldehyde dehydrogenase (EC 1.2.1.46)	Cytoplasmic
W6QX79	2	3	5	BN5_2537	Erythronate-4-phosphate dehydrogenase (EC 1.1.1.290)	Cytoplasmic
W6R017	2	3	4	BN5_3505	Arabinose 5-phosphate isomerase (API) (EC 5.3.1.13)	Cytoplasmic
W6R6R8	4	4	4	BN5_3524	Transcriptional regulator, XRE family	Cytoplasmic
W6QY43	6	6	6	BN5_2354	ABC transporter periplasmic protein	Unknown
W6QXQ0	3	4	4	BN5_0332	N-carbamoyl-L-amino acid amidohydrolase (EC 3.5.1.87)	Cytoplasmic
W6R8Z7	4	4	5	BN5_4317	Glucose-6-phosphate 1-dehydrogenase (G6PD) (EC 1.1.1.49)	Cytoplasmic
W6QRS4	6	5	7	BN5_0595	Allophanate hydrolase (EC 3.5.1.4)	Cytoplasmic
W6R013	6	4	5	BN5_1139	Superoxide dismutase (EC 1.15.1.1)	Periplasmic
W6QZZ7	4	4	4	BN5_3019	Aminomethyltransferase (EC 2.1.2.10)	Cytoplasmic
W6R1E1	6	7	5	BN5_4000	Phosphopantetheine adenylyltransferase (EC 2.7.7.3) (Dephospho-CoA pyrophosphorylase) (Pantetheine-phosphate adenylyltransferase) (PPAT)	Cytoplasmic
W6QSE6	3	4	4	BN5_0818	Alcohol dehydrogenase (EC 1.1.1.1)	Cytoplasmic
W6QQT1	3	3	2	BN5_0263	Glutamine synthetase (EC 6.3.1.2)	Cytoplasmic
W6RBS4	8	8	6	BN5_0675	Nicotinate-nucleotide pyrophosphorylase (EC 2.4.2.19)	Cytoplasmic
W6R6B4	5	4	5	BN5_3366	TPR repeat-containing protein	Unknown
W6QTP6	12	12	13	BN5_0719	Extracellular solute-binding protein	Periplasmic
W6RCD4	7	6	9	BN5_0947	Two-component response regulator CbrB	Cytoplasmic
W6QWZ6	2	2	2	BN5_0060	Uncharacterized protein	Unknown
W6R2P1	2	2	2	BN5_2079	Uncharacterized protein	Unknown
W6R9H7	2	2	2	BN5_4507	Ribosomal RNA small subunit methyltransferase G (EC 2.1.1.170) (16S rRNA 7-methylguanosine methyltransferase) (16S rRNA m7G methyltransferase)	Cytoplasmic
W6R1Q7	2	2	2	BN5_3661	Uncharacterized protein	Unknown
W6QSR5	2	2	2	BN5_0419	Cell division protein ftsN	Unknown
W6RHR3	2	2	2	BN5_2804	Protein-L-isoaspartate O-methyltransferase (EC 2.1.1.77) (L-isoaspartyl protein carboxyl methyltransferase) (Protein L-isoaspartyl methyltransferase) (Protein-beta-aspartate methyltransferase) (PIMT)	Cytoplasmic
W6QVD4	3	3	3	BN5_1856	Acetyltransferase, GNAT family (EC 2.3.1.-)	Cytoplasmic
W6QYG6	2	2	2	BN5_3315	Beta-lactamase domain-containing protein	Cytoplasmic
W6QY94	2	2	2	BN5_0517	Uncharacterized protein	Cytoplasmic
W6R7X3	3	4	4	BN5_3959	Uncharacterized protein	Unknown
W6R4M0	3	2	4	BN5_2738	Uncharacterized protein	Cytoplasmic
W6QZU6	3	4	3	BN5_3798	Tn5045 transposase	Cytoplasmic
W6R0T6	2	3	2	BN5_3764	Multi-sensor signal transduction histidine kinase	CytoplasmicMembrane
W6QXA7	3	3	2	BN5_2940	OmpA/MotB domain-containing protein	CytoplasmicMembrane
W6RE32	2	2	2	BN5_1552	Uncharacterized protein	Unknown
W6RDM2	3	4	2	BN5_1373	MOSC domain-containing protein 1 (EC 1.-.-.-)	Cytoplasmic
W6QQK3	3	3	3	BN5_0163	AsnC family transcriptional regulator	Cytoplasmic
W6R7Z4	3	3	3	BN5_3979	Uncharacterized protein	Unknown
W6R327	2	2	2	BN5_2180	Succinate dehydrogenase hydrophobic membrane anchor subunit	CytoplasmicMembrane
W6QSG9	2	3	3	BN5_1274	Ecotin	Periplasmic
W6QVW2	4	4	4	BN5_1528	UPF0176 protein BN5_1528	Cytoplasmic
W6R2A7	3	3	3	BN5_4298	Protein YrdA	Cytoplasmic
W6QZL5	2	3	3	BN5_2893	tRNA U34 carboxymethyltransferase (EC 2.5.1.-)	Cytoplasmic
W6R2L0	2	2	2	BN5_2054	LysR family transcriptional regulator	CytoplasmicMembrane
W6R111	3	3	3	BN5_3855	Uncharacterized protein	Cytoplasmic
W6QX73	3	3	3	BN5_2532	Putative GAF sensor protein	Unknown
W6QZA9	3	2	2	BN5_3638	Aspartyl protease-like protein	Unknown
W6QYR8	3	3	3	BN5_0649	Type IV pilus assembly PilZ	Unknown
W6QRY4	3	3	3	BN5_1103	Uncharacterized protein	CytoplasmicMembrane
W6R179	2	3	2	BN5_3471	Transcriptional regulator MraZ	Cytoplasmic
W6QW07	3	3	2	BN5_2111	Enoyl-CoA hydratase/isomerase family protein (EC 4.2.1.17)	Cytoplasmic
W6QZV3	3	3	2	BN5_2973	Electron transport complex subunit C	Cytoplasmic
W6QNW8	3	3	3	BN5_0024	Potassium transporter peripheral membrane component	CytoplasmicMembrane
W6QX10	2	3	3	BN5_0070	Sulfatase family protein (EC 2.7.8.-)	CytoplasmicMembrane
W6QPM0	2	2	2	BN5_0276	Glutamate--cysteine ligase (EC 6.3.2.2) (Gamma-ECS) (GCS) (Gamma-glutamylcysteine synthetase)	Cytoplasmic
W6QR70	2	2	2	BN5_0811	Acyl-CoA thioesterase II (EC 3.1.2.-)	Cytoplasmic
W6QW39	3	2	3	BN5_2151	2-dehydropantoate 2-reductase (EC 1.1.1.169) (Ketopantoate reductase)	Cytoplasmic
W6RJB1	3	3	3	BN5_3339	Uncharacterized protein	OuterMembrane
W6REH4	3	2	3	BN5_1653	2-alkenal reductase (EC 1.3.1.74)	Periplasmic
W6RG04	2	3	2	BN5_2218	Hydroxyacylglutathione hydrolase (EC 3.1.2.6) (Glyoxalase II) (Glx II)	Cytoplasmic
W6QYV2	3	3	2	BN5_3478	Glutathione S-transferase domain-containing protein (EC 2.5.1.18)	Cytoplasmic
W6RBW9	4	4	4	BN5_0735	Membrane protein-like protein	OuterMembrane
W6R622	5	4	3	BN5_3235	Periplasmic oligopeptide-binding protein	Periplasmic
W6QZD7	2	2	3	BN5_3251	Nitrilase/cyanide hydratase and apolipoprotein N-acyltransferase	Cytoplasmic
W6QY75	2	2	2	BN5_0502	Uncharacterized protein	Unknown
W6QVD7	3	3	3	BN5_1861	tRNA-specific 2-thiouridylase MnmA (EC 2.8.1.13)	Cytoplasmic
W6R3S8	4	3	3	BN5_2477	Nitroreductase	Unknown
W6QX49	3	3	4	BN5_2508	NADPH-dependent 7-cyano-7-deazaguanine reductase (EC 1.7.1.13) (7-cyano-7-carbaguanine reductase) (NADPH-dependent nitrile oxidoreductase) (PreQ(0) reductase)	Cytoplasmic
W6QUA6	2	4	3	BN5_0946	Poly(A) polymerase I (PAP I) (EC 2.7.7.19)	Cytoplasmic
W6RJ76	5	3	3	BN5_3294	Isochorismatase hydrolase	Cytoplasmic
W6QQ78	3	3	3	BN5_0486	Putative lipoprotein	CytoplasmicMembrane
W6R0R1	4	4	3	BN5_3729	Iron-sulfur cluster insertion protein ErpA	Cytoplasmic
W6R4B2	5	3	3	BN5_2641	Flagellar motor switch protein FliM	CytoplasmicMembrane
W6QX02	2	2	2	BN5_0065	N5-carboxyaminoimidazole ribonucleotide mutase (N5-CAIR mutase) (EC 5.4.99.18) (5-(carboxyamino)imidazole ribonucleotide mutase)	Unknown
W6R3Q7	4	3	2	BN5_2457	Adenine phosphoribosyltransferase (APRT) (EC 2.4.2.7)	Cytoplasmic
W6R002	3	2	2	BN5_3024	Peptidase M14, carboxypeptidase A	Cytoplasmic
W6RA13	3	3	4	BN5_0088	GCN5-related N-acetyltransferase (EC 2.3.1.-)	Cytoplasmic
W6QVQ1	4	3	2	BN5_1464	Hydrolase, TatD family (EC 3.1.21.-)	Cytoplasmic
W6R1C0	3	5	4	BN5_4316	Bifunctional protein glk (EC 2.7.1.2)	Cytoplasmic
W6RCD9	3	4	3	BN5_0952	Aminotransferase (EC 2.6.1.-)	Cytoplasmic
W6QZA0	4	4	3	BN5_2773	Sensor protein PhoQ (EC 2.7.3.-)	CytoplasmicMembrane
W6QVK2	3	2	2	BN5_2331	FAD dependent oxidoreductase (EC 1.4.3.-)	Cytoplasmic
W6QUW6	3	4	3	BN5_1176	Two-component hybrid sensor and regulator (EC 2.7.3.-)	Cytoplasmic
W6QY32	4	3	4	BN5_2822	Acyl-[acyl-carrier-protein]--UDP-N-acetylglucosamine O-acyltransferase (UDP-N-acetylglucosamine acyltransferase) (EC 2.3.1.129)	Cytoplasmic
W6QYK3	2	4	3	BN5_2533	Uncharacterized protein	Cytoplasmic
W6QXD6	4	2	4	BN5_0167	XRE family transcriptional regulator	Cytoplasmic
W6RFZ1	2	2	2	BN5_2203	Putative protease SohB (EC 3.4.21.-)	CytoplasmicMembrane
W6QRT8	3	3	3	BN5_0102	Homoserine kinase (HK) (HSK) (EC 2.7.1.39)	Cytoplasmic
W6QXE0	4	3	3	BN5_2592	Uncharacterized ABC transporter ATP-binding protein ybiT	Cytoplasmic
W6RGC5	6	3	5	BN5_2365	OmpA/MotB domain-containing protein	OuterMembrane
W6RDL1	4	4	4	BN5_1358	Probable malate:quinone oxidoreductase (EC 1.1.5.4) (MQO) (Malate dehydrogenase [quinone])	Cytoplasmic
W6QUP1	4	4	3	BN5_1606	Ribonuclease D (RNase D) (EC 3.1.13.5)	Cytoplasmic
W6R0P4	2	2	4	BN5_3252	Putative aminotransferase (EC 2.6.1.-)	Cytoplasmic
W6RHU8	5	5	4	BN5_2824	UDP-3-O-acylglucosamine N-acyltransferase (EC 2.3.1.-)	Cytoplasmic
W6QXN3	2	3	4	BN5_3073	Uncharacterized protein	Cytoplasmic
W6QT19	3	4	5	BN5_0519	DNA mismatch repair protein MutL	Cytoplasmic
W6RI39	4	3	3	BN5_2899	Ribonuclease 3 (EC 3.1.26.3) (Ribonuclease III) (RNase III)	Cytoplasmic
W6QUP3	2	5	5	BN5_2063	Glutathione reductase (EC 1.8.1.7)	Cytoplasmic
W6RC24	3	3	3	BN5_0805	Aminotransferase, class V (EC 2.6.1.51)	Cytoplasmic
W6QZE9	6	5	5	BN5_2823	3-hydroxyacyl-[acyl-carrier-protein] dehydratase FabZ (EC 4.2.1.59) ((3R)-hydroxymyristoyl-[acyl-carrier-protein] dehydratase) ((3R)-hydroxymyristoyl-ACP dehydrase) (Beta-hydroxyacyl-ACP dehydratase)	Cytoplasmic
W6QZX8	3	3	3	BN5_3460	D-alanine--D-alanine ligase (EC 6.3.2.4) (D-Ala-D-Ala ligase) (D-alanylalanine synthetase)	Cytoplasmic
W6RLB7	4	4	3	BN5_4135	dTDP-glucose 4,6-dehydratase (EC 4.2.1.46)	Cytoplasmic
W6QZM1	2	3	3	BN5_2898	GTPase Era	CytoplasmicMembrane
W6QRD3	4	5	4	BN5_0876	Acetyl-CoA acetyltransferase (EC 2.3.1.9)	Cytoplasmic
W6RLC1	5	3	6	BN5_4140	Acetoacetate metabolism regulatory protein atoC	Cytoplasmic
W6R2V3	3	4	4	BN5_2135	Putative phosphoenolpyruvate synthase regulatory protein (PEP synthase regulatory protein) (PSRP) (EC 2.7.11.33) (EC 2.7.4.28) (Pyruvate, water dikinase regulatory protein)	Cytoplasmic
W6QZS9	3	2	3	BN5_3777	UPF0229 protein BN5_3777	Cytoplasmic
W6RLL5	5	7	4	BN5_4215	Ribonuclease PH (RNase PH) (EC 2.7.7.56) (tRNA nucleotidyltransferase)	Cytoplasmic
W6QU53	7	5	6	BN5_1854	Uncharacterized protein	Unknown
W6QRJ1	4	5	5	BN5_0508	Sulfurtransferase	Cytoplasmic
W6RE45	3	4	4	BN5_1567	Bacterial luciferase family protein (EC 1.14.-.-)	Cytoplasmic
W6R1C4	6	5	6	BN5_1610	Uncharacterized protein	Unknown
W6RJ83	5	4	3	BN5_3304	Uncharacterized protein	Cytoplasmic
W6R0T3	3	3	3	BN5_1432	Glycerophosphoryl diester phosphodiesterase, putative (EC 3.1.4.46)	Cytoplasmic
W6QRE7	5	6	5	BN5_0468	ADP-heptose-LPS heptosyltransferase II (EC 2.4.-.-)	Cytoplasmic
W6QS62	4	2	4	BN5_0204	Uroporphyrinogen-III synthetase (EC 4.2.1.75)	CytoplasmicMembrane
W6R8F5	4	5	4	BN5_4147	General secretion pathway protein E	Cytoplasmic
W6QS16	4	6	6	BN5_0683	Phosphoenolpyruvate-protein phosphotransferase (EC 2.7.3.9)	Unknown
W6R745	5	4	8	BN5_3634	B12 family TonB-dependent receptor	OuterMembrane
W6RGP7	8	8	8	BN5_2510	RND family efflux transporter MFP subunit	CytoplasmicMembrane
W6R4U8	2	5	3	BN5_2836	Bifunctional uridylyltransferase/uridylyl-removing enzyme (UTase/UR) (Bifunctional [protein-PII] modification enzyme) (Bifunctional nitrogen sensor protein) [Includes: [Protein-PII]-UMP uridylyl-removing enzyme (UR) (EC 3.1.4.-); [Protein-PII] uridylyltransferase (PII uridylyltransferase) (UTase) (EC 2.7.7.59)]	Cytoplasmic
W6QSQ3	3	7	6	BN5_0923	Phosphoglucosamine mutase (EC 5.4.2.10)	Cytoplasmic
W6QQ48	4	5	5	BN5_0456	Ribosomal RNA large subunit methyltransferase J (EC 2.1.1.266) (23S rRNA (adenine(2030)-N6)-methyltransferase) (23S rRNA m6A2030 methyltransferase)	Cytoplasmic
W6QU94	5	6	7	BN5_1458	3-oxoacyl-[acyl-carrier-protein] synthase 2 (EC 2.3.1.179)	CytoplasmicMembrane
W6QXS8	4	4	6	BN5_2222	Peptide ABC transporter, periplasmic peptide-binding protein	Periplasmic
W6RB46	6	7	4	BN5_0470	UDP-glucose:(Heptosyl)LPS alpha-1,3-glucosyltransferase (EC 2.4.1.-)	Cytoplasmic
W6QZ60	7	6	7	BN5_2720	Alkyl hydroperoxide reductase (EC 1.11.1.15)	Unknown
W6RAN2	6	6	5	BN5_0290	Uncharacterized protein	Unknown
W6R0R4	4	5	5	BN5_3734	Putative 2-nitropropane dioxygenase (EC 1.13.12.16)	Cytoplasmic
W6QU17	4	4	5	BN5_0854	Polyprenyl synthetase (EC 2.5.1.-)	Cytoplasmic
W6RJL8	5	3	3	BN5_3467	UDP-N-acetylmuramoyl-L-alanyl-D-glutamate--2,6-diaminopimelate ligase (EC 6.3.2.13) (Meso-A2pm-adding enzyme) (Meso-diaminopimelate-adding enzyme) (UDP-MurNAc-L-Ala-D-Glu:meso-diaminopimelate ligase) (UDP-MurNAc-tripeptide synthetase) (UDP-N-acetylmuramyl-tripeptide synthetase)	Cytoplasmic
W6R225	7	8	4	BN5_4213	Exodeoxyribonuclease III, putative (EC 3.1.11.2)	Cytoplasmic
W6RLL1	4	3	5	BN5_4210	Acetylglutamate kinase (EC 2.7.2.8) (N-acetyl-L-glutamate 5-phosphotransferase) (NAG kinase) (AGK)	Cytoplasmic
W6RB67	3	5	2	BN5_0490	DNA topoisomerase 4 subunit B (EC 5.99.1.3) (Topoisomerase IV subunit B)	Cytoplasmic
W6R0G4	6	4	6	BN5_3650	Thioredoxin	Cytoplasmic
W6QUG3	3	3	4	BN5_1021	Nucleoid-associated protein BN5_1021	Cytoplasmic
W6R085	6	8	6	BN5_3570	Lytic murein transglycosylase B	CytoplasmicMembrane
W6QWW6	2	3	2	BN5_1894	Uncharacterized protein	Cytoplasmic
W6QS52	6	5	8	BN5_1158	Exu regulon transcriptional regulator	Cytoplasmic
W6R8V0	2	4	4	BN5_4267	Putative virulence effector protein	Unknown
W6QU57	3	4	4	BN5_1418	Ribosomal RNA large subunit methyltransferase K/L [Includes: 23S rRNA m2G2445 methyltransferase (EC 2.1.1.173) (rRNA (guanine-N(2)-)-methyltransferase RlmL); 23S rRNA m7G2069 methyltransferase (EC 2.1.1.264) (rRNA (guanine-N(7)-)-methyltransferase RlmK)]	Cytoplasmic
W6R2B9	2	5	7	BN5_4313	Putative exported oxidoreductase subunit (EC 1.3.99.16)	CytoplasmicMembrane
W6RHT4	5	7	7	BN5_2819	DNA-directed DNA polymerase (EC 2.7.7.7)	Cytoplasmic
W6RHY4	6	5	6	BN5_2859	Glutamate synthase (NADPH) (EC 1.4.1.13)	Cytoplasmic
W6QY99	6	2	5	BN5_0522	GTPase HflX (GTP-binding protein HflX)	Cytoplasmic
W6R5B8	3	6	4	BN5_3017	Glycine dehydrogenase (decarboxylating) (EC 1.4.4.2) (Glycine cleavage system P-protein) (Glycine decarboxylase) (Glycine dehydrogenase (aminomethyl-transferring))	Cytoplasmic
W6QS70	6	8	6	BN5_0214	Putative ABC transporter ATP-binding protein yheS	Cytoplasmic
W6R0W9	6	6	8	BN5_4186	Sulfate/thiosulfate import ATP-binding protein CysA (EC 3.6.3.25) (Sulfate-transporting ATPase)	CytoplasmicMembrane
W6QVH9	6	7	9	BN5_1392	Transcription-repair-coupling factor (TRCF) (EC 3.6.4.-)	Cytoplasmic
W6QTR3	6	8	5	BN5_0739	PmbA protein	Cytoplasmic
W6QQ36	3	2	5	BN5_0441	ABC transporter/ATPase component protein	CytoplasmicMembrane
H9N5E1	3	3	8	BN5_1632	Nitrilase (EC 3.5.5.7)	Cytoplasmic
W6RKL0	5	6	6	BN5_3786	RNA polymerase sigma factor RpoD (Sigma-70)	Cytoplasmic
W6QVU3	6	11	8	BN5_2035	B12-dependent methionine synthase (EC 2.1.1.13)	Cytoplasmic
W6QVL2	21	24	22	BN5_2341	Aldehyde dehydrogenase (EC 1.2.1.3)	Cytoplasmic
W6QRR4	21	24	22	BN5_1018	Aldehyde dehydrogenase (EC 1.2.1.3)	Cytoplasmic
W6R217	2	2	2	BN5_1865	Cold shock-like protein cspG	Cytoplasmic
W6QU99	2	2	2	BN5_1463	Type IV pilus assembly PilZ	Unknown
W6QXW9	2	3	2	BN5_3154	Uncharacterized protein	Cytoplasmic
W6QWQ0	2	3	3	BN5_2358	Uncharacterized protein	Unknown
W6RGA4	2	3	3	BN5_2340	Coenzyme PQQ synthesis protein B (Pyrroloquinoline quinone biosynthesis protein B)	Cytoplasmic
W6QVC1	2	2	4	BN5_1337	Putative signal transduction protein	Unknown
W6RGB0	3	3	3	BN5_2345	Uncharacterized protein	Unknown
W6QQD6	2	2	2	BN5_0106	Cytochrome c5-like protein	Periplasmic
W6QVG8	2	2	3	BN5_2294	Uncharacterized protein	Unknown
W6QTV4	2	2	2	BN5_0784	Pseudouridine synthase (EC 5.4.99.-)	Cytoplasmic
W6R6X2	2	2	2	BN5_3569	Rare lipoprotein A	Unknown
W6QPA6	2	2	2	BN5_0150	Cytochrome C6	Unknown
W6R218	2	2	2	BN5_4208	Deoxyuridine 5'-triphosphate nucleotidohydrolase (dUTPase) (EC 3.6.1.23) (dUTP pyrophosphatase)	Cytoplasmic
W6R9H1	2	2	2	BN5_4502	ATP synthase subunit c	CytoplasmicMembrane
W6R3S3	2	2	2	BN5_2472	YciI like Protein	Unknown
W6QYC1	2	3	2	BN5_2444	Cbb3-type cytochrome c oxidase subunit	Unknown
W6RIN3	2	2	2	BN5_3093	Cold-shock DNA-binding protein family protein	CytoplasmicMembrane
W6RAK9	3	3	3	BN5_0260	Putrescine-binding periplasmic protein	Periplasmic
W6R2N9	2	3	3	BN5_4433	Peptide methionine sulfoxide reductase MsrB (EC 1.8.4.12) (Peptide-methionine (R)-S-oxide reductase)	Cytoplasmic
W6QZU3	2	3	2	BN5_1094	Lipoprotein, putative	Unknown
W6R6N7	2	3	2	BN5_3494	2-alkenal reductase (EC 1.3.1.74)	Periplasmic
W6R216	2	2	3	BN5_3745	Anthranilate synthase, component II (EC 4.1.3.27)	Cytoplasmic
W6RGI6	2	2	3	BN5_2445	Cytochrome c oxidase, cbb3-type, subunit I (EC 1.9.3.1)	CytoplasmicMembrane
W6R6X7	2	2	2	BN5_3574	Ribosomal silencing factor RsfS	Cytoplasmic
W6QSE8	2	2	2	BN5_0299	ADP-ribose diphosphatase NudE	Cytoplasmic
W6QXT4	2	2	2	BN5_3124	Cell division topological specificity factor	Cytoplasmic
W6RJ66	3	2	2	BN5_3278	S-adenosylmethionine:tRNA ribosyltransferase-isomerase (EC 2.4.99.17) (Queuosine biosynthesis protein QueA)	Cytoplasmic
W6R205	2	2	2	BN5_3730	Uncharacterized protein	Cytoplasmic
W6RLW8	2	2	2	BN5_4345	Alpha/beta hydrolase fold (EC 3.-.-.-)	Unknown
W6QXL4	5	3	4	BN5_2662	Flagellin	Extracellular
W6QXI2	2	2	2	BN5_0237	Membrane-fusion protein	CytoplasmicMembrane
W6RJJ1	2	3	2	BN5_3442	Mechanosensitive ion channel	CytoplasmicMembrane
W6QYG3	3	3	3	BN5_0579	Urease subunit beta (EC 3.5.1.5) (Urea amidohydrolase subunit beta)	Cytoplasmic
W6QZ32	3	3	3	BN5_3568	Uncharacterized protein	Unknown
W6R238	2	3	3	BN5_1886	Response regulator in two-component regulatory system	Cytoplasmic
W6QRM4	2	2	2	BN5_0540	Alanine racemase (EC 5.1.1.1)	Cytoplasmic
W6QU93	2	2	2	BN5_0931	Ribosome-binding factor A	Cytoplasmic
W6QQM4	2	3	3	BN5_0193	Nucleoside diphosphate kinase regulator	Cytoplasmic
W6QZJ6	3	2	2	BN5_3688	50S ribosomal protein L29	Cytoplasmic
W6QXQ4	3	4	2	BN5_3099	Uncharacterized protein	Cytoplasmic
W6R2X2	2	2	3	BN5_4508	tRNA uridine 5-carboxymethylaminomethyl modification enzyme MnmG (Glucose-inhibited division protein A)	Cytoplasmic
W6QWV3	3	3	3	BN5_2780	Periplasmic nitrate reductase, electron transfer subunit (Diheme cytochrome c NapB)	Periplasmic
W6R4Q8	3	2	3	BN5_2791	Uncharacterized protein	Unknown
W6QXP0	2	2	3	BN5_0317	Amino-acid carrier protein	CytoplasmicMembrane
W6QYR0	3	5	5	BN5_0639	Uncharacterized protein	Unknown
W6QRB3	3	3	3	BN5_0856	50S ribosomal protein L27	Cytoplasmic
W6QZI1	2	2	3	BN5_0984	Carboxynorspermidine/carboxyspermidine decarboxylase (CANS DC/CAS DC) (CANSDC/CASDC) (EC 4.1.1.96)	Cytoplasmic
W6RJQ9	3	2	2	BN5_3502	Uncharacterized protein	Unknown
W6R2X6	4	4	3	BN5_4513	50S ribosomal protein L34	Cytoplasmic
W6QRM0	3	3	3	BN5_0027	Peptide deformylase (PDF) (EC 3.5.1.88) (Polypeptide deformylase)	Cytoplasmic
W6QR97	3	5	4	BN5_0423	Nuclease (SNase-like) (EC 3.1.31.1)	Unknown
W6QQE5	4	2	2	BN5_0116	Phosphate transport system permease protein	CytoplasmicMembrane
W6QSF0	4	4	4	BN5_0823	Uncharacterized protein	Unknown
W6QT85	3	2	3	BN5_1553	Uncharacterized protein	Cytoplasmic
W6RJH8	4	4	3	BN5_3427	Peptidyl-prolyl cis-trans isomerase (EC 5.2.1.8)	Cytoplasmic
W6QTF5	3	3	3	BN5_1624	ATPase	Cytoplasmic
W6QXV5	3	3	3	BN5_2734	Ycf48-like protein	Unknown
W6R109	4	2	3	BN5_3396	Cyclic pyranopterin monophosphate synthase accessory protein (Molybdenum cofactor biosynthesis protein C)	Cytoplasmic
W6R3W8	2	2	4	BN5_4334	Import inner membrane translocase, subunit Tim44	CytoplasmicMembrane
W6R9I1	5	5	4	BN5_4512	Ribonuclease P protein component (RNase P protein) (RNaseP protein) (EC 3.1.26.5) (Protein C5)	Unknown
W6RKH9	2	2	2	BN5_3741	OsmC-like protein YhfA	Cytoplasmic
W6RJQ4	3	3	3	BN5_3497	ATP phosphoribosyltransferase (ATP-PRT) (ATP-PRTase) (EC 2.4.2.17)	Cytoplasmic
W6RBC9	3	4	4	BN5_0552	Urease accessory protein UreG	Cytoplasmic
W6RAP4	4	4	2	BN5_0300	3'(2'),5'-bisphosphate nucleotidase (EC 3.1.3.7)	Cytoplasmic
W6QV66	3	3	3	BN5_1282	Heavy metal-dependent transcription regulator 2	Cytoplasmic
W6QSB1	2	3	2	BN5_0783	Alcohol dehydrogenase (EC 1.-.-.-)	Cytoplasmic
W6QYC8	7	7	6	BN5_2454	Coproporphyrinogen-III oxidase (EC 1.3.98.3)	Cytoplasmic
W6QY71	4	4	4	BN5_2867	Periplasmic protein-like protein	Unknown
W6R7H3	3	5	3	BN5_3773	Protein ApaG	Unknown
W6QZF5	3	3	3	BN5_3271	tRNA (cytidine/uridine-2'-O-)-methyltransferase TrmJ (EC 2.1.1.200) (tRNA (cytidine(32)/uridine(32)-2'-O)-methyltransferase) (tRNA Cm32/Um32 methyltransferase)	Cytoplasmic
W6QY58	3	3	3	BN5_2852	Putative ABC-2 type transport system ATP-binding protein (EC 3.6.3.30)	Cytoplasmic
W6QZ57	9	7	8	BN5_3593	Beta-lactamase domain-containing protein	Cytoplasmic
W6RGB7	7	6	7	BN5_2355	Beta-propeller repeat protein	Unknown
W6QYC5	4	3	4	BN5_2449	Cytochrome c oxidase accessory protein, cbb3-type, CcoG	CytoplasmicMembrane
W6QZK4	2	4	4	BN5_3332	Ornithine carbamoyltransferase (OTCase) (EC 2.1.3.3)	Cytoplasmic
W6RGJ0	2	3	2	BN5_2450	Cytochrome c oxidase accessory protein CcoH	CytoplasmicMembrane
W6QRK2	4	4	4	BN5_0943	Pantothenate synthetase (PS) (EC 6.3.2.1) (Pantoate--beta-alanine ligase) (Pantoate-activating enzyme)	Cytoplasmic
W6R0I9	4	4	4	BN5_3675	50S ribosomal protein L36	Cytoplasmic
W6R4S0	3	4	4	BN5_2806	tRNA pseudouridine synthase D (EC 5.4.99.27) (tRNA pseudouridine(13) synthase) (tRNA pseudouridylate synthase D) (tRNA-uridine isomerase D)	Cytoplasmic
W6RJ15	3	4	3	BN5_3203	Isochorismatase hydrolase (EC 3.3.2.1)	Cytoplasmic
W6QZN6	4	3	3	BN5_3367	Outer-membrane lipoprotein LolB	Unknown
W6QRW0	3	3	2	BN5_0117	Phosphate transport system permease protein PstA	CytoplasmicMembrane
W6QWX7	5	5	4	BN5_2805	5'-nucleotidase SurE (EC 3.1.3.5) (Nucleoside 5'-monophosphate phosphohydrolase)	Unknown
W6QXQ5	4	4	4	BN5_2197	Protease HtpX (EC 3.4.24.-) (Heat shock protein HtpX)	CytoplasmicMembrane
W6R634	2	3	3	BN5_3255	Uncharacterized protein	Unknown
W6RDH9	4	3	3	BN5_1318	C4-dicarboxylate-binding periplasmic protein	Periplasmic
W6QU36	6	5	5	BN5_1834	Multidrug resistance protein mdtA	CytoplasmicMembrane
W6QXH9	4	4	4	BN5_2132	4-hydroxy-4-methyl-2-oxoglutarate aldolase (HMG aldolase) (EC 4.1.1.3) (EC 4.1.3.17) (Oxaloacetate decarboxylase)	Cytoplasmic
W6QYQ6	4	4	4	BN5_3433	Uncharacterized protein	Unknown
W6R293	4	4	4	BN5_3821	Transcriptional regulator, putative	Cytoplasmic
W6RM93	5	4	4	BN5_4505	Putative chromosome-partitioning protein parB	Cytoplasmic
W6RKJ4	4	5	6	BN5_3761	Extracellular solute-binding protein	Periplasmic
W6RFY6	4	3	4	BN5_2198	Thiopurine S-methyltransferase (EC 2.1.1.67) (Thiopurine methyltransferase)	Cytoplasmic
W6QW69	4	5	5	BN5_2580	Twitching motility protein	Cytoplasmic
W6R504	3	3	5	BN5_2901	Signal peptidase I (EC 3.4.21.89)	CytoplasmicMembrane
W6QPN0	4	5	5	BN5_0286	33 kDa chaperonin (Heat shock protein 33 homolog) (HSP33)	Cytoplasmic
W6QY89	5	4	5	BN5_0512	Putative ribosome biogenesis GTPase RsgA (EC 3.6.1.-)	Cytoplasmic
W6QQS7	6	6	6	BN5_0661	Dephospho-CoA kinase (EC 2.7.1.24) (Dephosphocoenzyme A kinase)	Cytoplasmic
W6RC90	3	5	5	BN5_0895	Glutathione peroxidase	Periplasmic
W6QXK4	4	4	3	BN5_2157	Outer membrane lipoprotein OprI	OuterMembrane
W6R1B8	4	3	3	BN5_3975	Uncharacterized protein	Unknown
W6REZ7	3	4	4	BN5_1873	Outer-membrane lipoprotein carrier protein	Periplasmic
W6QS83	3	4	4	BN5_0229	Thioredoxin	Cytoplasmic
W6QRF7	2	2	2	BN5_0478	Alpha-1,3-rhamnosyltransferase (EC 2.4.1.-)	CytoplasmicMembrane
W6R6W3	6	5	5	BN5_3564	Lipoyl synthase (EC 2.8.1.8) (Lip-syn) (LS) (Lipoate synthase) (Lipoic acid synthase) (Sulfur insertion protein LipA)	Cytoplasmic
W6R0R6	3	5	3	BN5_1417	Ribosome modulation factor (RMF)	Unknown
W6R3F4	5	5	5	BN5_2347	Cytochrome c550	Unknown
W6QV68	4	4	3	BN5_2194	Peptide methionine sulfoxide reductase MsrB (EC 1.8.4.12) (Peptide-methionine (R)-S-oxide reductase)	Cytoplasmic
W6QXR7	5	5	5	BN5_0352	Uncharacterized protein	Unknown
W6R0Q0	5	5	5	BN5_4131	Putative capsule polysaccharide export protein	Unknown
W6R4Z9	4	4	4	BN5_2896	Pyridoxine 5'-phosphate synthase (PNP synthase) (EC 2.6.99.2)	Cytoplasmic
W6QYV6	2	2	2	BN5_0702	Heavy metal translocating P-type ATPase (EC 3.6.3.4)	CytoplasmicMembrane
W6R090	2	3	3	BN5_3973	Homoserine O-acetyltransferase (EC 2.3.1.31) (Homoserine O-trans-acetylase) (HTA) (Homoserine transacetylase)	Cytoplasmic
W6QR20	5	5	5	BN5_0348	Lipoprotein, putative	Unknown
W6RJS0	5	5	5	BN5_3512	PTS IIA-like nitrogen-regulatory protein PtsN (EC 2.7.1.69)	Cytoplasmic
W6RI69	4	3	4	BN5_2939	Pyridoxine/pyridoxamine 5'-phosphate oxidase (EC 1.4.3.5) (PNP/PMP oxidase) (PNPOx) (Pyridoxal 5'-phosphate synthase)	Cytoplasmic
W6RHW6	5	3	4	BN5_2849	Uncharacterized protein	Unknown
W6R6G6	4	5	4	BN5_3424	4-hydroxy-3-methylbut-2-enyl diphosphate reductase (EC 1.17.7.4)	Cytoplasmic
W6REN0	5	5	6	BN5_1730	Bifunctional protein FolD [Includes: Methenyltetrahydrofolate cyclohydrolase (EC 3.5.4.9); Methylenetetrahydrofolate dehydrogenase (EC 1.5.1.5)]	Cytoplasmic
W6QU54	3	4	4	BN5_0894	Peptidyl-prolyl cis-trans isomerase (EC 5.2.1.8)	Cytoplasmic
W6QQA6	5	8	7	BN5_0521	RNA-binding protein Hfq	Cytoplasmic
W6QY19	3	4	5	BN5_0447	Putative Universal stress protein E	Cytoplasmic
W6RCF1	3	4	3	BN5_0962	Cyclic nucleotide-binding protein	Cytoplasmic
W6QY01	4	4	4	BN5_2787	NAD(P)H dehydrogenase (quinone) (EC 1.6.5.2) (NAD(P)H:quinone oxidoreductase) (NQO)	Unknown
W6QXF0	4	5	5	BN5_0187	Diaminopimelate epimerase (DAP epimerase) (EC 5.1.1.7)	Cytoplasmic
W6QSM0	3	5	5	BN5_0374	Substrate-binding region of ABC-type glycine betaine transport system	Unknown
W6QR96	3	5	4	BN5_0836	Short chain dehydrogenase	Unknown
W6QY14	2	2	2	BN5_0442	Cyanate hydratase (Cyanase) (EC 4.2.1.104) (Cyanate hydrolase) (Cyanate lyase)	Cytoplasmic
W6R0I0	5	6	6	BN5_4063	Uncharacterized protein	Unknown
W6RFY0	3	4	4	BN5_2188	UPF0345 protein BN5_2188	Unknown
W6QXB9	7	9	8	BN5_2950	Uncharacterized protein	Unknown
W6RIM9	6	5	5	BN5_3088	Probable transcriptional regulatory protein BN5_3088	Cytoplasmic
W6R087	4	4	4	BN5_3968	UPF0001 protein	Cytoplasmic
W6QRE4	4	2	3	BN5_0886	Beta-lactamase domain-containing protein	Cytoplasmic
W6RJ56	5	5	4	BN5_3258	Uncharacterized protein	Unknown
W6RG56	3	3	2	BN5_2278	Flavoprotein	Unknown
W6R2R8	5	5	5	BN5_3981	Thiazole synthase (EC 2.8.1.10)	Cytoplasmic
W6QY00	5	5	5	BN5_2297	Organic hydroperoxide resistance protein	Cytoplasmic
W6QVD0	4	6	6	BN5_1851	NADH-quinone oxidoreductase subunit B (EC 1.6.5.11) (NADH dehydrogenase I subunit B) (NDH-1 subunit B)	CytoplasmicMembrane
W6R0V4	4	4	4	BN5_1452	Uncharacterized protein	Cytoplasmic
W6QZE8	4	6	4	BN5_3668	Bacterioferritin (EC 1.16.3.1)	Cytoplasmic
W6QVG3	4	5	4	BN5_1377	Universal stress protein	Unknown
W6R0E8	6	6	6	BN5_1290	Ribonucleoside-diphosphate reductase subunit beta (EC 1.17.4.1)	Cytoplasmic
W6QXE9	5	6	6	BN5_2096	Uncharacterized protein	Unknown
W6QZF9	4	5	4	BN5_3276	Preprotein translocase	CytoplasmicMembrane
W6R1Z8	5	5	4	BN5_3715	Sporulation domain-containing protein	Unknown
W6QYB3	4	5	5	BN5_0534	23S rRNA (guanosine-2'-O-)-methyltransferase RlmB (EC 2.1.1.185) (23S rRNA (guanosine2251 2'-O)-methyltransferase) (23S rRNA Gm2251 2'-O-methyltransferase)	Cytoplasmic
W6R0Q7	6	5	4	BN5_3267	Iron-sulfur cluster assembly scaffold protein IscU	Cytoplasmic
W6RJI2	6	6	5	BN5_3432	30S ribosomal protein S20	Cytoplasmic
W6QUC4	5	6	5	BN5_0966	Penicillin-binding protein 1B (PBP-1b) (PBP1b) (Murein polymerase)	CytoplasmicMembrane
W6QWM4	5	7	4	BN5_2327	50S ribosomal protein L35	Cytoplasmic
W6RFI0	4	5	4	BN5_2077	Uncharacterized protein	Unknown
W6R094	6	4	6	BN5_1219	Periplasmic beta-glucosidase (EC 3.2.1.21)	Periplasmic
W6QST2	4	3	2	BN5_1389	Beta-hexosaminidase (EC 3.2.1.52) (Beta-N-acetylhexosaminidase) (N-acetyl-beta-glucosaminidase)	Cytoplasmic
W6RKJ0	6	5	5	BN5_3751	Biotin carboxylase/biotin carboxyl carrier protein (EC 6.3.4.14)	Cytoplasmic
W6RFR9	6	5	5	BN5_2158	Uncharacterized protein	Unknown
W6QU83	6	6	6	BN5_1448	Pseudouridine synthase (EC 5.4.99.-)	Cytoplasmic
W6R0F5	6	5	4	BN5_3645	Riboflavin synthase, alpha subunit (EC 2.5.1.9)	Cytoplasmic
W6QT33	5	4	6	BN5_1496	Succinylglutamate desuccinylase (EC 3.5.1.96)	Cytoplasmic
W6R378	9	1	8	BN5_2250	Uncharacterized protein	OuterMembrane
W6RJ51	7	5	6	BN5_3253	GTPase Der (GTP-binding protein EngA)	Cytoplasmic
W6QSF7	5	5	6	BN5_0309	Response regulator receiver protein	Cytoplasmic
W6R3U5	6	4	6	BN5_2492	LysM domain protein	Cytoplasmic
W6QVW0	5	5	5	BN5_2055	Zinc-containing alcohol dehydrogenase superfamily	Cytoplasmic
W6QPE5	5	4	5	BN5_0201	Two-component response regulator AlgR (EC 3.1.1.61)	Cytoplasmic
W6QXI8	2	7	3	BN5_2142	Uncharacterized protein	CytoplasmicMembrane
W6QXJ0	4	5	4	BN5_0247	2-octaprenyl-3-methyl-6-methoxy-1, 4-benzoquinolhydroxylase	Cytoplasmic
W6QRJ2	6	7	5	BN5_0933	30S ribosomal protein S15	Cytoplasmic
W6R1C2	6	6	5	BN5_3980	tRNA (guanine-N(7)-)-methyltransferase (EC 2.1.1.33) (tRNA (guanine(46)-N(7))-methyltransferase) (tRNA(m7G46)-methyltransferase)	Cytoplasmic
W6REZ4	5	6	6	BN5_1868	Translation initiation factor IF-1	Cytoplasmic
W6QYL0	5	6	5	BN5_2543	Aerotaxis receptor	CytoplasmicMembrane
W6RGY5	4	5	4	BN5_2614	Cytochrome c-type biogenesis protein CcmE (Cytochrome c maturation protein E) (Heme chaperone CcmE)	Unknown
W6R686	5	6	6	BN5_3331	Arginine deiminase (ADI) (EC 3.5.3.6) (Arginine dihydrolase) (AD)	Cytoplasmic
W6QTQ8	5	5	5	BN5_0734	RNAse G (EC 3.1.4.-)	Cytoplasmic
W6R1B3	3	4	5	BN5_1600	Long-chain fatty acid transport protein	OuterMembrane
W6R5I6	6	6	6	BN5_3074	Quinolinate synthase A (EC 2.5.1.72)	Cytoplasmic
W6QQP9	3	2	7	BN5_0223	Polyphosphate kinase (EC 2.7.4.1) (ATP-polyphosphate phosphotransferase) (Polyphosphoric acid kinase)	CytoplasmicMembrane
W6R131	5	5	7	BN5_4211	Keratin, type II cytoskeletal 75	Unknown
W6QUI0	3	4	4	BN5_1041	Uncharacterized protein	CytoplasmicMembrane
W6QY30	7	5	9	BN5_2339	Pyrroloquinoline-quinone synthase (EC 1.3.3.11) (Coenzyme PQQ synthesis protein C) (Pyrroloquinoline quinone biosynthesis protein C)	Cytoplasmic
W6QVB9	5	6	5	BN5_2244	Transglutaminase domain-containing protein	Cytoplasmic
W6RAK0	2	7	5	BN5_0245	Aminopeptidase (EC 3.4.11.9)	Cytoplasmic
W6QQ80	7	4	7	BN5_0026	Methionyl-tRNA formyltransferase (EC 2.1.2.9)	Cytoplasmic
W6QP07	5	5	4	BN5_0064	N5-carboxyaminoimidazole ribonucleotide synthase (N5-CAIR synthase) (EC 6.3.4.18) (5-(carboxyamino)imidazole ribonucleotide synthetase)	CytoplasmicMembrane
W6R6M6	5	4	6	BN5_3484	Aldo/keto reductase (EC 1.1.1.149)	Cytoplasmic
W6R9C0	5	6	7	BN5_4452	Alkyl hydroperoxide reductase AhpD (EC 1.11.1.15)	Unknown
W6QQB2	8	8	8	BN5_0076	Extracellular solute-binding protein	Periplasmic
W6QPJ9	6	7	7	BN5_0256	Cytochrome c551 peroxidase (EC 1.11.1.5)	Periplasmic
W6QSL5	5	6	7	BN5_0369	ATP-dependent RNA helicase	Unknown
W6QWW4	4	6	5	BN5_0030	Threonylcarbamoyl-AMP synthase (TC-AMP synthase) (EC 2.7.7.87) (L-threonylcarbamoyladenylate synthase) (t(6)A37 threonylcarbamoyladenosine biosynthesis protein TsaC) (tRNA threonylcarbamoyladenosine biosynthesis protein TsaC)	Cytoplasmic
W6R2K7	5	6	5	BN5_3931	Na+/solute symporter	CytoplasmicMembrane
W6R172	5	6	6	BN5_4261	Sulfatase-modifying factor 1 (EC 1.8.99.-)	OuterMembrane
W6QYQ0	5	5	3	BN5_3050	Methylglyoxal synthase (MGS) (EC 4.2.3.3)	Cytoplasmic
W6QYR4	4	4	4	BN5_3443	UPF0234 protein BN5_3443	Cytoplasmic
W6RAL6	2	3	2	BN5_0270	Adenylate cyclase	Cytoplasmic
W6QWD3	6	7	6	BN5_1697	Uncharacterized protein	Unknown
W6RL89	4	5	6	BN5_4104	Acetyl-CoA acetyltransferase (EC 2.3.1.9)	Cytoplasmic
W6QXY8	6	6	5	BN5_0417	ATP-dependent protease subunit HslV (EC 3.4.25.2)	Cytoplasmic
W6QQK7	6	6	6	BN5_0168	Cytochrome c5-like protein	Unknown
W6R1W7	5	5	7	BN5_1805	Uncharacterized protein	Unknown
W6R167	3	4	5	BN5_3461	UDP-N-acetylmuramate--L-alanine ligase (EC 6.3.2.8) (UDP-N-acetylmuramoyl-L-alanine synthetase)	Cytoplasmic
W6QY63	3	4	4	BN5_3204	Formamidase (EC 3.5.1.49) (Formamide amidohydrolase)	Cytoplasmic
W6QVK4	7	5	7	BN5_1419	D-alanyl-D-alanine carboxypeptidase/D-alanyl-D-alanine-endopeptidase (EC 3.4.16.4)	Periplasmic
W6QRT7	6	6	5	BN5_0605	Acetyl-CoA carboxylase biotin carboxyl carrier protein subunit (EC 6.4.1.2)	Cytoplasmic
W6R0R5	4	4	4	BN5_3277	Queuine tRNA-ribosyltransferase (EC 2.4.2.29) (Guanine insertion enzyme) (tRNA-guanine transglycosylase)	Cytoplasmic
W6QU71	6	6	8	BN5_0909	Protein GrpE (HSP-70 cofactor)	Unknown
W6R3N9	8	8	7	BN5_2442	Cytochrome c oxidase, cbb3-type, subunit II (EC 1.9.3.1)	Unknown
W6RDY8	6	8	8	BN5_1500	Carbon storage regulator homolog	Unknown
W6QVR4	5	7	6	BN5_2391	16 kDa heat shock protein B	Cytoplasmic
W6QQ73	6	6	6	BN5_0016	Glycine--tRNA ligase alpha subunit (EC 6.1.1.14) (Glycyl-tRNA synthetase alpha subunit) (GlyRS)	Cytoplasmic
W6QW34	6	6	6	BN5_2146	Phosphoserine phosphatase/homoserine phosphotransferase bifunctional protein (EC 3.1.3.3)	Cytoplasmic
W6RLM0	5	7	7	BN5_4220	UPF0076 protein PH0854	Cytoplasmic
W6QRM5	4	5	3	BN5_0032	Oxygen-dependent coproporphyrinogen-III oxidase (CPO) (Coprogen oxidase) (Coproporphyrinogenase) (EC 1.3.3.3)	Cytoplasmic
W6QZH6	7	8	8	BN5_2848	Cold shock protein (Beta-ribbon, CspA family)	Cytoplasmic
W6QXS7	6	7	8	BN5_3119	Putative quercetin 2,3-dioxygenase PA3240 (EC 1.13.11.24)	Cytoplasmic
W6R2H4	7	7	6	BN5_3906	Acyl-CoA dehydrogenase domain-containing protein (EC 1.3.99.-)	Cytoplasmic
W6R420	7	6	7	BN5_4384	Putative oxidoreductase (EC 1.1.1.-)	Cytoplasmic
W6QQV2	5	5	5	BN5_0691	Peptide chain release factor 3 (RF-3)	Cytoplasmic
W6QZY7	5	6	5	BN5_3470	Ribosomal RNA small subunit methyltransferase H (EC 2.1.1.199) (16S rRNA m(4)C1402 methyltransferase) (rRNA (cytosine-N(4)-)-methyltransferase RsmH)	Cytoplasmic
W6QU13	6	5	5	BN5_1809	Selenide, water dikinase (EC 2.7.9.3) (Selenium donor protein) (Selenophosphate synthase)	Cytoplasmic
W6R874	6	6	4	BN5_4069	Imidazoleglycerol-phosphate dehydratase (IGPD) (EC 4.2.1.19)	Cytoplasmic
W6R1J6	5	6	5	BN5_3601	Inorganic pyrophosphatase (EC 3.6.1.1) (Pyrophosphate phospho-hydrolase) (PPase)	Cytoplasmic
W6QYK2	7	4	7	BN5_2997	Extracellular ligand-binding receptor	Periplasmic
W6QY40	5	5	4	BN5_2832	Uridylate kinase (UK) (EC 2.7.4.22) (Uridine monophosphate kinase) (UMP kinase) (UMPK)	Cytoplasmic
W6RJP2	3	6	4	BN5_3487	Cell division protein ZapE (Z ring-associated protein ZapE)	Cytoplasmic
W6RJ87	5	5	8	BN5_3309	Acetyl-CoA acetyltransferase (EC 2.3.1.9)	Cytoplasmic
W6QU89	6	6	7	BN5_0924	Triosephosphate isomerase (TIM) (TPI) (EC 5.3.1.1) (Triose-phosphate isomerase)	Cytoplasmic
W6R0V5	5	8	6	BN5_3323	NADH:flavin oxidoreductase/NADH oxidase	Cytoplasmic
W6RDT5	4	5	5	BN5_1450	Signal peptide peptidase SppA, 36K type (EC 3.4.21.-)	CytoplasmicMembrane
W6RBI7	4	5	5	BN5_0602	Zinc finger-domain-containing protein	Cytoplasmic
W6R0Z7	5	5	6	BN5_1492	Arginine N-succinyltransferase (EC 2.3.1.109)	Cytoplasmic
W6QQ93	6	6	6	BN5_0046	Tryptophan synthase alpha chain (EC 4.2.1.20)	Cytoplasmic
W6RK30	7	7	7	BN5_3612	Putative periplasmic binding protein	Unknown
W6QV43	6	6	7	BN5_1257	Probable transcriptional regulatory protein BN5_1257	Cytoplasmic
W6QVY0	4	5	4	BN5_2075	Heavy metal sensor kinase (EC 2.7.13.3)	CytoplasmicMembrane
W6R3F0	12	13	13	BN5_2342	PQQ-containing dehydrogenase	Periplasmic
W6R3E0	8	8	8	BN5_2326	50S ribosomal protein L20	Cytoplasmic
W6RAY6	6	4	5	BN5_0410	Poly(Hydroxyalkanoate) granule-associated protein	Cytoplasmic
W6QZX1	5	5	5	BN5_1119	Ornithine carbamoyltransferase (OTCase) (EC 2.1.3.3)	Cytoplasmic
W6QT91	7	6	7	BN5_1558	Cysteine synthase (EC 2.5.1.47)	Cytoplasmic
W6QYM5	6	4	6	BN5_2558	Putative isochorismatase family protein yrdC (EC 3.-.-.-)	Unknown
W6R8N2	7	8	6	BN5_4202	50S ribosomal protein L33	Cytoplasmic
W6RCV7	6	8	6	BN5_1112	Bacterioferritin (EC 1.16.3.1)	Cytoplasmic
W6QT43	6	7	7	BN5_0546	Azurin	Periplasmic
W6QUK4	6	6	6	BN5_1066	Carnitine operon protein caiE	Cytoplasmic
W6QPV9	7	7	8	BN5_0361	Putative glutathione transferase (EC 2.5.1.18)	Cytoplasmic
W6RLV5	4	5	5	BN5_4330	DNA helicase (EC 3.6.4.12)	Cytoplasmic
W6R8Q9	8	7	7	BN5_4207	DNA/pantothenate metabolism flavoprotein (EC 6.3.2.5)	Cytoplasmic
W6R2G4	7	4	7	BN5_3896	NADPH:quinone oxidoreductase 1 (EC 1.6.5.2)	Cytoplasmic
W6R7V2	5	7	5	BN5_3939	CBS domain protein	Cytoplasmic
W6RAZ6	5	4	5	BN5_0420	Arginine--tRNA ligase (EC 6.1.1.19) (Arginyl-tRNA synthetase) (ArgRS)	Cytoplasmic
W6QX19	4	3	3	BN5_2845	Succinyl-diaminopimelate desuccinylase (SDAP desuccinylase) (EC 3.5.1.18) (N-succinyl-LL-2,6-diaminoheptanedioate amidohydrolase)	Cytoplasmic
W6RAI1	3	4	5	BN5_0225	Ppx/GppA phosphatase (EC 3.6.1.40)	Cytoplasmic
W6RAQ0	7	7	6	BN5_0310	Response regulator receiver protein	Cytoplasmic
W6QU88	7	7	7	BN5_1453	50S ribosomal protein L32	Cytoplasmic
W6QU34	5	8	7	BN5_1391	Uncharacterized protein	Unknown
W6QTJ2	4	5	7	BN5_0654	NADH dehydrogenase (EC 1.6.99.3)	CytoplasmicMembrane
W6R850	6	7	7	BN5_4044	D-2-hydroxyglutarate dehydrogenase, mitochondrial (EC 1.1.99.-)	Cytoplasmic
W6R6K9	5	7	7	BN5_3464	UDP-N-acetylmuramoylalanine--D-glutamate ligase (EC 6.3.2.9) (D-glutamic acid-adding enzyme) (UDP-N-acetylmuramoyl-L-alanyl-D-glutamate synthetase)	Cytoplasmic
W6QWY4	5	7	5	BN5_2448	Cbb3-type cytochrome c oxidase subunit	Unknown
W6QYA7	5	7	6	BN5_2902	Elongation factor 4 (EF-4) (EC 3.6.5.n1) (Ribosomal back-translocase LepA)	CytoplasmicMembrane
W6QUE5	2	4	4	BN5_1001	ATP-dependent RNA helicase RhlB (EC 3.6.4.13)	Cytoplasmic
W6RKY6	7	4	8	BN5_4002	Gamma-glutamyltranspeptidase (EC 2.3.2.2)	Periplasmic
W6QQ94	5	9	7	BN5_0506	Uncharacterized protein	Cytoplasmic
W6QYU3	5	6	6	BN5_3091	Ferritin, Dps family protein	Cytoplasmic
W6QQB0	5	6	5	BN5_0526	ATP phosphoribosyltransferase regulatory subunit	Cytoplasmic
W6RCM8	7	6	8	BN5_1042	Lipoprotein nlpD/lppB homolog	Unknown
W6QSL9	2	4	3	BN5_0888	OmpA/MotB domain-containing protein	Unknown
W6QZA4	4	5	5	BN5_3633	1-deoxy-D-xylulose-5-phosphate synthase (EC 2.2.1.7) (1-deoxyxylulose-5-phosphate synthase) (DXP synthase) (DXPS)	Cytoplasmic
W6QY45	4	4	4	BN5_2837	Succinyldiaminopimelate transaminase (EC 2.6.1.17)	CytoplasmicMembrane
W6R4J6	11	11	1	BN5_2697	Solvent efflux pump periplasmic linker srpA	CytoplasmicMembrane
W6QXJ4	8	7	7	BN5_2147	3'-phosphoadenosine 5'-phosphosulfate reductase (EC 1.8.4.8)	Cytoplasmic
W6R563	7	5	6	BN5_2966	NH(3)-dependent NAD(+) synthetase (EC 6.3.1.5)	Cytoplasmic
W6R6P6	6	7	7	BN5_3504	ABC transporter related (EC 3.6.3.27)	CytoplasmicMembrane
W6QTV8	6	6	7	BN5_1749	ATP-dependent Clp protease proteolytic subunit (EC 3.4.21.92) (Endopeptidase Clp)	Cytoplasmic
W6RKX9	3	2	5	BN5_3992	Peptidase M16 domain-containing protein (EC 3.4.99.-)	Unknown
W6QQ21	8	9	7	BN5_0426	Penicillin-binding protein 1A (EC 2.4.1.129)	Extracellular
W6QT34	6	8	7	BN5_0536	30S ribosomal protein S18	Cytoplasmic
W6R0Q9	7	6	7	BN5_3272	Inositol-1-monophosphatase (EC 3.1.3.25)	Cytoplasmic
W6R0I5	7	8	7	BN5_4068	Imidazole glycerol phosphate synthase subunit HisH (EC 2.4.2.-) (IGP synthase glutamine amidotransferase subunit) (IGP synthase subunit HisH) (ImGP synthase subunit HisH) (IGPS subunit HisH)	Cytoplasmic
W6QT04	7	7	8	BN5_0504	Phosphoserine phosphatase	Cytoplasmic
W6QY80	5	6	5	BN5_2877	Acyl-CoA synthetase (EC 6.2.1.3)	Cytoplasmic
W6RDX8	8	5	5	BN5_1490	Acetylornithine aminotransferase (ACOAT) (EC 2.6.1.11)	Cytoplasmic
W6R074	4	5	5	BN5_3560	DNA methylase M, host modification (EC 2.1.1.72)	Cytoplasmic
W6QTR5	2	4	5	BN5_1694	4-hydroxy-2-oxovalerate aldolase (EC 4.1.3.39)	Unknown
W6QUS5	7	7	6	BN5_2093	Cytochrome c family protein	Unknown
W6R008	6	6	8	BN5_3495	Histidinol-phosphate aminotransferase (EC 2.6.1.9) (Imidazole acetol-phosphate transaminase)	Cytoplasmic
W6QQ64	7	7	5	BN5_0001	Chromosomal replication initiator protein DnaA	Cytoplasmic
W6QXW4	8	6	6	BN5_0397	Proline iminopeptidase (EC 3.4.11.5)	Cytoplasmic
W6R641	4	5	4	BN5_3270	Serine O-acetyltransferase (EC 2.3.1.30)	Cytoplasmic
W6R2R6	7	8	8	BN5_4453	Uncharacterized protein	Unknown
W6RDZ3	6	8	7	BN5_1509	Arc	Cytoplasmic
W6R1I6	8	7	8	BN5_4391	Alkyl hydroperoxide reductase AhpD (EC 1.11.1.15)	Unknown
W6R1S5	7	7	7	BN5_4496	ATP synthase epsilon chain (ATP synthase F1 sector epsilon subunit) (F-ATPase epsilon subunit)	Cytoplasmic
W6QVA5	2	6	5	BN5_2229	Aminotransferase (EC 2.6.1.-)	Cytoplasmic
W6RDQ1	4	6	6	BN5_1410	DNA mismatch repair protein MutS	Cytoplasmic
W6QXK9	2	3	2	BN5_2657	Nitrogen regulation protein NR(I)	Cytoplasmic
W6QWP5	1	11	12	BN5_2353	Uncharacterized protein	Unknown
W6RJR5	7	8	8	BN5_3507	Lipopolysaccharide export system protein LptC	Unknown
W6QWI2	6	8	7	BN5_1762	Peptidyl-prolyl cis-trans isomerase (PPIase) (EC 5.2.1.8)	Cytoplasmic
W6RKW1	6	6	7	BN5_3967	Chaperone protein clpB	Cytoplasmic
W6QTN8	7	6	7	BN5_1669	Short chain dehydrogenase	Cytoplasmic
W6QUY3	6	6	6	BN5_1671	Ubiquinone biosynthesis O-methyltransferase (2-polyprenyl-6-hydroxyphenol methylase) (EC 2.1.1.222) (3-demethylubiquinone 3-O-methyltransferase) (EC 2.1.1.64)	Cytoplasmic
W6QVC9	5	3	5	BN5_2254	Transaldolase (EC 2.2.1.2)	Unknown
W6QQA5	7	1	11	BN5_0066	Alcohol dehydrogenase, zinc-containing (EC 1.1.1.1)	Cytoplasmic
W6RC58	7	8	6	BN5_0850	10 kDa chaperonin (GroES protein) (Protein Cpn10)	Cytoplasmic
W6QZP7	7	7	8	BN5_2923	Lipoprotein, putative	Unknown
W6R265	8	7	8	BN5_1912	Nitrilase (EC 3.5.5.1)	Cytoplasmic
W6QVT3	7	5	6	BN5_2025	Uncharacterized protein	Cytoplasmic
W6QUX4	6	5	7	BN5_2139	2-methylisocitrate lyase (2-MIC) (MICL) (EC 4.1.3.30) ((2R,3S)-2-methylisocitrate lyase)	Cytoplasmic
W6R374	3	7	8	BN5_2245	Uncharacterized protein	Cytoplasmic
W6RI98	5	5	4	BN5_2969	Iron-sulfur cluster carrier protein	CytoplasmicMembrane
W6R2F9	6	6	11	BN5_3891	TRAP dicarboxylate transporter, DctP subunit	Periplasmic
W6R648	7	8	8	BN5_3281	Uncharacterized protein	Cytoplasmic
W6R1I9	9	9	9	BN5_4055	Protein-export protein SecB	Cytoplasmic
W6QQZ2	7	7	7	BN5_0731	Cell shape-determining protein MreC (Cell shape protein MreC)	Cytoplasmic
W6RC44	9	7	9	BN5_0830	Basic membrane lipoprotein	Unknown
W6R5F7	5	6	7	BN5_3054	DEAD/DEAH box helicase domain-containing protein	Cytoplasmic
W6RFQ9	2	5	6	BN5_2148	Putative transcriptional regulator CysB	Cytoplasmic
W6QXG9	5	5	4	BN5_3000	Enoyl-CoA hydratase/isomerase family protein (EC 4.2.1.17)	Cytoplasmic
W6QTU9	5	6	5	BN5_0779	AMP nucleosidase (EC 3.2.2.4)	Cytoplasmic
W6QU31	9	9	8	BN5_1829	Exodeoxyribonuclease III (EC 3.1.11.2)	Cytoplasmic
W6RM88	8	8	9	BN5_4500	ATP synthase subunit delta (ATP synthase F(1) sector subunit delta) (F-type ATPase subunit delta) (F-ATPase subunit delta)	Unknown
W6RA33	9	5	6	BN5_0108	Thiol:disulfide interchange protein	Periplasmic
W6QXX4	8	6	8	BN5_0407	Ubiquinone/menaquinone biosynthesis C-methyltransferase UbiE (EC 2.1.1.163) (EC 2.1.1.201) (2-methoxy-6-polyprenyl-1,4-benzoquinol methylase) (Demethylmenaquinone methyltransferase)	Cytoplasmic
W6QXD3	6	6	6	BN5_2081	Copper-transporting P-type ATPase (EC 3.6.3.4)	CytoplasmicMembrane
W6QZE3	3	5	6	BN5_3256	Histidine--tRNA ligase (EC 6.1.1.21) (Histidyl-tRNA synthetase) (HisRS)	Cytoplasmic
W6R1H3	6	9	8	BN5_4035	L-threonine dehydratase (EC 4.3.1.19) (Threonine deaminase)	Cytoplasmic
W6QU35	6	6	7	BN5_0874	Glycerate dehydrogenase (EC 1.1.1.29)	Cytoplasmic
W6RAX0	6	7	7	BN5_0395	Lipocalin family protein	OuterMembrane
W6RJ65	7	9	9	BN5_3273	Uncharacterized protein	Unknown
W6QY39	9	9	9	BN5_2349	Pentapeptide repeat-containing protein	Extracellular
W6R184	6	8	7	BN5_3476	Transport-associated	Periplasmic
W6RD85	9	11	9	BN5_1207	Universal stress protein E	Cytoplasmic
W6QVS9	6	7	7	BN5_2020	Phospho-2-dehydro-3-deoxyheptonate aldolase (EC 2.5.1.54)	Cytoplasmic
W6QXM5	6	6	6	BN5_3063	Oxidoreductase FAD/NAD(P)-binding subunit (EC 1.18.1.2)	Cytoplasmic
W6QZI6	6	8	5	BN5_2858	3-oxoacyl-(Acyl-carrier-protein) synthase III, putative (EC 2.3.1.41)	Cytoplasmic
W6QZ51	2	4	3	BN5_0842	Beta-alanine-pyruvate transaminase (EC 2.6.1.18)	Cytoplasmic
W6R312	6	7	7	BN5_4066	1-(5-phosphoribosyl)-5-[(5-phosphoribosylamino)methylideneamino] imidazole-4-carboxamide isomerase (EC 5.3.1.16) (Phosphoribosylformimino-5-aminoimidazole carboxamide ribotide isomerase)	Cytoplasmic
W6QVW1	8	9	8	BN5_2446	Cytochrome c oxidase, cbb3-type, subunit II (EC 1.9.3.1)	Cytoplasmic
W6QXJ6	12	13	12	BN5_0257	Agmatine deiminase (EC 3.5.3.12) (Agmatine iminohydrolase)	Cytoplasmic
W6QXF9	6	5	7	BN5_0202	Porphobilinogen deaminase (PBG) (EC 2.5.1.61) (Hydroxymethylbilane synthase) (HMBS) (Pre-uroporphyrinogen synthase)	Cytoplasmic
W6QYM4	5	4	3	BN5_3018	Serine hydroxymethyltransferase (SHMT) (Serine methylase) (EC 2.1.2.1)	Cytoplasmic
W6R8R7	9	8	1	BN5_4217	Guanylate kinase (EC 2.7.4.8) (GMP kinase)	Cytoplasmic
W6QX82	9	8	1	BN5_2905	Sigma factor algU regulatory protein mucB	Periplasmic
W6QXN0	5	6	9	BN5_0302	Dihydroorotase (DHOase) (EC 3.5.2.3)	Cytoplasmic
W6R8B1	5	6	8	BN5_4106	Secretion protein HlyD family protein	CytoplasmicMembrane
W6RHP8	8	6	1	BN5_2794	Uncharacterized protein	Periplasmic
W6QZP1	9	6	5	BN5_3374	Ribosome-binding ATPase YchF	Cytoplasmic
W6QYB5	11	9	1	BN5_3259	Type IV pilus biogenesis/stability protei	OuterMembrane
W6REW4	8	9	7	BN5_1833	Probable thiol peroxidase (EC 1.11.1.-)	Periplasmic
W6QT13	8	1	9	BN5_1030	Uncharacterized protein	Unknown
W6QTL3	7	8	1	BN5_1215	Hydroxyacylglutathione hydrolase (EC 3.1.2.6)	Periplasmic
W6R158	7	8	9	BN5_3451	Arginine biosynthesis bifunctional protein ArgJ [Cleaved into: Arginine biosynthesis bifunctional protein ArgJ alpha chain; Arginine biosynthesis bifunctional protein ArgJ beta chain] [Includes: Amino-acid acetyltransferase (EC 2.3.1.1) (N-acetylglutamate synthase) (AGSase); Glutamate N-acetyltransferase (EC 2.3.1.35) (Ornithine transacetylase) (Ornithine acetyltransferase) (OATase)]	Cytoplasmic
W6QXC9	7	7	1	BN5_2076	Transcriptional activator CopR	Cytoplasmic
W6R9A2	8	6	7	BN5_4437	Alcohol dehydrogenase, zinc-containing (EC 1.6.5.5)	Cytoplasmic
W6R7Y2	5	5	9	BN5_3969	Pyrroline-5-carboxylate reductase (P5C reductase) (P5CR) (EC 1.5.1.2) (PCA reductase)	Cytoplasmic
W6R151	9	9	9	BN5_4231	Rubredoxin reductase (EC 1.18.1.1)	Cytoplasmic
W6QYH1	9	1	9	BN5_2967	dCTP deaminase (EC 3.5.4.13) (Deoxycytidine triphosphate deaminase)	Cytoplasmic
W6QXV9	8	7	9	BN5_0392	Fructose-1,6-bisphosphatase class 1 (FBPase class 1) (EC 3.1.3.11) (D-fructose-1,6-bisphosphate 1-phosphohydrolase class 1)	Cytoplasmic
W6R1N1	6	11	8	BN5_1685	UDP-N-acetylglucosamine 2-epimerase (EC 5.1.3.14)	Cytoplasmic
W6QX09	9	9	7	BN5_2835	Methionine aminopeptidase (MAP) (MetAP) (EC 3.4.11.18) (Peptidase M)	Cytoplasmic
W6R660	3	5	6	BN5_3301	Uncharacterized protein	Cytoplasmic
W6QPL7	7	7	8	BN5_0271	Uncharacterized protein	Cytoplasmic
W6QUJ2	6	5	7	BN5_1560	GTP pyrophosphokinase (EC 2.7.6.5)	Cytoplasmic
W6RG39	8	9	8	BN5_2258	VacJ family lipoprotein	OuterMembrane
W6QSS9	7	9	11	BN5_0434	3-dehydroquinate synthase (EC 4.2.3.4)	Cytoplasmic
W6QS31	7	6	8	BN5_0159	Aldehyde dehydrogenase family protein (EC 1.2.1.3)	Cytoplasmic
W6R5E1	7	9	9	BN5_3037	Alcohol dehydrogenase (EC 1.1.1.1)	CytoplasmicMembrane
W6RCA6	8	8	9	BN5_0915	Carbamoyl-phosphate synthase small chain (EC 6.3.5.5) (Carbamoyl-phosphate synthetase glutamine chain)	Cytoplasmic
W6QZU8	1	11	1	BN5_2968	Cold shock protein (Beta-ribbon, CspA family)	Cytoplasmic
W6RAV4	9	1	11	BN5_0375	Substrate-binding region of ABC-type glycine betaine transport system	Unknown
W6RAC3	7	9	1	BN5_0149	Putative endoribonuclease L-PSP	Unknown
W6RCC8	7	8	6	BN5_0942	Glucose-6-phosphate isomerase (GPI) (EC 5.3.1.9) (Phosphoglucose isomerase) (PGI) (Phosphohexose isomerase) (PHI)	Cytoplasmic
W6QZF8	7	1	7	BN5_3678	50S ribosomal protein L30	Cytoplasmic
W6QYM1	9	9	11	BN5_2553	Chorismate synthase (CS) (EC 4.2.3.5) (5-enolpyruvylshikimate-3-phosphate phospholyase)	Cytoplasmic
W6R034	8	9	8	BN5_1149	Formyltetrahydrofolate deformylase (EC 3.5.1.10) (Formyl-FH(4) hydrolase)	Cytoplasmic
W6R339	4	1	7	BN5_2195	Putative aminotransferase (EC 2.6.1.1)	Cytoplasmic
W6QS66	7	8	8	BN5_0209	Alginate regulatory protein AlgP	Unknown
W6QXB4	9	9	8	BN5_2061	UTP--glucose-1-phosphate uridylyltransferase (EC 2.7.7.9) (UDP-glucose pyrophosphorylase)	Cytoplasmic
W6QUM8	9	9	1	BN5_1091	Peptide chain release factor 2	Cytoplasmic
W6RHE4	8	6	9	BN5_2716	Phosphoribosylaminoimidazole-succinocarboxamide synthase (EC 6.3.2.6) (SAICAR synthetase)	Cytoplasmic
W6R033	8	7	8	BN5_3520	LPS-assembly lipoprotein LptE	Unknown
W6R0H6	7	6	7	BN5_4058	2,3-bisphosphoglycerate-independent phosphoglycerate mutase (BPG-independent PGAM) (Phosphoglyceromutase) (iPGM) (EC 5.4.2.12)	Cytoplasmic
W6QSZ9	9	8	1	BN5_1456	3-oxoacyl-(Acyl-carrier-protein) reductase (EC 1.1.1.100)	Cytoplasmic
W6QTW8	9	1	1	BN5_1759	Universal stress protein E homolog	Cytoplasmic
W6QWM8	9	1	9	BN5_1817	Uncharacterized protein	Cytoplasmic
W6QPL1	9	1	12	BN5_0266	Putrescine transport system substrate-binding protein	Periplasmic
W6QSD9	8	7	7	BN5_0289	Uncharacterized protein	Unknown
W6RE84	9	11	11	BN5_1603	Glutamate dehydrogenase	Unknown
W6RAK3	1	9	9	BN5_0250	Aminomethyltransferase (EC 2.1.2.10) (Glycine cleavage system T protein)	Cytoplasmic
W6QZ19	8	8	8	BN5_3558	Putative type I restriction enzyme specificity subunit S (EC 3.1.21.3)	Cytoplasmic
W6QT70	8	9	9	BN5_1080	Homoserine dehydrogenase (EC 1.1.1.3)	Cytoplasmic
W6QZB6	8	8	8	BN5_3643	6,7-dimethyl-8-ribityllumazine synthase (DMRL synthase) (LS) (Lumazine synthase) (EC 2.5.1.78)	Cytoplasmic
W6RB14	4	6	6	BN5_0435	Sporulation domain-containing protein	Unknown
W6RE56	11	9	1	BN5_1578	Molybdenum cofactor biosynthesis protein B	Cytoplasmic
W6RGD3	9	1	1	BN5_2375	O-succinylhomoserine sulfhydrylase (OSH sulfhydrylase) (OSHS sulfhydrylase) (EC 2.5.1.-)	Cytoplasmic
W6R045	5	1	8	BN5_3071	Phosphoketolase	CytoplasmicMembrane
W6QWY7	9	9	9	BN5_2815	2-dehydro-3-deoxyphosphooctonate aldolase (EC 2.5.1.55) (3-deoxy-D-manno-octulosonic acid 8-phosphate synthase) (KDO-8-phosphate synthase) (KDO 8-P synthase) (KDOPS) (Phospho-2-dehydro-3-deoxyoctonate aldolase)	Cytoplasmic
W6QRP2	7	9	6	BN5_0047	Tryptophan synthase beta chain (EC 4.2.1.20)	Cytoplasmic
W6RIL1	9	9	1	BN5_3062	Peptidyl-prolyl cis-trans isomerase (PPIase) (EC 5.2.1.8)	Periplasmic
W6RJD0	12	11	1	BN5_3364	Peptide chain release factor 1 (RF-1)	Cytoplasmic
W6R754	9	1	7	BN5_3644	3,4-dihydroxy-2-butanone 4-phosphate synthase (DHBP synthase) (EC 4.1.99.12)	Cytoplasmic
W6QYX8	9	1	9	BN5_3126	Probable M18 family aminopeptidase 2 (EC 3.4.11.-)	Cytoplasmic
W6RGD8	7	7	7	BN5_2380	Acetyl-coenzyme A carboxylase carboxyl transferase subunit beta (ACCase subunit beta) (Acetyl-CoA carboxylase carboxyltransferase subunit beta) (EC 6.4.1.2)	Cytoplasmic
W6R0A3	16	17	17	BN5_3590	Fatty-acyl-CoA synthase (EC 2.3.1.86)	Cytoplasmic
W6R7C9	9	1	11	BN5_3704	50S ribosomal protein L7/L12	Unknown
W6RC60	11	1	11	BN5_0855	50S ribosomal protein L21	Cytoplasmic
W6R1F1	1	1	1	BN5_4010	Spermidine/putrescine-binding periplasmic protein 1	Periplasmic
W6QRS3	9	9	1	BN5_1028	Putative secreted protein	Unknown
W6QTQ0	7	6	9	BN5_1679	Histidinol-phosphate aminotransferase (EC 2.6.1.9) (Imidazole acetol-phosphate transaminase)	Cytoplasmic
W6R0D2	8	9	6	BN5_4018	Probable global transcription activator SNF2L1 (EC 3.6.1.-)	CytoplasmicMembrane
W6QUC8	11	1	11	BN5_0971	Acetolactate synthase 3 regulatory subunit (EC 2.2.1.6)	Cytoplasmic
W6R1G0	1	1	1	BN5_4020	Lactoylglutathione lyase (EC 4.4.1.5)	Cytoplasmic
W6QVE7	1	1	1	BN5_1871	Thioredoxin reductase (EC 1.8.1.9)	Unknown
W6RHN0	1	9	7	BN5_2774	Alkaline phosphatase synthesis transcriptional regulatory protein sphR	Cytoplasmic
W6QVQ9	6	8	7	BN5_2386	3-isopropylmalate dehydrogenase (EC 1.1.1.85) (3-IPM-DH) (Beta-IPM dehydrogenase) (IMDH)	Cytoplasmic
W6QUY7	1	1	11	BN5_1676	Phosphoserine aminotransferase (EC 2.6.1.52) (Phosphohydroxythreonine aminotransferase) (PSAT)	Cytoplasmic
W6R581	8	9	1	BN5_2981	Dihydroorotase (DHOase) (EC 3.5.2.3)	Cytoplasmic
W6R473	1	11	1	BN5_4434	Peptide methionine sulfoxide reductase MsrA (Protein-methionine-S-oxide reductase) (EC 1.8.4.11) (Peptide-methionine (S)-S-oxide reductase) (Peptide Met(O) reductase)	Cytoplasmic
W6QZE4	12	12	9	BN5_2818	Acetyl-coenzyme A carboxylase carboxyl transferase subunit alpha (ACCase subunit alpha) (Acetyl-CoA carboxylase carboxyltransferase subunit alpha) (EC 6.4.1.2)	Cytoplasmic
W6R1J8	12	12	12	BN5_4065	Imidazole glycerol phosphate synthase subunit HisF (EC 4.1.3.-) (IGP synthase cyclase subunit) (IGP synthase subunit HisF) (ImGP synthase subunit HisF) (IGPS subunit HisF)	Cytoplasmic
W6QYY0	11	9	11	BN5_3508	Lipopolysaccharide export system protein LptA	Unknown
W6RET1	9	11	11	BN5_1793	3-hydroxydecanoyl-[acyl-carrier-protein] dehydratase (EC 4.2.1.59) (3-hydroxyacyl-[acyl-carrier-protein] dehydratase FabA) (Beta-hydroxydecanoyl thioester dehydrase) (Trans-2-decenoyl-[acyl-carrier-protein] isomerase) (EC 5.3.3.14)	Cytoplasmic
W6QY06	8	9	9	BN5_2792	Phosphoribosylformylglycinamidine cyclo-ligase (EC 6.3.3.1) (AIR synthase) (AIRS) (Phosphoribosyl-aminoimidazole synthetase)	Cytoplasmic
W6R5A3	8	8	11	BN5_3001	3-hydroxyisobutyrate dehydrogenase (HIBADH) (EC 1.1.1.31)	Cytoplasmic
W6QSQ8	5	1	8	BN5_0414	Poly(3-hydroxyalkanoate) polymerase (EC 2.3.1.-)	Cytoplasmic
W6QUZ9	9	11	1	BN5_1686	UDP-N-acetyl-D-mannosamine dehydrogenase (EC 1.1.1.-)	Cytoplasmic
W6RJY6	7	8	9	BN5_3567	Serine-type D-Ala-D-Ala carboxypeptidase (EC 3.4.16.4)	CytoplasmicMembrane
W6QZG6	11	11	1	BN5_3683	30S ribosomal protein S14	Cytoplasmic
W6QQX2	1	1	7	BN5_0303	Aspartate carbamoyltransferase (EC 2.1.3.2) (Aspartate transcarbamylase) (ATCase)	Cytoplasmic
W6QQX9	8	9	9	BN5_0308	Glutathione synthetase (EC 6.3.2.3) (GSH synthetase) (GSH-S) (GSHase) (Glutathione synthase)	Cytoplasmic
W6RK98	5	7	7	BN5_3667	UvrABC system protein A (UvrA protein) (Excinuclease ABC subunit A)	Cytoplasmic
W6RIL9	1	11	11	BN5_3072	Metallo-beta-lactamase family protein	Cytoplasmic
W6QZN2	1	1	9	BN5_1039	2-isopropylmalate synthase (EC 2.3.3.13) (Alpha-IPM synthase) (Alpha-isopropylmalate synthase)	Cytoplasmic
W6R173	9	1	11	BN5_3466	UDP-N-acetylmuramoyl-tripeptide--D-alanyl-D-alanine ligase (EC 6.3.2.10) (D-alanyl-D-alanine-adding enzyme)	Cytoplasmic
W6RK91	12	13	11	BN5_3662	OmpW family outer membrane protein	OuterMembrane
W6QS44	1	12	11	BN5_1148	Transcriptional regulator, putative	Cytoplasmic
W6R3I5	1	12	1	BN5_2387	3-isopropylmalate dehydratase small subunit (EC 4.2.1.33) (Alpha-IPM isomerase) (IPMI) (Isopropylmalate isomerase)	Cytoplasmic
W6QR12	9	9	9	BN5_0751	Glutamate-1-semialdehyde 2,1-aminomutase (GSA) (EC 5.4.3.8) (Glutamate-1-semialdehyde aminotransferase) (GSA-AT)	Cytoplasmic
W6R0M3	9	9	9	BN5_1375	Putative ABC transporter ATP-binding protein MA_1747 (EC 3.6.3.-)	Cytoplasmic
W6RI57	8	9	1	BN5_2924	FAD dependent oxidoreductase	Cytoplasmic
W6R5F1	8	8	9	BN5_3049	Glyceraldehyde-3-phosphate dehydrogenase (EC 1.2.1.-)	Cytoplasmic
W6R0L4	1	1	1	BN5_3207	Basic membrane protein A2 Immunodominant antigen P39	Unknown
W6QSG2	9	7	8	BN5_0314	Sensor histidine kinase/response regulator ChpA	Cytoplasmic
W6QZB3	11	11	11	BN5_0907	Ferric uptake regulation protein	Cytoplasmic
W6R0Q1	7	7	9	BN5_1400	FAD:protein FMN transferase (EC 2.7.1.180)	Cytoplasmic
W6QWX6	2	2	6	BN5_1904	Phosphoserine aminotransferase (EC 2.6.1.52) (Phosphohydroxythreonine aminotransferase) (PSAT)	Cytoplasmic
W6RL49	13	13	12	BN5_4062	Uncharacterized protein	Unknown
W6QY82	7	12	12	BN5_0507	Phosphatidylserine decarboxylase proenzyme (EC 4.1.1.65) [Cleaved into: Phosphatidylserine decarboxylase beta chain; Phosphatidylserine decarboxylase alpha chain]	CytoplasmicMembrane
W6QTX0	9	7	8	BN5_1764	Cysteine--tRNA ligase (EC 6.1.1.16) (Cysteinyl-tRNA synthetase) (CysRS)	Cytoplasmic
W6RIJ1	12	12	12	BN5_3035	Alkyl hydroperoxide reductase subunit F (EC 1.6.4.-)	CytoplasmicMembrane
W6QU38	11	11	12	BN5_1396	Na(+)-translocating NADH-quinone reductase subunit C (Na(+)-NQR subunit C) (Na(+)-translocating NQR subunit C) (EC 1.6.5.8) (NQR complex subunit C) (NQR-1 subunit C)	Unknown
W6R6R3	8	11	11	BN5_3519	Leucine--tRNA ligase (EC 6.1.1.4) (Leucyl-tRNA synthetase) (LeuRS)	Cytoplasmic
W6QZ00	6	8	8	BN5_3151	ATP-dependent protease, putative	Cytoplasmic
W6R4K8	11	11	11	BN5_2718	4-hydroxy-tetrahydrodipicolinate synthase (HTPA synthase) (EC 4.3.3.7)	Cytoplasmic
W6QXN7	11	11	12	BN5_3079	OmpA domain-containing protein	OuterMembrane
W6R1A7	1	13	11	BN5_3501	Toluene tolerance family protein	Unknown
W6QS24	9	1	11	BN5_0693	Ornithine decarboxylase (EC 4.1.1.17)	Cytoplasmic
W6RJX5	1	11	11	BN5_3557	SMC domain-containing protein	Cytoplasmic
W6QVJ7	7	8	9	BN5_2325	Phenylalanine--tRNA ligase alpha subunit (EC 6.1.1.20) (Phenylalanyl-tRNA synthetase alpha subunit) (PheRS)	Cytoplasmic
W6QZ68	11	11	11	BN5_0862	Uncharacterized protein	Unknown
W6RC71	9	1	1	BN5_0870	Peptidase M48, Ste24p (EC 3.4.24.-)	Unknown
W6QZM9	12	11	11	BN5_3708	Transcription termination/antitermination protein NusG	Cytoplasmic
W6QSH1	6	1	9	BN5_0324	Uncharacterized protein	Cytoplasmic
W6QRK3	14	14	14	BN5_0518	N-acetylmuramoyl-L-alanine amidase (EC 3.5.1.28)	Unknown
W6QTL6	12	13	12	BN5_1220	Glucans biosynthesis protein G	Periplasmic
W6QXU3	11	1	1	BN5_0377	Glycine betaine/L-proline transport ATP-binding protein (EC 3.6.3.32)	CytoplasmicMembrane
W6RGE2	12	1	11	BN5_2385	Aspartate-semialdehyde dehydrogenase (ASA dehydrogenase) (ASADH) (EC 1.2.1.11) (Aspartate-beta-semialdehyde dehydrogenase)	Cytoplasmic
W6R6M2	9	12	11	BN5_3479	Ubiquinol-cytochrome c reductase, cytochrome c1 (EC 1.10.2.2)	Unknown
W6QQH3	12	12	14	BN5_0593	ABC-type branched-chain amino acid transport systems periplasmic component-like protein	Unknown
W6QYX9	6	7	7	BN5_0737	Peptidase U62, modulator of DNA gyrase	Cytoplasmic
W6R0V6	12	12	11	BN5_3784	30S ribosomal protein S21	Cytoplasmic
W6QPR3	12	12	12	BN5_0321	UPF0312 protein BN5_0321	Unknown
W6RBR8	11	1	11	BN5_0665	Fimbrillin	Extracellular
W6QX64	1	9	11	BN5_0115	Phosphate binding protein	CytoplasmicMembrane
W6RHR9	9	1	1	BN5_2809	S-(hydroxymethyl)glutathione dehydrogenase (EC 1.1.1.284)	Cytoplasmic
W6R2T0	13	8	11	BN5_3991	Mitochondrial-processing peptidase subunit beta (EC 3.4.24.64)	Periplasmic
W6QZ63	12	12	8	BN5_0857	GTPase Obg (EC 3.6.5.-) (GTP-binding protein Obg)	Cytoplasmic
W6R3S5	8	6	8	BN5_4294	Uncharacterized protein	Unknown
W6QRU4	1	12	12	BN5_0107	Cytochrome c, class I	Periplasmic
W6QXH2	12	11	1	BN5_0222	Delta-aminolevulinic acid dehydratase (EC 4.2.1.24)	Cytoplasmic
W6QXD9	9	1	8	BN5_2970	Methionine--tRNA ligase (EC 6.1.1.10) (Methionyl-tRNA synthetase) (MetRS)	Cytoplasmic
W6R2Y0	7	9	8	BN5_4031	Phosphoenolpyruvate-protein phosphotransferase PtsP (EC 2.7.3.9)	Cytoplasmic
W6RLE3	1	13	12	BN5_4165	Antioxidant, AhpC/Tsa family (EC 1.11.1.15)	Cytoplasmic
W6QYU0	11	12	12	BN5_2628	Chemotaxis protein CheA (EC 2.7.3.-)	Cytoplasmic
W6REM1	7	8	7	BN5_1714	Glutamyl-tRNA synthetase (EC 6.1.1.17)	Cytoplasmic
W6R023	7	9	8	BN5_3510	RNA polymerase sigma-54 factor	Cytoplasmic
W6QYD8	1	11	12	BN5_2932	Outer membrane lipoprotein SlyB	OuterMembrane
W6QWA0	12	12	12	BN5_1657	Lipoprotein heavy metal/multidrug efflux protein	CytoplasmicMembrane
W6QZF3	13	11	12	BN5_3673	30S ribosomal protein S11	Cytoplasmic
W6QUA1	4	4	5	BN5_1911	NADP-dependent malic enzyme (EC 1.1.1.40)	Cytoplasmic
W6RA44	8	12	1	BN5_0118	Phosphate import ATP-binding protein PstB (EC 3.6.3.27) (ABC phosphate transporter) (Phosphate-transporting ATPase)	CytoplasmicMembrane
W6QY37	1	12	11	BN5_0467	Branched-chain amino acid aminotransferase (EC 2.6.1.42)	Cytoplasmic
W6R4U4	11	12	12	BN5_2831	Ribosome-recycling factor (RRF) (Ribosome-releasing factor)	Cytoplasmic
W6QZS8	12	12	11	BN5_1079	Thiol:disulfide interchange protein DsbC (EC 5.3.4.1)	Periplasmic
W6RKF0	12	12	9	BN5_3692	30S ribosomal protein S19	Cytoplasmic
W6RJ11	12	12	1	BN5_3198	Cyanuric acid amidohydrolase (EC 3.5.2.15)	Cytoplasmic
W6QXR0	9	1	12	BN5_2202	Alcohol dehydrogenase, zinc-containing (EC 1.1.1.1)	Cytoplasmic
W6QSY1	11	1	11	BN5_0484	Bifunctional protein HldE [Includes: D-beta-D-heptose 1-phosphate adenylyltransferase (EC 2.7.7.70) (D-glycero-beta-D-manno-heptose 1-phosphate adenylyltransferase); D-beta-D-heptose 7-phosphate kinase (EC 2.7.1.167) (D-beta-D-heptose 7-phosphotransferase) (D-glycero-beta-D-manno-heptose-7-phosphate kinase)]	Cytoplasmic
W6QRW6	13	13	12	BN5_1073	30S ribosomal protein S16	Cytoplasmic
W6QWD0	9	9	13	BN5_2226	Enoyl-[acyl-carrier-protein] reductase [NADH] (EC 1.3.1.9)	CytoplasmicMembrane
W6QY03	17	16	16	BN5_0432	Type IV pilus assembly protein PilQ	OuterMembrane
W6QS57	6	6	8	BN5_0728	Glutamyl-tRNA(Gln) amidotransferase subunit A (Glu-ADT subunit A) (EC 6.3.5.7)	Cytoplasmic
W6R788	12	12	12	BN5_3674	30S ribosomal protein S13	Cytoplasmic
W6RJL0	12	11	13	BN5_3457	Cell division protein FtsZ	Cytoplasmic
W6RIS0	12	13	12	BN5_3123	Site-determining protein	Cytoplasmic
W6QZP2	13	12	12	BN5_3732	N-acetyl-gamma-glutamyl-phosphate reductase (AGPR) (EC 1.2.1.38) (N-acetyl-glutamate semialdehyde dehydrogenase) (NAGSA dehydrogenase)	Cytoplasmic
W6QQH7	9	11	12	BN5_0598	Phosphoribosylamine--glycine ligase (EC 6.3.4.13) (GARS) (Glycinamide ribonucleotide synthetase) (Phosphoribosylglycinamide synthetase)	Cytoplasmic
W6QYW3	13	12	12	BN5_3488	Tryptophan--tRNA ligase (EC 6.1.1.2) (Tryptophanyl-tRNA synthetase) (TrpRS)	Cytoplasmic
W6RKY3	8	1	1	BN5_3997	Aldehyde dehydrogenase	Cytoplasmic
W6QT92	4	11	9	BN5_1100	Phosphoenolpyruvate carboxylase (PEPC) (PEPCase) (EC 4.1.1.31)	Cytoplasmic
W6QUM0	7	1	1	BN5_1081	Threonine synthase (EC 4.2.3.1)	Cytoplasmic
W6QZC4	14	14	13	BN5_0917	Transcription elongation factor GreA (Transcript cleavage factor GreA)	Cytoplasmic
W6QYA9	11	13	14	BN5_3254	Outer membrane protein assembly factor BamB	Unknown
W6QUZ2	13	12	11	BN5_2154	Phospho-2-dehydro-3-deoxyheptonate aldolase (EC 2.5.1.54) (3-deoxy-D-arabino-heptulosonate 7-phosphate synthase) (DAHP synthase) (Phospho-2-keto-3-deoxyheptonate aldolase)	Cytoplasmic
W6R7E7	12	12	13	BN5_3743	Indole-3-glycerol phosphate synthase (IGPS) (EC 4.1.1.48)	Cytoplasmic
W6R1Y8	12	14	13	BN5_3701	30S ribosomal protein S12	Cytoplasmic
W6RL93	14	12	15	BN5_4109	Alkaline protease secretion protein aprF	OuterMembrane
W6R0H9	13	13	13	BN5_3665	Single-stranded DNA-binding protein (SSB)	Cytoplasmic
W6RLN9	12	11	12	BN5_4250	NAD(P)(+) transhydrogenase (AB-specific) (EC 1.6.1.2)	CytoplasmicMembrane
W6R644	1	1	12	BN5_3275	Protein translocase subunit SecD	CytoplasmicMembrane
W6QXP5	1	1	1	BN5_0322	ATP-dependent RNA helicase RhlE (EC 3.6.4.13)	Cytoplasmic
W6R2H7	12	1	1	BN5_2024	ATP-dependent RNA helicase DeaD (EC 3.6.4.13) (Cold-shock DEAD box protein A)	Cytoplasmic
W6QS60	9	9	1	BN5_0199	Argininosuccinate lyase (ASAL) (EC 4.3.2.1) (Arginosuccinase)	Cytoplasmic
W6RLY4	13	13	15	BN5_4365	31 kDa immunogenic protein	Unknown
W6QWH2	12	14	12	BN5_1752	DNA-binding protein HU	Cytoplasmic
W6R202	13	13	12	BN5_4203	50S ribosomal protein L28	Cytoplasmic
W6QQ84	12	1	1	BN5_0031	Quinone oxidoreductase (EC 1.6.5.5)	Cytoplasmic
W6QYU8	9	7	9	BN5_3473	LppC family lipoprotein	CytoplasmicMembrane
W6QXZ3	13	12	11	BN5_0422	50S ribosomal protein L31	Cytoplasmic
W6QTJ9	15	14	13	BN5_0664	Type 4 fimbrial biogenesis protein PilB	Cytoplasmic
W6RJN2	12	12	12	BN5_3482	30S ribosomal protein S9	Cytoplasmic
W6QZM8	12	13	12	BN5_1034	Zinc-containing alcohol dehydrogenase superfamily (EC 1.1.1.1)	CytoplasmicMembrane
W6QSV5	11	11	12	BN5_1416	Dihydroorotate dehydrogenase (quinone) (EC 1.3.5.2) (DHOdehase) (DHOD) (DHODase) (Dihydroorotate oxidase)	CytoplasmicMembrane
W6QRJ8	14	12	13	BN5_0002	DNA polymerase III subunit beta (EC 2.7.7.7)	Cytoplasmic
W6R1D3	12	12	13	BN5_4331	Uncharacterized protein	Unknown
W6RDW7	1	12	8	BN5_1480	Amidase (EC 3.5.1.4)	Cytoplasmic
W6R1A2	12	12	12	BN5_3496	Histidinol dehydrogenase (HDH) (EC 1.1.1.23)	Cytoplasmic
W6RKT4	11	12	11	BN5_3927	CBS domain-containing protein (EC 1.1.1.205)	Cytoplasmic
W6QVF2	12	13	12	BN5_1876	Serine--tRNA ligase (EC 6.1.1.11) (Seryl-tRNA synthetase) (SerRS) (Seryl-tRNA(Ser/Sec) synthetase)	Cytoplasmic
W6R0I3	14	15	12	BN5_3670	50S ribosomal protein L17	Cytoplasmic
W6QYX1	11	11	13	BN5_3498	UDP-N-acetylglucosamine 1-carboxyvinyltransferase (EC 2.5.1.7) (Enoylpyruvate transferase) (UDP-N-acetylglucosamine enolpyruvyl transferase) (EPT)	Cytoplasmic
W6QV28	15	9	16	BN5_1736	Uncharacterized protein	Unknown
W6QXU6	15	12	15	BN5_2724	Putative beta-barrel assembly-enhancing protease (EC 3.4.-.-)	Unknown
W6QSM4	8	13	11	BN5_0893	Acetate kinase (EC 2.7.2.1) (Acetokinase)	Cytoplasmic
W6R1J1	8	9	11	BN5_1650	Diguanylate cyclase/phosphodiesterase with PAS/PAC and GAF sensor(S)	CytoplasmicMembrane
W6QW92	9	12	11	BN5_2610	Cytochrome c-type biogenesis protein cycH	CytoplasmicMembrane
W6RIJ7	12	13	12	BN5_3047	Recombination-associated protein RdgC	Cytoplasmic
W6R204	6	12	1	BN5_1850	NADH-quinone oxidoreductase subunit C/D (EC 1.6.5.11) (NADH dehydrogenase I subunit C/D) (NDH-1 subunit C/D)	Cytoplasmic
H9N5E2	6	6	1	BN5_1631	Uncharacterized protein	Cytoplasmic
W6QWZ8	14	14	14	BN5_2825	Outer membrane chaperone Skp (OmpH)	Unknown
W6R9V1	15	14	16	BN5_0028	LysM domain-containing protein	Unknown
W6QX65	1	12	12	BN5_2890	RNA polymerase-associated protein RapA (EC 3.6.4.-) (ATP-dependent helicase HepA)	Cytoplasmic
W6QSI2	16	16	16	BN5_0853	3-ketoacyl-(Acyl-carrier-protein) reductase (EC 1.1.1.100)	Cytoplasmic
W6QUA9	12	14	14	BN5_0951	RNA polymerase-binding transcription factor DksA	Cytoplasmic
W6R0R0	11	13	14	BN5_1412	Protein RecA (Recombinase A)	Cytoplasmic
W6QQC6	6	11	12	BN5_0543	Transglutaminase domain-containing protein	Cytoplasmic
W6R0P7	13	14	13	BN5_3705	50S ribosomal protein L10	Cytoplasmic
W6QZE7	13	13	12	BN5_3261	Nucleoside diphosphate kinase (NDK) (NDP kinase) (EC 2.7.4.6) (Nucleoside-2-P kinase)	Extracellular
W6QQM0	11	12	12	BN5_0188	Diaminopimelate decarboxylase (DAP decarboxylase) (DAPDC) (EC 4.1.1.20)	Cytoplasmic
W6RLB1	8	1	8	BN5_4130	Putative tyrosine-protein kinase epsB (EC 2.7.10.-)	CytoplasmicMembrane
W6QSU2	13	13	11	BN5_1399	Na(+)-translocating NADH-quinone reductase subunit F (Na(+)-NQR subunit F) (Na(+)-translocating NQR subunit F) (EC 1.6.5.8) (NQR complex subunit F) (NQR-1 subunit F)	Unknown
W6QWB4	11	12	13	BN5_1677	Prephenate dehydratase (EC 4.2.1.51)	Cytoplasmic
W6RFP6	13	14	13	BN5_2138	Citrate synthase	Cytoplasmic
W6QRW1	11	14	15	BN5_1068	Phosphoribosylglycinamide formyltransferase 2 (GART 2) (EC 2.1.2.-) (5'-phosphoribosylglycinamide transformylase 2) (Formate-dependent GAR transformylase) (GAR transformylase 2)	CytoplasmicMembrane
W6QY57	13	14	16	BN5_0487	DNA topoisomerase 4 subunit A (EC 5.99.1.3) (Topoisomerase IV subunit A)	Cytoplasmic
W6QTN7	19	22	18	BN5_1245	Soluble aldose sugar dehydrogenase yliI (EC 1.1.5.-)	CytoplasmicMembrane
W6QWE0	11	13	11	BN5_1708	Aminotransferase (EC 2.6.1.-)	Cytoplasmic
W6R0B8	15	16	14	BN5_3142	Peptidyl-prolyl cis-trans isomerase (EC 5.2.1.8)	Cytoplasmic
W6RM98	14	14	13	BN5_4510	Membrane protein insertase YidC (Foldase YidC) (Membrane integrase YidC) (Membrane protein YidC)	CytoplasmicMembrane
W6QPU0	13	13	14	BN5_0346	Phosphoglycerate kinase (EC 2.7.2.3)	Cytoplasmic
W6R3P5	15	15	16	BN5_4264	PpkA-related protein	Unknown
W6RAR6	13	17	14	BN5_0330	Dihydropyrimidinase (EC 3.5.2.2)	Cytoplasmic
W6R3H6	12	12	13	BN5_4204	Heme-binding protein A (EC 3.1.3.26)	Unknown
W6R7C1	15	15	15	BN5_3694	50S ribosomal protein L23	Cytoplasmic
W6QXK5	14	14	12	BN5_0267	Polyamine-transporting ATPase (EC 3.6.3.31)	CytoplasmicMembrane
W6RM83	14	14	13	BN5_4495	Bifunctional protein GlmU [Includes: UDP-N-acetylglucosamine pyrophosphorylase (EC 2.7.7.23) (N-acetylglucosamine-1-phosphate uridyltransferase); Glucosamine-1-phosphate N-acetyltransferase (EC 2.3.1.157)]	Cytoplasmic
W6QWQ8	14	1	11	BN5_1847	NADH-quinone oxidoreductase (EC 1.6.5.11)	Cytoplasmic
W6R0N7	16	14	13	BN5_3695	50S ribosomal protein L4	Cytoplasmic
W6QTI9	11	13	14	BN5_0646	Serine hydroxymethyltransferase (SHMT) (Serine methylase) (EC 2.1.2.1)	Cytoplasmic
W6RE40	12	14	16	BN5_1562	Uncharacterized protein	Cytoplasmic
W6RGK3	16	14	14	BN5_2465	Pseudouridine synthase (EC 5.4.99.-)	Cytoplasmic
W6R1H4	15	14	15	BN5_3576	Gamma-glutamyl phosphate reductase (GPR) (EC 1.2.1.41) (Glutamate-5-semialdehyde dehydrogenase) (Glutamyl-gamma-semialdehyde dehydrogenase) (GSA dehydrogenase)	Cytoplasmic
W6QUT3	14	15	15	BN5_1646	Small heat shock protein	Cytoplasmic
W6QZQ8	12	14	16	BN5_3752	Anthranilate synthase component I (EC 4.1.3.27)	Cytoplasmic
W6QX70	16	16	16	BN5_2011	Elongation factor P (EF-P)	Cytoplasmic
W6QWF0	15	13	13	BN5_2246	Uncharacterized protein	Cytoplasmic
W6R187	15	16	14	BN5_3481	Ubiquinol-cytochrome c reductase iron-sulfur subunit (EC 1.10.2.2)	CytoplasmicMembrane
W6QSH0	14	14	15	BN5_0843	Methylmalonate-semialdehyde dehydrogenase (EC 1.2.1.27)	Cytoplasmic
W6RKG0	13	15	14	BN5_3707	50S ribosomal protein L11	Cytoplasmic
W6R4Y5	14	15	15	BN5_2876	Acyl-CoA synthetase (EC 6.2.1.3)	Cytoplasmic
W6R176	12	13	13	BN5_4266	Putative virulence factor	OuterMembrane
W6R307	16	15	15	BN5_4061	Carboxyl-terminal protease (EC 3.4.21.102)	CytoplasmicMembrane
W6R020	17	17	17	BN5_3044	Peptidyl-prolyl cis-trans isomerase (EC 5.2.1.8)	Cytoplasmic
W6R0M8	12	14	15	BN5_1380	3-ketoacyl-CoA thiolase (EC 2.3.1.16) (Acetyl-CoA acyltransferase) (Beta-ketothiolase) (Fatty acid oxidation complex subunit beta)	Cytoplasmic
W6QP39	13	14	15	BN5_0104	DNA polymerase I (EC 2.7.7.7)	Cytoplasmic
W6R7B8	15	16	14	BN5_3689	50S ribosomal protein L16	Cytoplasmic
W6QWK6	12	17	14	BN5_1792	3-oxoacyl-(Acyl-carrier-protein) synthase I (EC 2.3.1.41)	Cytoplasmic
W6RJP7	14	13	16	BN5_3492	Sulfate adenylyltransferase subunit 2 (EC 2.7.7.4) (ATP-sulfurylase small subunit) (Sulfate adenylate transferase) (SAT)	Cytoplasmic
W6RCR0	16	15	16	BN5_1072	Signal recognition particle protein (Fifty-four homolog)	CytoplasmicMembrane
W6REY8	1	9	11	BN5_1858	Adenylosuccinate lyase (ASL) (EC 4.3.2.2) (Adenylosuccinase)	Cytoplasmic
W6QYT0	17	17	19	BN5_3458	Cell division protein FtsA	Cytoplasmic
W6QTK8	12	14	14	BN5_1649	ATP-dependent zinc metalloprotease FtsH (EC 3.4.24.-)	CytoplasmicMembrane
W6RHI3	19	2	19	BN5_2736	Uncharacterized protein	OuterMembrane
W6QQB9	16	16	16	BN5_0538	50S ribosomal protein L9	Cytoplasmic
W6QSW2	16	17	17	BN5_0985	Saccharopine dehydrogenase (EC 1.5.1.7)	Cytoplasmic
W6R0J6	17	18	17	BN5_4079	Membrane-bound lytic murein transglycosylase F	Periplasmic
W6QWU9	9	7	13	BN5_2775	Uncharacterized protein	OuterMembrane
W6RC32	18	19	2	BN5_0815	RND family efflux transporter MFP subunit	CytoplasmicMembrane
W6RIF3	18	18	18	BN5_2999	Enoyl-CoA hydratase (EC 4.2.1.17)	Cytoplasmic
W6QVP7	15	17	17	BN5_2376	Amidophosphoribosyltransferase (ATase) (EC 2.4.2.14) (Glutamine phosphoribosylpyrophosphate amidotransferase) (GPATase)	Cytoplasmic
W6QYI6	15	16	17	BN5_0599	Bifunctional purine biosynthesis protein PurH [Includes: IMP cyclohydrolase (EC 3.5.4.10) (ATIC) (Inosinicase) (IMP synthase); Phosphoribosylaminoimidazolecarboxamide formyltransferase (EC 2.1.2.3) (AICAR transformylase)]	Cytoplasmic
W6QZ71	17	16	16	BN5_2735	Uncharacterized protein PA3922	OuterMembrane
W6RB52	12	16	13	BN5_0475	Carbamoyltransferase family protein (EC 2.1.3.-)	Cytoplasmic
W6QWU6	1	11	9	BN5_0015	Glycine--tRNA ligase beta subunit (EC 6.1.1.14) (Glycyl-tRNA synthetase beta subunit) (GlyRS)	Cytoplasmic
W6QSU4	14	13	14	BN5_0965	Uncharacterized protein	Cytoplasmic
W6RKB4	15	17	15	BN5_3682	30S ribosomal protein S8	Cytoplasmic
W6RKG9	18	15	17	BN5_3726	Tyrosine--tRNA ligase (EC 6.1.1.1) (Tyrosyl-tRNA synthetase) (TyrRS)	Cytoplasmic
W6R1T6	17	18	18	BN5_3686	50S ribosomal protein L14	Cytoplasmic
W6QWS7	16	16	16	BN5_2388	3-isopropylmalate dehydratase large subunit (EC 4.2.1.33) (Alpha-IPM isomerase) (IPMI) (Isopropylmalate isomerase)	Cytoplasmic
W6QZB8	16	17	17	BN5_0912	4-hydroxy-tetrahydrodipicolinate reductase (HTPA reductase) (EC 1.17.1.8)	Cytoplasmic
W6R9G0	16	15	16	BN5_4492	Glutamine--fructose-6-phosphate aminotransferase [isomerizing] (EC 2.6.1.16) (D-fructose-6-phosphate amidotransferase) (GFAT) (Glucosamine-6-phosphate synthase) (Hexosephosphate aminotransferase) (L-glutamine--D-fructose-6-phosphate amidotransferase)	Cytoplasmic
W6QSD2	16	19	15	BN5_0279	Osmolarity response regulator	Cytoplasmic
W6QWQ1	21	22	21	BN5_2711	Glyceraldehyde-3-phosphate dehydrogenase (EC 1.2.1.-)	Cytoplasmic
W6QPB0	17	16	16	BN5_0156	Succinate-semialdehyde dehydrogenase I (EC 1.2.1.16)	Cytoplasmic
W6R1W4	17	18	17	BN5_3691	50S ribosomal protein L22	Cytoplasmic
W6QVI9	16	14	17	BN5_1402	Soluble pyridine nucleotide transhydrogenase (STH) (EC 1.6.1.1) (NAD(P)(+) transhydrogenase [B-specific])	Cytoplasmic
W6RAS5	16	15	16	BN5_0340	S-adenosylmethionine synthase (AdoMet synthase) (EC 2.5.1.6) (MAT) (Methionine adenosyltransferase)	Cytoplasmic
W6RJD4	18	18	17	BN5_3371	Ribose-phosphate pyrophosphokinase (RPPK) (EC 2.7.6.1) (5-phospho-D-ribosyl alpha-1-diphosphate) (Phosphoribosyl diphosphate synthase) (Phosphoribosyl pyrophosphate synthase) (P-Rib-PP synthase) (PRPP synthase) (PRPPase)	Cytoplasmic
W6R3H2	17	18	17	BN5_2372	Electron transfer flavoprotein subunit beta	Unknown
W6RCN8	13	15	15	BN5_1052	GMP synthase [glutamine-hydrolyzing] (EC 6.3.5.2) (GMP synthetase) (Glutamine amidotransferase)	Cytoplasmic
W6QQS0	18	17	18	BN5_0248	Binding protein component of ABC iron transporter	Periplasmic
W6R155	14	18	15	BN5_3910	Acyl-CoA dehydrogenase domain-containing protein (EC 1.3.99.-)	Cytoplasmic
H9N5D8	3	7	12	BN5_1637	FAD dependent oxidoreductase (FAD-dependent oxidoreductase)	Cytoplasmic
W6R793	17	19	14	BN5_3679	30S ribosomal protein S5	Cytoplasmic
W6QXD0	16	19	16	BN5_0157	4-aminobutyrate aminotransferase (EC 2.6.1.22)	Cytoplasmic
W6R1T2	19	18	19	BN5_4501	ATP synthase subunit b (ATP synthase F(0) sector subunit b) (ATPase subunit I) (F-type ATPase subunit b) (F-ATPase subunit b)	CytoplasmicMembrane
W6R163	19	18	18	BN5_3456	UDP-3-O-acyl-N-acetylglucosamine deacetylase (UDP-3-O-acyl-GlcNAc deacetylase) (EC 3.5.1.108) (UDP-3-O-[R-3-hydroxymyristoyl]-N-acetylglucosamine deacetylase)	Cytoplasmic
W6R1M7	14	13	15	BN5_1680	3-phosphoshikimate 1-carboxyvinyltransferase (EC 2.5.1.19) (5-enolpyruvylshikimate-3-phosphate synthase) (EPSP synthase) (EPSPS)	Cytoplasmic
W6RG91	15	17	16	BN5_2324	Phenylalanine--tRNA ligase beta subunit (EC 6.1.1.20) (Phenylalanyl-tRNA synthetase beta subunit) (PheRS)	Cytoplasmic
W6RKD3	19	19	18	BN5_3687	30S ribosomal protein S17	Cytoplasmic
W6RDX1	2	2	2	BN5_1485	Arginine/ornithine binding protein	Periplasmic
W6QZT0	17	18	17	BN5_2953	Outer membrane porin F	OuterMembrane
W6QYJ4	18	2	21	BN5_2987	Branched-chain amino acid transport system substrate-binding protein	Periplasmic
W6QZM7	22	22	22	BN5_2903	Peptidase S1C, Do	Periplasmic
W6QTT2	19	22	19	BN5_1291	Ribonucleoside-diphosphate reductase (EC 1.17.4.1)	Cytoplasmic
W6RKV8	16	11	18	BN5_3962	Nitrogen regulation protein NR(I)	Cytoplasmic
W6QYB8	2	21	18	BN5_3264	Chaperone protein HscA homolog	Cytoplasmic
W6QRL9	18	19	18	BN5_0535	30S ribosomal protein S6	Cytoplasmic
W6QXM1	19	17	2	BN5_0287	Phosphoenolpyruvate carboxykinase [ATP] (PCK) (PEP carboxykinase) (PEPCK) (EC 4.1.1.49)	Cytoplasmic
W6RDI9	16	18	14	BN5_1328	Multidrug resistance protein mdtF	CytoplasmicMembrane
W6REQ3	16	21	2	BN5_1763	Glutamine--tRNA ligase (EC 6.1.1.18) (Glutaminyl-tRNA synthetase) (GlnRS)	Cytoplasmic
W6QYL1	19	19	2	BN5_3372	50S ribosomal protein L25 (General stress protein CTC)	Cytoplasmic
W6R3J7	14	16	17	BN5_4209	Phosphomannomutase (EC 5.4.2.8)	Unknown
W6QST4	6	8	11	BN5_0439	ABC-type transporter periplasmic component protein	CytoplasmicMembrane
W6R2W1	14	2	18	BN5_4498	ATP synthase gamma chain (ATP synthase F1 sector gamma subunit) (F-ATPase gamma subunit)	Cytoplasmic
W6QXP3	11	14	13	BN5_2182	Citrate synthase	Cytoplasmic
W6QRI1	18	19	18	BN5_0921	ATP-dependent zinc metalloprotease FtsH (EC 3.4.24.-)	CytoplasmicMembrane
W6RG96	13	17	14	BN5_2329	Threonine--tRNA ligase (EC 6.1.1.3) (Threonyl-tRNA synthetase) (ThrRS)	Cytoplasmic
W6QSV6	15	17	23	BN5_0980	Paraquat-inducible protein B	Unknown
W6RJ95	2	2	18	BN5_3319	UspA domain-containing protein	Cytoplasmic
W6R315	16	19	17	BN5_4071	Uncharacterized protein yhjG	OuterMembrane
W6R0L9	2	2	21	BN5_3690	30S ribosomal protein S3	Cytoplasmic
W6R1C9	19	18	21	BN5_4326	D-methionine-binding lipoprotein metQ	CytoplasmicMembrane
W6R1S2	22	17	19	BN5_1750	ATP-dependent Clp protease ATP-binding subunit ClpX	Cytoplasmic
W6QWU0	17	15	19	BN5_1867	ATP-dependent Clp protease ATP-binding subunit clpA	Cytoplasmic
W6QZ95	18	22	21	BN5_0892	Phosphate acetyltransferase (EC 2.3.1.8) (Phosphotransacetylase)	Cytoplasmic
W6RHW0	18	19	18	BN5_2839	2,3,4,5-tetrahydropyridine-2,6-dicarboxylate N-succinyltransferase (EC 2.3.1.117) (Tetrahydrodipicolinate N-succinyltransferase) (THDP succinyltransferase) (THP succinyltransferase) (Tetrahydropicolinate succinylase)	Unknown
W6QSV0	18	19	18	BN5_0970	Acetolactate synthase (EC 2.2.1.6)	Cytoplasmic
W6RB74	21	21	2	BN5_0495	Phosphomethylpyrimidine synthase (EC 4.1.99.17) (Hydroxymethylpyrimidine phosphate synthase) (HMP-P synthase) (HMP-phosphate synthase) (HMPP synthase) (Thiamine biosynthesis protein ThiC)	Cytoplasmic
W6RIN9	15	21	2	BN5_3098	Proline--tRNA ligase (EC 6.1.1.15) (Prolyl-tRNA synthetase) (ProRS)	Cytoplasmic
W6QXI3	21	21	19	BN5_2137	Aconitate hydratase (EC 4.2.1.3)	Cytoplasmic
W6RFX0	18	19	2	BN5_2178	Succinate dehydrogenase, iron-sulfur protein (EC 1.3.99.1)	CytoplasmicMembrane
W6RKA7	2	19	21	BN5_3677	50S ribosomal protein L15	Cytoplasmic
W6R0J3	19	2	2	BN5_3680	50S ribosomal protein L18	Cytoplasmic
W6QPP2	16	19	17	BN5_0301	Beta-ketoacyl synthase (EC 2.3.1.41)	Cytoplasmic
W6R4T1	16	22	19	BN5_2816	CTP synthase (EC 6.3.4.2) (Cytidine 5'-triphosphate synthase) (Cytidine triphosphate synthetase) (CTP synthetase) (CTPS) (UTP--ammonia ligase)	Cytoplasmic
W6R241	19	18	23	BN5_3770	Chaperone SurA (Peptidyl-prolyl cis-trans isomerase SurA) (PPIase SurA) (EC 5.2.1.8) (Rotamase SurA)	Periplasmic
W6RAL1	2	21	24	BN5_0265	Putrescine transporter periplasmic protein	Periplasmic
W6RHT1	2	18	18	BN5_2814	Enolase (EC 4.2.1.11) (2-phospho-D-glycerate hydro-lyase) (2-phosphoglycerate dehydratase)	Cytoplasmic
W6QVP2	21	22	22	BN5_2371	Electron transfer flavoprotein subunit alpha	Unknown
W6QUN5	19	2	19	BN5_1101	Adenylate kinase (AK) (EC 2.7.4.3) (ATP-AMP transphosphorylase) (ATP:AMP phosphotransferase) (Adenylate monophosphate kinase)	Cytoplasmic
W6R0J9	21	21	21	BN5_3685	50S ribosomal protein L24	Cytoplasmic
W6QQL3	21	21	21	BN5_0178	Nitrogen regulatory protein P-II	CytoplasmicMembrane
W6QY22	21	21	21	BN5_2328	Translation initiation factor IF-3	Cytoplasmic
W6QQB6	17	19	19	BN5_0533	Ribonuclease R (RNase R) (EC 3.1.13.1)	Cytoplasmic
W6QQ99	21	2	21	BN5_0056	TRAP dicarboxylate transporter-DctP subunit	Unknown
W6QWS3	21	2	23	BN5_2383	Tfp pilus assembly protein FimV-like protein	OuterMembrane
W6QSJ5	21	2	21	BN5_0349	Fructose-bisphosphate aldolase, class II (EC 4.1.2.13)	Cytoplasmic
W6RLU2	16	22	18	BN5_4310	Acetyl-CoA carboxylase, biotin carboxylase subunit A (EC 6.4.1.1)	Cytoplasmic
W6QUL4	23	23	23	BN5_1076	50S ribosomal protein L19	Cytoplasmic
W6R3T0	13	18	18	BN5_4299	Oligopeptidase A (EC 3.4.24.70)	Cytoplasmic
W6R1S9	22	21	22	BN5_3681	50S ribosomal protein L6	Cytoplasmic
W6QQ88	22	21	22	BN5_0496	Outer membrane channel protein	OuterMembrane
W6R0S4	15	18	18	BN5_3288	Valine--tRNA ligase (EC 6.1.1.9) (Valyl-tRNA synthetase) (ValRS)	Cytoplasmic
W6RJH5	2	23	21	BN5_3422	Putative Tfp pilus assembly protein	OuterMembrane
W6QXK3	19	2	19	BN5_3036	Alkyl hydroperoxide reductase subunit C (EC 1.11.1.15)	Cytoplasmic
W6R0R2	24	22	2	BN5_4141	C4-dicarboxylate-binding periplasmic protein	Periplasmic
W6R5J2	23	22	23	BN5_3080	Protein TolB	Periplasmic
W6R0A6	23	21	21	BN5_1239	Phosphonates-binding periplasmic protein	Periplasmic
W6R799	23	23	22	BN5_3684	50S ribosomal protein L5	Cytoplasmic
W6QXP8	16	21	21	BN5_3089	Aspartyl-tRNA synthetase (EC 6.1.1.12)	Cytoplasmic
W6R1I1	18	19	2	BN5_4045	D-3-phosphoglycerate dehydrogenase (EC 1.1.1.95)	Cytoplasmic
W6R1M2	22	24	21	BN5_1675	DNA gyrase subunit A (EC 5.99.1.3)	Cytoplasmic
W6RKF5	24	25	24	BN5_3697	30S ribosomal protein S10	Cytoplasmic
W6RB01	21	21	21	BN5_0425	Malate dehydrogenase (Oxaloacetate-decarboxylating) (EC 1.1.1.40)	Cytoplasmic
W6RK11	33	33	34	BN5_3592	Acyl-CoA dehydrogenase family protein	Cytoplasmic
W6QYA6	22	23	2	BN5_0527	Adenylosuccinate synthetase (AMPSase) (AdSS) (EC 6.3.4.4) (IMP--aspartate ligase)	Cytoplasmic
W6QYV7	24	24	24	BN5_3483	50S ribosomal protein L13	Cytoplasmic
W6QYP0	26	24	26	BN5_3038	Carboxyl-terminal protease (EC 3.4.21.102)	CytoplasmicMembrane
W6QP71	2	23	23	BN5_0124	Malate synthase G (EC 2.3.3.9)	Cytoplasmic
W6QY09	24	24	21	BN5_0437	Glutamate synthase, small subunit (EC 1.4.1.13)	Cytoplasmic
W6R5P9	15	21	22	BN5_3130	Lon protease (EC 3.4.21.53) (ATP-dependent protease La)	Cytoplasmic
W6QYX2	24	25	23	BN5_0727	Aspartyl/glutamyl-tRNA(Asn/Gln) amidotransferase subunit B (Asp/Glu-ADT subunit B) (EC 6.3.5.-)	Cytoplasmic
W6RFJ3	26	24	24	BN5_2092	Copper resistance B	OuterMembrane
W6QT23	23	25	23	BN5_0524	Protein HflC	Unknown
W6QV37	24	25	24	BN5_1751	Lon protease (EC 3.4.21.53) (ATP-dependent protease La)	Cytoplasmic
W6QW84	2	21	24	BN5_2176	Dihydrolipoyllysine-residue succinyltransferase component of 2-oxoglutarate dehydrogenase complex (EC 2.3.1.61) (2-oxoglutarate dehydrogenase complex component E2)	Cytoplasmic
W6RL00	22	27	26	BN5_4017	Dihydroxy-acid dehydratase (DAD) (EC 4.2.1.9)	Cytoplasmic
W6RBW4	24	22	24	BN5_0730	Rod shape-determining protein MreB	Cytoplasmic
W6QSJ0	2	21	23	BN5_0344	Transketolase (EC 2.2.1.1)	Cytoplasmic
W6QXH5	22	23	24	BN5_2127	Outer membrane porin F	OuterMembrane
W6QZ80	2	23	24	BN5_0877	Acyl-CoA synthetase (EC 2.3.1.86)	Cytoplasmic
W6R4T8	22	24	23	BN5_2826	Outer membrane protein assembly factor BamA	OuterMembrane
W6RC63	21	22	22	BN5_0860	Probable malate:quinone oxidoreductase (EC 1.1.5.4) (MQO) (Malate dehydrogenase [quinone])	Cytoplasmic
W6R1T3	25	27	25	BN5_4158	Sulfate-binding protein	Periplasmic
W6QYE0	19	2	23	BN5_3285	Probable cytosol aminopeptidase (EC 3.4.11.1) (Leucine aminopeptidase) (LAP) (EC 3.4.11.10) (Leucyl aminopeptidase)	Cytoplasmic
W6QSK8	26	26	27	BN5_0878	Type V secretory pathway, adhesin AidA	OuterMembrane
W6R3U1	21	24	24	BN5_4309	Oxaloacetate decarboxylase, alpha subunit (EC 4.1.1.3)	Cytoplasmic
W6QWR4	2	24	23	BN5_2373	Electron-transferring-flavoproteindehydrogenase (EC 1.5.5.1)	Cytoplasmic
W6RHV8	29	29	24	BN5_2834	30S ribosomal protein S2	Cytoplasmic
W6R0P2	25	25	22	BN5_3700	30S ribosomal protein S7	Cytoplasmic
W6QWS2	19	23	24	BN5_2737	Aminopeptidase N (EC 3.4.11.2)	Cytoplasmic
W6RJ61	24	24	24	BN5_3268	Cysteine desulfurase IscS (EC 2.8.1.7)	Cytoplasmic
W6QRG9	29	29	25	BN5_0911	Chaperone protein DnaJ	Cytoplasmic
W6RIB2	24	26	28	BN5_2979	Argininosuccinate synthase (EC 6.3.4.5) (Citrulline--aspartate ligase)	Cytoplasmic
W6QPR8	22	29	23	BN5_0326	Adenosylhomocysteinase (EC 3.3.1.1) (S-adenosyl-L-homocysteine hydrolase) (AdoHcyase)	Cytoplasmic
W6QNV1	25	27	26	BN5_0004	DNA gyrase subunit B (EC 5.99.1.3)	Cytoplasmic
W6R1Y1	27	27	27	BN5_3696	50S ribosomal protein L3	Cytoplasmic
W6QWQ4	28	28	3	BN5_2717	Putative lipoprotein (EC 6.3.2.6)	OuterMembrane
W6QVU2	28	28	27	BN5_1499	Aspartokinase (EC 2.7.2.4)	Cytoplasmic
W6RCT4	27	29	29	BN5_1092	Lysine--tRNA ligase (EC 6.1.1.6) (Lysyl-tRNA synthetase) (LysRS)	Cytoplasmic
W6QXC5	23	28	22	BN5_0151	Flavin monoamine oxidase-related protein (EC 1.4.3.4)	Unknown
W6QST6	23	23	23	BN5_1394	Na(+)-translocating NADH-quinone reductase subunit A (Na(+)-NQR subunit A) (Na(+)-translocating NQR subunit A) (EC 1.6.5.8) (NQR complex subunit A) (NQR-1 subunit A)	Cytoplasmic
W6RLQ8	25	26	28	BN5_4275	31 kDa immunogenic protein	Unknown
W6R6H3	2	26	22	BN5_3429	Isoleucine--tRNA ligase (EC 6.1.1.5) (Isoleucyl-tRNA synthetase) (IleRS)	Cytoplasmic
W6R782	2	23	21	BN5_3669	Catalase-peroxidase (CP) (EC 1.11.1.21) (Peroxidase/catalase)	Cytoplasmic
W6QZD6	31	32	29	BN5_0929	Transcription termination/antitermination protein NusA	Cytoplasmic
W6QSV9	22	23	24	BN5_0464	Acetyltransferase component of pyruvate dehydrogenase complex (EC 2.3.1.12)	Cytoplasmic
W6REP5	32	29	26	BN5_1753	Peptidylprolyl isomerase (EC 5.2.1.8)	CytoplasmicMembrane
W6R1Z2	31	31	3	BN5_3706	50S ribosomal protein L1	Cytoplasmic
W6R1R7	28	29	28	BN5_3671	DNA-directed RNA polymerase subunit alpha (RNAP subunit alpha) (EC 2.7.7.6) (RNA polymerase subunit alpha) (Transcriptase subunit alpha)	Cytoplasmic
W6QTM2	31	3	3	BN5_0694	TonB-dependent siderophore receptor	OuterMembrane
W6QVZ2	29	3	28	BN5_2090	Copper-resistance protein CopA	Periplasmic
W6QSR7	24	28	29	BN5_1379	Fatty acid oxidation complex subunit alpha [Includes: 3-hydroxyacyl-CoA dehydrogenase (EC 1.1.1.35); Enoyl-CoA hydratase/Delta(3)-cis-Delta(2)-trans-enoyl-CoA isomerase/3-hydroxybutyryl-CoA epimerase (EC 4.2.1.17) (EC 5.1.2.3) (EC 5.3.3.8)]	Cytoplasmic
W6QUE9	29	3	29	BN5_1006	Putative amino-acid ABC transporter-binding protein	Periplasmic
W6QWJ0	33	29	33	BN5_1772	Chaperone protein HtpG (Heat shock protein HtpG) (High temperature protein G)	Cytoplasmic
W6QRK8	26	29	29	BN5_0523	HflK protein (EC 3.4.-.-)	Unknown
W6RJK3	27	26	27	BN5_3452	Protein translocase subunit SecA	Cytoplasmic
W6QT42	26	31	26	BN5_1060	Phosphoribosylformylglycinamidine synthase (FGAM synthase) (FGAMS) (EC 6.3.5.3) (Formylglycinamide ribonucleotide amidotransferase) (FGAR amidotransferase) (FGAR-AT)	Cytoplasmic
W6RKA2	32	32	31	BN5_3672	30S ribosomal protein S4	Cytoplasmic
W6RF17	16	18	22	BN5_1900	Sulfite reductase (NADPH) hemoprotein beta-component (EC 1.8.1.2)	Cytoplasmic
W6RD81	32	32	3	BN5_1202	Fumarate hydratase class I (EC 4.2.1.2)	Cytoplasmic
W6QZA3	22	23	27	BN5_0897	Chaperone protein ClpB	Cytoplasmic
W6RFW4	3	33	31	BN5_2173	Succinate--CoA ligase [ADP-forming] subunit alpha (EC 6.2.1.5)	Cytoplasmic
W6QQ11	34	3	32	BN5_0416	ATP-dependent protease ATPase subunit HslU (Unfoldase HslU)	Cytoplasmic
W6QX80	33	33	34	BN5_2026	Sulfite reductase (Ferredoxin) (EC 1.8.1.2)	Cytoplasmic
W6RAI7	29	31	3	BN5_0230	Transcription termination factor Rho (EC 3.6.4.-) (ATP-dependent helicase Rho)	Cytoplasmic
W6QQU7	33	28	33	BN5_0278	Resolvase	Cytoplasmic
W6QYV0	33	33	32	BN5_3096	Porin D (EC 3.4.21.-)	OuterMembrane
W6QZL4	33	34	33	BN5_3693	50S ribosomal protein L2	Cytoplasmic
W6QYJ1	32	33	32	BN5_0604	Acetyl-CoA carboxylase biotin carboxylase subunit (EC 6.4.1.2)	Cytoplasmic
W6QU60	33	33	33	BN5_1864	Isocitrate dehydrogenase [NADP] (EC 1.1.1.42)	Cytoplasmic
W6R2N8	3	31	29	BN5_3956	GTP-binding protein TypA/BipA	CytoplasmicMembrane
W6QUD7	29	33	35	BN5_1498	Alanine--tRNA ligase (EC 6.1.1.7) (Alanyl-tRNA synthetase) (AlaRS)	Cytoplasmic
W6RHN5	32	34	33	BN5_2779	Nitrate reductase (EC 1.7.99.4)	Periplasmic
W6RKK5	24	3	31	BN5_3776	Putative serine protein kinase, PrkA	Cytoplasmic
W6QVB2	35	34	35	BN5_1327	Outer membrane protein oprJ	OuterMembrane
W6QUZ6	36	37	38	BN5_1206	Pyruvate kinase (EC 2.7.1.40)	Cytoplasmic
W6QVZ5	4	39	39	BN5_2095	Outer membrane porin, OprD family	OuterMembrane
W6R197	34	35	38	BN5_3491	Adenylyl-sulfate kinase (EC 2.7.1.25) (EC 2.7.7.4) (APS kinase) (ATP adenosine-5'-phosphosulfate 3'-phosphotransferase) (ATP-sulfurylase large subunit) (Adenosine-5'-phosphosulfate kinase) (Sulfate adenylate transferase) (SAT) (Sulfate adenylyltransferase subunit 1)	Cytoplasmic
W6QUJ0	36	38	35	BN5_1051	Inosine-5'-monophosphate dehydrogenase (IMP dehydrogenase) (IMPD) (IMPDH) (EC 1.1.1.205)	Cytoplasmic
W6QQR9	34	35	35	BN5_0648	ABC transporter, ATP-binding protein	Cytoplasmic
W6QZG2	37	35	37	BN5_2833	Elongation factor Ts (EF-Ts)	Cytoplasmic
W6QX86	4	39	37	BN5_2542	Aconitate hydratase (Aconitase) (EC 4.2.1.3)	Cytoplasmic
W6RDN8	37	41	38	BN5_1393	Glyceraldehyde-3-phosphate dehydrogenase (EC 1.2.1.-)	Cytoplasmic
W6R077	34	38	35	BN5_3958	Glutamine synthetase (EC 6.3.1.2)	Cytoplasmic
W6QV55	39	36	38	BN5_2179	Succinate dehydrogenase flavoprotein subunit (EC 1.3.5.1)	CytoplasmicMembrane
W6R168	35	39	37	BN5_3925	Malate synthase G (EC 2.3.3.9)	Cytoplasmic
W6R9G5	38	38	39	BN5_4497	ATP synthase subunit beta (EC 3.6.3.14) (ATP synthase F1 sector subunit beta) (F-ATPase subunit beta)	Cytoplasmic
W6QVG9	32	45	34	BN5_1382	DNA topoisomerase 1 (EC 5.99.1.2) (DNA topoisomerase I)	Cytoplasmic
W6QUW7	39	41	41	BN5_2134	Phosphoenolpyruvate synthase (PEP synthase) (EC 2.7.9.2) (Pyruvate, water dikinase)	Cytoplasmic
W6R0U2	47	47	43	BN5_3769	LPS-assembly protein LptD	OuterMembrane
W6QV49	43	41	42	BN5_2174	Succinate--CoA ligase [ADP-forming] subunit beta (EC 6.2.1.5) (Succinyl-CoA synthetase subunit beta) (SCS-beta)	Cytoplasmic
W6QU41	43	42	44	BN5_0879	Uncharacterized protein	OuterMembrane
W6QQ30	32	42	38	BN5_0436	Glutamate synthase (NADPH) large chain (EC 1.4.1.13)	Cytoplasmic
W6QRH6	39	41	38	BN5_0916	Carbamoyl-phosphate synthase large chain (EC 6.3.5.5) (Carbamoyl-phosphate synthetase ammonia chain)	Periplasmic
W6R8G1	46	44	46	BN5_4152	Porin D (EC 3.4.21.-)	OuterMembrane
W6QSL8	45	45	47	BN5_1329	Multidrug resistance protein A	CytoplasmicMembrane
W6QZD9	46	45	46	BN5_0934	Polyribonucleotide nucleotidyltransferase (EC 2.7.7.8) (Polynucleotide phosphorylase) (PNPase)	Cytoplasmic
W6REY3	37	43	39	BN5_1853	Isocitrate lyase (EC 4.1.3.1)	Cytoplasmic
W6RB40	32	4	39	BN5_0465	Pyruvate dehydrogenase E1 component (EC 1.2.4.1)	Cytoplasmic
W6R320	45	45	43	BN5_2175	Dihydrolipoyl dehydrogenase (EC 1.8.1.4)	Cytoplasmic
W6REZ0	41	43	43	BN5_1863	Isocitrate dehydrogenase (EC 1.1.1.42)	Unknown
W6RCA2	46	46	48	BN5_0910	Chaperone protein DnaK (HSP70) (Heat shock 70 kDa protein) (Heat shock protein 70)	Cytoplasmic
W6QWP0	58	58	58	BN5_2348	PQQ containing dehydrogenase	Periplasmic
W6QZL9	45	48	47	BN5_3711	Elongation factor Tu (EF-Tu)	Cytoplasmic
W6REP1	56	58	58	BN5_1748	Trigger factor (TF) (EC 5.2.1.8) (PPIase)	Cytoplasmic
W6R4E1	51	49	49	BN5_4499	ATP synthase subunit alpha (EC 3.6.3.14) (ATP synthase F1 sector subunit alpha) (F-ATPase subunit alpha)	Cytoplasmic
W6QWB9	58	59	58	BN5_1682	30S ribosomal protein S1	Cytoplasmic
W6R0U9	58	55	57	BN5_1447	Ribonuclease E (RNase E) (EC 3.1.26.12)	Cytoplasmic
W6QSQ9	6	58	62	BN5_0930	Translation initiation factor IF-2	Cytoplasmic
W6QU12	58	6	58	BN5_0849	60 kDa chaperonin (GroEL protein) (Protein Cpn60)	Cytoplasmic
W6QWH8	59	63	61	BN5_1757	Aconitate hydratase B (EC 4.2.1.3) (EC 4.2.1.99) (2-methylisocitrate dehydratase)	Cytoplasmic
W6RDI4	6	66	64	BN5_1323	Acetyl-coenzyme A synthetase (AcCoA synthetase) (Acs) (EC 6.2.1.1) (Acetate--CoA ligase) (Acyl-activating enzyme)	Cytoplasmic
W6QXN9	54	64	6	BN5_2177	2-oxoglutarate dehydrogenase, E1 component (EC 1.2.4.2)	Cytoplasmic
W6R7C5	71	73	73	BN5_3699	Elongation factor G (EF-G)	Cytoplasmic
W6QW62	86	85	84	BN5_1647	ATP-dependent Clp protease ATP-binding subunit ClpC (EC 3.1.21.-)	Cytoplasmic
W6RKF8	82	87	9	BN5_3702	DNA-directed RNA polymerase subunit beta' (RNAP subunit beta') (EC 2.7.7.6) (RNA polymerase subunit beta') (Transcriptase subunit beta')	Cytoplasmic
W6QZM4	11	16	15	BN5_3703	DNA-directed RNA polymerase subunit beta (RNAP subunit beta) (EC 2.7.7.6) (RNA polymerase subunit beta) (Transcriptase subunit beta)	Cytoplasmic
W6RJY9	2	2		BN5_3572	Peptidoglycan glycosyltransferase (EC 2.4.1.129)	CytoplasmicMembrane
W6QRI7	2		2	BN5_0928	Ribosome maturation factor RimP	Cytoplasmic
W6QXI4		2	2	BN5_3016	Glycine cleavage system H protein	Unknown
W6R5Z8		2	2	BN5_3200	Uncharacterized protein	Cytoplasmic
W6QUL6	2	2		BN5_2033	Uncharacterized protein	Unknown
W6QS74	2	2		BN5_0748	Uncharacterized protein	Cytoplasmic
W6QR81	2	2		BN5_0408	Putative polyhydroxyalkanoic acid system protein	Cytoplasmic
W6RCF5	2		2	BN5_0967	Tetratricopeptide TPR_4	Extracellular
W6QRS0		2	2	BN5_0590	ABC transporter related	CytoplasmicMembrane
W6QTH7	2	2		BN5_1170	D-erythro-7,8-dihydroneopterin tri P epimerase (EC 5.-.-.-)	Cytoplasmic
W6R0Q6	2	2		BN5_4136	Glucose-1-phosphate thymidylyltransferase (EC 2.7.7.24)	Cytoplasmic
W6QZS5	2		2	BN5_3772	Ribosomal RNA small subunit methyltransferase A (EC 2.1.1.182) (16S rRNA (adenine(1518)-N(6)/adenine(1519)-N(6))-dimethyltransferase) (16S rRNA dimethyladenosine transferase) (16S rRNA dimethylase) (S-adenosylmethionine-6-N', N'-adenosyl(rRNA) dimethyltransferase)	Cytoplasmic
W6QYT6		2	2	BN5_3086	Holliday junction ATP-dependent DNA helicase RuvA (EC 3.6.4.12)	Cytoplasmic
W6R407		2	2	BN5_4374	Precorrin-6x reductase (EC 1.3.1.54)	Cytoplasmic
W6QSF5		2	2	BN5_0828	Adenine deaminase (ADE) (EC 3.5.4.2) (Adenine aminohydrolase) (AAH)	Cytoplasmic
W6QYJ6		2	2	BN5_3355	Amine oxidase (EC 1.4.3.2)	Unknown
W6RC78		2	2	BN5_0880	Regulatory protein, LuxR	Unknown
W6QT14	2		2	BN5_0514	Oligoribonuclease (EC 3.1.-.-)	Cytoplasmic
W6R7I2	2	2		BN5_3783	tRNA N6-adenosine threonylcarbamoyltransferase (EC 2.3.1.234) (N6-L-threonylcarbamoyladenine synthase) (t(6)A synthase) (t(6)A37 threonylcarbamoyladenosine biosynthesis protein TsaD) (tRNA threonylcarbamoyladenosine biosynthesis protein TsaD)	Extracellular
W6R053	2		2	BN5_1174	Putative HTH-type transcriptional regulator ycgE	Cytoplasmic
W6R042		2	2	BN5_3923	Amino acid-binding ACT domain-containing protein (EC 2.7.7.59)	Cytoplasmic
W6QX33		3	2	BN5_2493	MarR family transcriptional regulator	Cytoplasmic
W6R3E3		3	2	BN5_2332	TPR repeat-containing protein	Unknown
W6R3B3		2	3	BN5_2295	MarR family transcriptional regulator	Cytoplasmic
W6R1B1	2	2		BN5_3506	3-deoxy-D-manno-octulosonate 8-phosphate phosphatase (EC 3.1.3.45)	Cytoplasmic
W6QYF4	3		3	BN5_3300	Uncharacterized protein	Cytoplasmic
W6QW26		2	2	BN5_2136	Uncharacterized protein	Cytoplasmic
W6QWB1	2		2	BN5_1672	5-methylthioadenosine/S-adenosylhomocysteine deaminase (MTA/SAH deaminase) (EC 3.5.4.28) (EC 3.5.4.31)	Cytoplasmic
W6QTC3	2	2		BN5_0616	Alpha-2-macroglobulin domain-containing protein	Unknown
W6QZK7		2	2	BN5_1014	Glutathione S-transferase like protein (EC 2.5.1.18)	Unknown
W6QZD5		2	2	BN5_2808	S-formylglutathione hydrolase (EC 3.1.2.12)	Unknown
W6R137	2	2		BN5_4216	Laminin subunit beta-1	Cytoplasmic
W6QWP3	2		2	BN5_1832	Uncharacterized protein	Unknown
W6R8X4		2	2	BN5_4292	Uncharacterized protein	Cytoplasmic
W6QQF7		3	2	BN5_0578	Urease subunit alpha (EC 3.5.1.5) (Urea amidohydrolase subunit alpha)	Cytoplasmic
W6QPH4		2	2	BN5_0231	3-octaprenyl-4-hydroxybenzoate carboxy-lyase (EC 4.1.1.98) (Polyprenyl p-hydroxybenzoate decarboxylase)	Cytoplasmic
W6QWV0	2		2	BN5_2413	GntR family transcriptional regulator	Cytoplasmic
W6R0V8	2	2		BN5_4176	Uncharacterized protein	Unknown
W6QYY4	2		2	BN5_3513	Nucleotide-binding protein BN5_3513	Cytoplasmic
W6QZT6	2	2		BN5_3420	Type IV pilus assembly protein PilW	CytoplasmicMembrane
W6RAA1	2		2	BN5_0139	ABC transporter, solute-binding component	Periplasmic
W6QXT1	3		4	BN5_2227	Sulfonate/nitrate/taurine transport system substrate-binding protein	CytoplasmicMembrane
W6QSR2		2	2	BN5_1374	Lytic transglycosylase, catalytic (EC 3.2.1.-)	Periplasmic
W6RDK8		2	3	BN5_1353	Protein ccoG	CytoplasmicMembrane
W6QXL3		3	3	BN5_0277	Phenylacetic acid degradation-related protein	Cytoplasmic
W6QRX5		4	2	BN5_1088	Oxidoreductase, GMC family (EC 1.1.99.1)	CytoplasmicMembrane
W6QYF0		3	2	BN5_3295	Nuclease SbcCD subunit C	Cytoplasmic
W6QW61	3		3	BN5_2565	Chromosome partition protein Smc	Cytoplasmic
W6RLM3		2	3	BN5_4225	Hydrogen peroxide-inducible genes activator	Cytoplasmic
W6QX57	2	2		BN5_0110	Diguanylate cyclase	Cytoplasmic
W6QTB1		2	3	BN5_1579	Molybdopterin molybdochelatase	Cytoplasmic
W6QUU3		2	3	BN5_2114	Nitrate transporter periplasmic component	CytoplasmicMembrane
W6QZ65		2	2	BN5_2725	NAD-glutamate dehydrogenase (EC 1.4.1.2)	Cytoplasmic
W6RJA4		4	3	BN5_3329	Bifunctional protein PutA	Cytoplasmic
W6R2T8	2	2		BN5_4473	Mercuric resistance operon regulatory protein	Cytoplasmic
W6RK79		2	2	BN5_3652	Uncharacterized protein	Unknown
W6R9E5	2	3		BN5_4477	Mercuric reductase (EC 1.16.1.1) (Hg(II) reductase)	Cytoplasmic
W6RG60	2		2	BN5_2283	Uncharacterized protein	Cytoplasmic
W6QZN0		2	2	BN5_3362	Molybdopterin-synthase adenylyltransferase (EC 2.7.7.80)	Cytoplasmic
W6QTA3	2		2	BN5_1110	Multidrug resistance protein mdtA	CytoplasmicMembrane
W6QXQ8		2	2	BN5_2682	Putative flagella synthesis protein FlgN	Cytoplasmic
W6QVN9		2	2	BN5_1454	Phosphate acyltransferase (EC 2.3.1.n2) (Acyl-ACP phosphotransacylase) (Acyl-[acyl-carrier-protein]--phosphate acyltransferase) (Phosphate-acyl-ACP acyltransferase)	Cytoplasmic
W6QXK7	2		2	BN5_3041	Uncharacterized protein	Unknown
W6QYW1		2	2	BN5_3106	Uncharacterized protein	CytoplasmicMembrane
W6R989	2	2		BN5_4427	Bifunctional nitrilase/nitrile hydratase NIT4B (EC 3.5.5.1)	Cytoplasmic
W6RC10		2	2	BN5_0790	ATP-dependent helicase HrpB (EC 3.6.1.-)	Unknown
W6R2N2	2	2		BN5_3951	L-threonine aldolase (EC 4.1.2.48)	Unknown
W6RDT9	2		2	BN5_1455	Malonyl CoA-acyl carrier protein transacylase (EC 2.3.1.39)	Cytoplasmic
W6R421	4	2		BN5_2561	GTP cyclohydrolase 1 (EC 3.5.4.16) (GTP cyclohydrolase I) (GTP-CH-I)	Cytoplasmic
W6QWU7	3	3		BN5_1872	DNA translocase ftsK	CytoplasmicMembrane
W6RK21		2	3	BN5_3602	IclR family transcriptional regulator	Cytoplasmic
W6R432	2		2	BN5_2571	Fatty acid metabolism regulator protein	Cytoplasmic
W6QT81	3		3	BN5_1547	Alcohol dehydrogenase class-3 (EC 1.6.5.5)	Cytoplasmic
W6QSI9		3	5	BN5_1299	HTH-type transcriptional regulator hexR	Cytoplasmic
W6QZE1		2	3	BN5_3663	NAD-dependent epimerase/dehydratase (EC 5.1.3.2)	Cytoplasmic
W6QTI1	2	2		BN5_0636	Ferredoxin-NADP reductase (EC 1.18.1.2)	Cytoplasmic
W6QP02	2	2		BN5_0059	Aldose 1-epimerase family protein (EC 4.2.1.9)	Cytoplasmic
W6R0P8	3		2	BN5_3257	4-hydroxy-3-methylbut-2-en-1-yl diphosphate synthase (flavodoxin) (EC 1.17.7.3) (1-hydroxy-2-methyl-2-(E)-butenyl 4-diphosphate synthase)	Cytoplasmic
W6R0F7		2	4	BN5_1300	Glucose-6-phosphate 1-dehydrogenase (G6PD) (EC 1.1.1.49)	Cytoplasmic
W6QUX3	4	3		BN5_1656	AcrB/AcrD/AcrF family transporter	CytoplasmicMembrane
W6R036	2	2		BN5_1154	Uncharacterized protein	Unknown
W6QV86		2	4	BN5_1302	2-dehydro-3-deoxyphosphogluconate aldolase/4-hydroxy-2-oxoglutarate aldolase (EC 4.1.3.16)	Cytoplasmic
W6QWV1		2	2	BN5_1877	Siroheme synthase [Includes: Sirohydrochlorin ferrochelatase (EC 4.99.1.4); Precorrin-2 dehydrogenase (EC 1.3.1.76); Uroporphyrinogen-III C-methyltransferase (Urogen III methylase) (EC 2.1.1.107) (SUMT) (Uroporphyrinogen III methylase) (UROM)]	Cytoplasmic
W6QQU0		3	3	BN5_0676	Uncharacterized protein	Cytoplasmic
W6REF7		2	2	BN5_1648	Phospholipase D/Transphosphatidylase (EC 2.7.8.-)	CytoplasmicMembrane
W6RDK1		2	2	BN5_1343	Putative Ubiquinone biosynthesis hydroxylase (EC 1.-.-.-)	Cytoplasmic
W6QS61	2	2		BN5_0733	Maf-like protein BN5_0733	Cytoplasmic
W6R2X1		2	3	BN5_2150	Cytosolic 5'-nucleotidase 1 (EC 3.1.3.5)	Cytoplasmic
W6R1X9	2	2		BN5_1820	Methyl-accepting chemotaxis protein mcpB	CytoplasmicMembrane
W6RKG4		2	2	BN5_3716	Type III pantothenate kinase (EC 2.7.1.33) (PanK-III) (Pantothenic acid kinase)	Cytoplasmic
W6QYX0		3	2	BN5_0722	Two component transcriptional regulator, Fis family	Cytoplasmic
W6QRI6	2	2		BN5_0503	Uncharacterized protein	Unknown
W6QUH1	3		4	BN5_1031	Adenine-specific DNA-methyltransferase (EC 2.1.1.72)	Cytoplasmic
W6QUA2	2		2	BN5_0941	Acetyl-coenzyme A synthetase (AcCoA synthetase) (Acs) (EC 6.2.1.1) (Acetate--CoA ligase) (Acyl-activating enzyme)	Cytoplasmic
W6RAG8		2	2	BN5_0205	HemY domain-containing protein	CytoplasmicMembrane
W6QU59		2	2	BN5_0899	L-lactate dehydrogenase (EC 1.1.-.-)	Cytoplasmic
W6QXH7	2		3	BN5_2627	Chemotaxis response regulator protein-glutamate methylesterase (EC 3.1.1.61)	Cytoplasmic
W6R260	3		5	BN5_1907	4-hydroxy-tetrahydrodipicolinate synthase (HTPA synthase) (EC 4.3.3.7)	Cytoplasmic
W6R2R0	2	3		BN5_2094	Uncharacterized protein	Unknown
W6QUQ3		2	2	BN5_1121	Glutaredoxin	Unknown
W6R936	2	2		BN5_4362	Uncharacterized protein in lpd-3 5'region	Unknown
W6QS38	3		2	BN5_0169	Xanthine phosphoribosyltransferase (XPRTase) (EC 2.4.2.22)	Cytoplasmic
W6QX50		2	3	BN5_2875	ATP-dependent helicase HrpA (EC 3.6.1.-)	Cytoplasmic
W6QWV7	2	3		BN5_0025	Ribosomal RNA small subunit methyltransferase B (EC 2.1.1.-)	Cytoplasmic
W6QXV6	4		3	BN5_2252	tRNA-dihydrouridine(20/20a) synthase (EC 1.3.1.-) (EC 1.3.1.91) (U20-specific dihydrouridine synthase) (U20-specific Dus) (tRNA-dihydrouridine synthase A)	Cytoplasmic
W6RKH2		4	3	BN5_3731	Uncharacterized protein	Unknown
W6RL63		2	2	BN5_4078	Amino acid ABC transporter, ATP-binding protein (EC 3.6.3.21)	CytoplasmicMembrane
W6QTY1	2	3		BN5_0814	Hydrophobe/amphiphile efflux-1 (HAE1) family protein	CytoplasmicMembrane
W6QUP8		4	4	BN5_1116	Glycerol kinase (EC 2.7.1.30) (ATP:glycerol 3-phosphotransferase) (Glycerokinase) (GK)	Cytoplasmic
W6RGT7		2	2	BN5_2564	Cell division protein ZipA	CytoplasmicMembrane
W6QZ91		4	2	BN5_0887	OmpA/MotB domain-containing protein	OuterMembrane
W6REX8	2	2		BN5_1848	NADH dehydrogenase I chain F (EC 1.6.5.3)	Cytoplasmic
W6RJG9		3	3	BN5_3412	Outer membrane protein assembly factor BamD	OuterMembrane
W6QX24	2		2	BN5_2850	ABC-type uncharacterized transport system involved in gliding motility auxiliary component-like protein	CytoplasmicMembrane
W6QSE0	6		7	BN5_0813	Putative efflux pump outer membrane protein ttgC	OuterMembrane
W6QSP1		2	6	BN5_1354	Nitrite/sulfite reductase, hemoprotein beta-component, ferrodoxin-like:nitrite and sulphite reductase 4Fe-4S region (EC 1.8.1.2)	Cytoplasmic
W6RFX5			2	BN5_2183	Transposase for insertion sequence element IS200	Cytoplasmic
I7K7G1			2	BN5_2103	Transposase for insertion sequence element IS200	Cytoplasmic
W6QSM2		2		BN5_1334	Lipoprotein, putative	Unknown
W6RKQ9	2			BN5_3882	Putative transposase	Cytoplasmic
W6R226			2	BN5_3755	Succinate-semialdehyde dehydrogenase (EC 1.2.1.16)	Cytoplasmic
W6QSI5		2		BN5_1294	Sensor histidine kinase	CytoplasmicMembrane
W6RDB7			2	BN5_1247	Conserved virulence factor B	Cytoplasmic
W6QSY8			2	BN5_0489	Uncharacterized protein	Unknown
W6QVH4	2			BN5_1387	TetR family transcriptional regulator	Cytoplasmic
W6R122			2	BN5_3411	Pseudouridine synthase (EC 5.4.99.-)	Cytoplasmic
W6R0X9			2	BN5_3815	Uncharacterized protein	Cytoplasmic
W6R038		2		BN5_3066	Two component LuxR family transcriptional regulator	Cytoplasmic
W6R1S4		2		BN5_3676	Protein translocase subunit SecY	CytoplasmicMembrane
W6R814		2		BN5_3999	Oxidoreductase, GMC family (EC 1.1.99.-)	Cytoplasmic
W6QYL6	2			BN5_3377	Uncharacterized protein	Unknown
W6R7T9	2			BN5_3924	Putative acetyltransferase (EC 2.3.1.-)	Cytoplasmic
W6RJ57		2		BN5_3263	2Fe-2S ferredoxin	Cytoplasmic
W6QTG4	2			BN5_1150	Inosine-5'-monophosphate dehydrogenase (EC 1.1.1.205)	Cytoplasmic
W6QRB2		2		BN5_0438	Fis family transcriptional regulator	Cytoplasmic
W6QPK5		2		BN5_0261	L-glutamine synthetase (EC 6.3.1.2)	Cytoplasmic
W6QSH3		2		BN5_1279	UPF0718 protein MJ0584	CytoplasmicMembrane
W6QSN9		2		BN5_0908	DNA repair protein RecN (Recombination protein N)	Cytoplasmic
W6QPS4		2		BN5_0331	Permease for cytosine/purines, uracil, thiamine, allantoin	CytoplasmicMembrane
W6QSK3		2		BN5_0873	Ribosomal RNA small subunit methyltransferase C (EC 2.1.1.172) (16S rRNA m2G1207 methyltransferase) (rRNA (guanine-N(2)-)-methyltransferase RsmC)	Cytoplasmic
W6QZF2		2		BN5_3266	Iron-binding protein IscA	Cytoplasmic
W6R4S6		2		BN5_2811	Uncharacterized protein	Unknown
W6R198			2	BN5_1590	Nicotinate-nucleotide--dimethylbenzimidazole phosphoribosyltransferase (NN:DBI PRT) (EC 2.4.2.21) (N(1)-alpha-phosphoribosyltransferase)	Cytoplasmic
W6R2A2		2		BN5_4293	Uncharacterized protein	Unknown
W6RKT9		2		BN5_3932	Uncharacterized protein	CytoplasmicMembrane
W6QXI1			2	BN5_2632	Site-determining protein	CytoplasmicMembrane
W6QWP8			2	BN5_1837	Outer membrane protein ttgF	OuterMembrane
W6R7G9			2	BN5_3768	Aminoglycoside phosphotransferase	Cytoplasmic
W6QSX7			3	BN5_1436	Lipoprotein-releasing system ATP-binding protein LolD (EC 3.6.3.-)	CytoplasmicMembrane
W6QZJ0		2		BN5_2863	Histidine triad (HIT) protein (EC 3.6.1.17)	Cytoplasmic
W6QY04			2	BN5_2302	2-oxoglutaroyl-CoA hydrolase	Cytoplasmic
W6R7H6		2		BN5_3778	SpoVR family protein	Cytoplasmic
W6R0G1		2		BN5_4043	Uncharacterized protein PH0643	Cytoplasmic
W6R0K6			2	BN5_3197	Uncharacterized protein	Unknown
W6R1Q8			2	BN5_4133	Mannose-1-phosphate guanylyltransferase/mannose-6-phosphate isomerase (EC 2.7.7.22)	Cytoplasmic
W6RHG3			2	BN5_2726	ATP-dependent Clp protease ATP-binding subunit clpX (EC 3.6.3.-)	Cytoplasmic
W6QY24	2			BN5_0452	Potassium efflux system protein	CytoplasmicMembrane
W6R541	2			BN5_2941	Beta-lactamase	Periplasmic
W6QZN4		2		BN5_3717	Bifunctional ligase/repressor BirA (Biotin operon repressor) (Biotin--[acetyl-CoA-carboxylase] ligase) (EC 6.3.4.15) (Biotin--protein ligase) (Biotin-[acetyl-CoA carboxylase] synthetase)	Cytoplasmic
W6R080		2		BN5_3565	Octanoyltransferase (EC 2.3.1.181) (Lipoate-protein ligase B) (Lipoyl/octanoyl transferase) (Octanoyl-[acyl-carrier-protein]-protein N-octanoyltransferase)	Cytoplasmic
W6QSN1			2	BN5_1344	Glucokinase (EC 2.7.1.2)	Cytoplasmic
W6QXD1			2	BN5_2965	Nicotinate phosphoribosyltransferase (NAPRTase) (EC 6.3.4.21)	Cytoplasmic
W6QTI6			2	BN5_0641	DNA repair protein RadA	Cytoplasmic
W6RK60	3			BN5_3637	GTP cyclohydrolase-2 (EC 3.5.4.25) (GTP cyclohydrolase II)	Cytoplasmic
W6R097		2		BN5_3122	Probable septum site-determining protein MinC	Cytoplasmic
W6QV90			2	BN5_2214	Putative Orn/Lys/Arg decarboxylase (EC 4.1.1.19)	Cytoplasmic
W6QS51		3		BN5_0184	HAD-superfamily hydrolase (EC 3.1.3.77)	Cytoplasmic
W6R009	2			BN5_3034	Uncharacterized protein	Cytoplasmic
W6RB31	3			BN5_0455	Nitronate monooxygenase (EC 1.13.12.16)	Cytoplasmic
W6QRZ8		2		BN5_0650	Uncharacterized protein	Cytoplasmic
W6R8R3		2		BN5_4212	Orotate phosphoribosyltransferase (OPRT) (OPRTase) (EC 2.4.2.10)	Cytoplasmic
W6R2G7		2		BN5_4368	Cyclopropane-fatty-acyl-phospholipid synthase (EC 2.1.1.79)	Cytoplasmic
W6R775			2	BN5_3664	dTDP-4-dehydrorhamnose reductase (EC 1.1.1.133)	Cytoplasmic
W6R6B8			3	BN5_3373	Peptidyl-tRNA hydrolase (PTH) (EC 3.1.1.29)	Cytoplasmic
W6QZF1		2		BN5_0944	3-methyl-2-oxobutanoate hydroxymethyltransferase (EC 2.1.2.11) (Ketopantoate hydroxymethyltransferase) (KPHMT)	Unknown
W6QW91		2		BN5_2186	3-hydroxyisobutyrate dehydrogenase (EC 1.1.1.31)	Cytoplasmic
W6QVV8		2		BN5_1523	FMN-dependent NADH-azoreductase (EC 1.7.-.-)	Cytoplasmic
W6QYB7	2			BN5_2912	tRNA-modifying protein YgfZ	Unknown
W6QYM9		2		BN5_2563	DNA ligase (EC 6.5.1.2) (Polydeoxyribonucleotide synthase [NAD(+)])	Cytoplasmic
W6QSI1			2	BN5_0334	Methyl-accepting chemotaxis protein I	CytoplasmicMembrane
W6R6Y8			2	BN5_3584	NAD-dependent epimerase/dehydratase	Cytoplasmic
W6R2P4		2		BN5_3961	Nitrogen regulation protein NtrB (EC 2.7.13.3)	CytoplasmicMembrane
W6R0A0			2	BN5_1229	ABC transporter, binding protein	Unknown
W6R3V0			2	BN5_2497	AraC family transcriptional regulator	Cytoplasmic
W6QYW7			2	BN5_3493	GTP cyclohydrolase 1 type 2 homolog	Cytoplasmic
W6R4L6			2	BN5_2733	Putative membrane protein MJ1562	CytoplasmicMembrane
W6QXA9		2		BN5_2567	Xanthine dehydrogenase (EC 1.17.1.4)	Cytoplasmic
W6QV73	2			BN5_1791	Methyl-accepting chemotaxis protein II	CytoplasmicMembrane
W6QX03		2		BN5_2830	Ditrans,polycis-undecaprenyl-diphosphate synthase ((2E,6E)-farnesyl-diphosphate specific) (EC 2.5.1.31) (Ditrans,polycis-undecaprenylcistransferase) (Undecaprenyl diphosphate synthase) (UDS) (Undecaprenyl pyrophosphate synthase) (UPP synthase)	Cytoplasmic
W6R360		2		BN5_2225	Peptide ABC transporter,putative ATP-binding protein (EC 3.6.3.25)	CytoplasmicMembrane
W6QS76		2		BN5_1183	Uncharacterized protein	Cytoplasmic
W6QUU0		2		BN5_1141	ATP-dependent Clp protease ATP-binding subunit clpX (EC 3.6.3.-)	Cytoplasmic
W6QS80		3		BN5_0753	Phosphomethylpyrimidine kinase (EC 2.7.4.7)	Cytoplasmic
W6QTU1	2			BN5_1301	6-phosphogluconolactonase (EC 3.1.1.31)	Unknown
W6QXR8			2	BN5_2212	PilL protein	Cytoplasmic
H9N5E4			2	BN5_1634	Acetyltransferase (GCN5-related N-acetyltransferase)	Cytoplasmic
W6QZ30		4		BN5_2689	Indolepyruvate oxidoreductase subunit iorA (EC 1.2.7.8)	Cytoplasmic
W6QU90		2		BN5_1901	Uncharacterized protein	Unknown
W6QXS3		2		BN5_2217	Ubiquinone/menaquinone biosynthesis methyltransferase ubiE (EC 2.1.1.-)	Unknown
W6QYL3			2	BN5_0624	Lipoprotein, putative	Periplasmic
W6R1I7			2	BN5_3591	Uncharacterized protein	CytoplasmicMembrane
W6QZA8	3			BN5_0902	SsrA-binding protein (Small protein B)	Unknown
W6R2R2			2	BN5_3976	Non-canonical purine NTP pyrophosphatase (EC 3.6.1.9) (Non-standard purine NTP pyrophosphatase) (Nucleoside-triphosphate diphosphatase) (Nucleoside-triphosphate pyrophosphatase) (NTPase) (Nucleotide diphosphatase)	Cytoplasmic
W6RL44			2	BN5_4057	UPF0176 protein CPS_4798	Unknown
W6QY13			2	BN5_2802	Putative membrane protein	OuterMembrane
W6QQ40			3	BN5_0446	Cobyrinic acid a,c-diamide synthase (EC 6.3.5.10)	Cytoplasmic
W6R1Y3			2	BN5_1825	LysR-like	Cytoplasmic
W6R3R6			3	BN5_4284	Hydrolase, haloacid dehalogenase-like family (EC 3.1.3.18)	Cytoplasmic
W6QRA9	2			BN5_0851	FxsA	CytoplasmicMembrane
W6RM20			2	BN5_4410	Probable transcriptional regulator ycf27	Cytoplasmic
W6R0S0		2		BN5_3283	Permease YjgP/YjgQ family protein	CytoplasmicMembrane
W6QXA8			2	BN5_2056	Putative CheW protein (EC 2.7.13.3)	Cytoplasmic
W6RL10		3		BN5_4027	Thymidylate synthase (TS) (TSase) (EC 2.1.1.45)	Cytoplasmic
W6RLQ2			2	BN5_4265	Protein SFI1 homolog	Unknown
W6QY48			2	BN5_0477	Uncharacterized protein	Cytoplasmic
W6QT03			2	BN5_1461	Thymidylate kinase (EC 2.7.4.9) (dTMP kinase)	Cytoplasmic
W6R0A5			2	BN5_3988	Methionine import ATP-binding protein metN (EC 3.6.3.-)	CytoplasmicMembrane
W6QTQ5			4	BN5_1684	Beta-lactamase domain-containing protein	Cytoplasmic
W6QYN0			2	BN5_3398	UPF0246 protein BN5_3398	Cytoplasmic
W6QYI9	2			BN5_2514	Acyl-CoA dehydrogenase (EC 1.3.99.-)	CytoplasmicMembrane
W6QX60			2	BN5_2518	Metallo-beta-lactamase family protein (EC 3.1.2.6)	Cytoplasmic
W6QYI7			3	BN5_2982	Ribonuclease T (EC 3.1.13.-) (Exoribonuclease T) (RNase T)	Cytoplasmic
W6RB85	2			BN5_0505	Response regulator	CytoplasmicMembrane
W6RFM9	2			BN5_2123	Assimilatory nitrite reductase (Subunit) (EC 1.7.1.4)	Cytoplasmic
W6QU95			2	BN5_1906	Acetylornithine aminotransferase (ACOAT) (EC 2.6.1.11)	Cytoplasmic
W6R959	3			BN5_4392	Probable tonB-dependent receptor yncD	OuterMembrane
W6RE36		2		BN5_1557	Sensor histidine kinase (EC 2.7.3.-)	CytoplasmicMembrane
W6R3Q1		2		BN5_2452	Cytochrome oxidase maturation protein, cbb3-type, CcoS	Unknown
W6QYE7			2	BN5_2474	Two component transcriptional regulator	Cytoplasmic
W6QU47		2		BN5_1849	NADH dehydrogenase I chain E (EC 1.6.5.3)	Cytoplasmic
W6QTA9	2			BN5_1115	Cys-tRNA(Pro)/Cys-tRNA(Cys) deacylase (EC 4.2.-.-)	Cytoplasmic
W6R4T6		2		BN5_2821	Lipid-A-disaccharide synthase (EC 2.4.1.182)	Cytoplasmic
W6REU4		2		BN5_1808	Uncharacterized protein	Cytoplasmic
W6QRZ0			2	BN5_1113	Glycerol-3-phosphate dehydrogenase (EC 1.1.5.3)	Cytoplasmic
W6QSW5		3		BN5_0469	Lipopolysaccharide heptosyltransferase I (EC 2.4.-.-)	Cytoplasmic
W6QYQ8			2	BN5_3060	LysR family transcriptional regulator	Cytoplasmic
W6QS75		4		BN5_0219	Glyoxalase	Cytoplasmic
W6R1Z9		2		BN5_1845	NADH-quinone oxidoreductase subunit I (EC 1.6.5.11) (NADH dehydrogenase I subunit I) (NDH-1 subunit I)	Unknown
W6QRU1			3	BN5_0610	Uncharacterized protein	Unknown
W6RAR3	2			BN5_0325	Methylenetetrahydrofolate reductase (EC 1.5.1.20)	Cytoplasmic
W6RF21			5	BN5_1905	Histidinol-phosphate aminotransferase (EC 2.6.1.9) (Imidazole acetol-phosphate transaminase)	Cytoplasmic
H9N5E3			2	BN5_1633	Radical SAM domain-containing protein (Radical SAM domain-containing proteinBiotin synthase-related enzymeRibosomal RNA large subunit methyltransferase N) (EC 2.1.1.-)	Unknown
W6R288		2		BN5_1932	HtrA suppressor protein	Cytoplasmic
W6R536			2	BN5_2936	ProP effector	Unknown
W6QW89	2			BN5_2181	Succinate dehydrogenase, cytochrome b556 subunit (EC 1.3.99.1)	CytoplasmicMembrane
W6QV47	2			BN5_1262	Peptidylprolyl isomerase (EC 5.2.1.8)	Cytoplasmic
W6RDU5		2		BN5_1460	Uncharacterized protein	Unknown
W6R477		4		BN5_2611	Cytochrome c-type biogenesis protein CycL (EC 1.1.1.193)	CytoplasmicMembrane
W6R1X7		3		BN5_4198	Laminin subunit gamma-1	Unknown

## Sheet: CN
Majority protein IDs	Peptides CN-1	Peptides CN-2	Peptides CN-3	Locus	Protein name	Subcellular location
W6QY65	2	2	2	BN5_2379	Folylpolyglutamate synthetase (EC 6.3.2.17)	Cytoplasmic
W6QW03	2	3	2	BN5_2491	Patatin-like protein	OuterMembrane
W6QSH6	2	2	2	BN5_0329	Glutamate synthase (EC 1.4.1.13)	Cytoplasmic
W6RCB8	2	2	2	BN5_0932	tRNA pseudouridine synthase B (EC 5.4.99.25) (tRNA pseudouridine(55) synthase) (Psi55 synthase) (tRNA pseudouridylate synthase) (tRNA-uridine isomerase)	Cytoplasmic
W6R0F1	2	2	3	BN5_4033	Uncharacterized protein Rv3661/MT3761	Cytoplasmic
W6R8A0	2	3	2	BN5_4096	Phasin-like protein	Cytoplasmic
W6R6J4	2	2	4	BN5_3449	Uncharacterized protein	Cytoplasmic
W6R5J7	2	3	3	BN5_3085	Holliday junction ATP-dependent DNA helicase RuvB (EC 3.6.4.12)	Cytoplasmic
W6QNZ3	3	3	3	BN5_0049	Uncharacterized protein	Unknown
W6QQ91	3	2	4	BN5_0501	Aldo/keto reductase (EC 1.1.1.-)	Cytoplasmic
W6QUD1	4	3	3	BN5_0981	Chromosome segregation ATPase	Cytoplasmic
W6R144	4	3	4	BN5_3436	Uracil phosphoribosyltransferase (EC 2.4.2.9) (UMP pyrophosphorylase) (UPRTase)	Cytoplasmic
W6QY54	4	5	5	BN5_3194	Spermidine/putrescine import ATP-binding protein potA (EC 3.6.3.31)	CytoplasmicMembrane
W6QZ82	3	4	4	BN5_3191	Pyrimidine biosynthesis enzyme THI13	Unknown
W6R9V8	4	4	4	BN5_0033	Shikimate dehydrogenase (NADP(+)) (SDH) (EC 1.1.1.25)	Cytoplasmic
W6RB80	4	5	6	BN5_0500	FAD dependent oxidoreductase (EC 1.1.-.-)	Cytoplasmic
W6QQZ6	4	5	6	BN5_0736	Nitrilase/cyanide hydratase and apolipoprotein N-acyltransferase (EC 3.5.-.-)	Cytoplasmic
W6QZ50	3	2	3	BN5_2709	Arsenical resistance protein ArsH (EC 1.7.-.-)	Cytoplasmic
W6RF39	4	3	4	BN5_1925	Aliphatic nitrilase (EC 3.5.5.7)	Cytoplasmic
W6R3V7	4	5	5	BN5_4324	Methionine import ATP-binding protein MetN (EC 3.6.3.-)	CytoplasmicMembrane
W6RK16	5	5	5	BN5_3597	UDP-N-acetylmuramate--L-alanyl-gamma-D-glutamyl-meso-2,6-diaminoheptandioate ligase (EC 6.3.2.45) (Murein peptide ligase) (UDP-N-acetylmuramate:L-alanyl-gamma-D-glutamyl-meso-diaminopimelate ligase)	Cytoplasmic
W6QSB8	5	7	6	BN5_0264	Putative aminotransferase (EC 2.6.1.-)	Cytoplasmic
W6REL6	7	6	6	BN5_1709	UvrABC system protein B (Protein UvrB) (Excinuclease ABC subunit B)	Cytoplasmic
W6RJL4	7	7	5	BN5_3462	UDP-N-acetylglucosamine--N-acetylmuramyl-(pentapeptide) pyrophosphoryl-undecaprenol N-acetylglucosamine transferase (EC 2.4.1.227) (Undecaprenyl-PP-MurNAc-pentapeptide-UDPGlcNAc GlcNAc transferase)	CytoplasmicMembrane
W6QXN5	3	8	9	BN5_0312	Methyl-accepting chemotaxis sensory transducer	OuterMembrane
W6R3V6	6	8	8	BN5_2502	DNA polymerase III subunits gamma and tau (EC 2.7.7.7)	Cytoplasmic
W6RHD6	4	4	4	BN5_2705	Arsenical pump-driving ATPase (EC 3.6.3.16)	Cytoplasmic
W6QTE5	1	7	9	BN5_1614	Oligopeptidase B (EC 3.4.21.83)	Periplasmic
W6QXL2	12	1	9	BN5_3048	6-phosphogluconate dehydratase (EC 4.2.1.12)	Cytoplasmic
W6RJF8	3	3	2	BN5_3397	PhoH family protein	Cytoplasmic
W6QYD0	2	2	2	BN5_3274	Protein-export membrane protein SecF	CytoplasmicMembrane
W6R674	2	3	3	BN5_3316	Uncharacterized protein	Unknown
W6QRZ4	3	3	2	BN5_1118	ABC transporter, ATP-binding protein (EC 3.6.3.30)	CytoplasmicMembrane
W6RIM5	3	3	3	BN5_3083	MotA/TolQ/ExbB proton channel	CytoplasmicMembrane
W6R2I3	2	3	2	BN5_4383	Uncharacterized protein PYRAB12460	Unknown
W6QT22	2	3	3	BN5_1040	Glutathione S-transferase (EC 2.5.1.18)	Cytoplasmic
W6QPD4	3	3	3	BN5_0186	Uncharacterized protein	Cytoplasmic
W6QX52	3	3	2	BN5_0105	Probable GTP-binding protein EngB	Unknown
W6QSI8	2	3	3	BN5_0858	Glutamate 5-kinase (EC 2.7.2.11) (Gamma-glutamyl kinase) (GK)	Cytoplasmic
W6R0C3	3	3	4	BN5_4008	UPF0064 protein yccW	Cytoplasmic
W6RIW6	2	4	4	BN5_3173	Uncharacterized protein	Unknown
W6QWS6	3	3	3	BN5_2742	NAD kinase (EC 2.7.1.23) (ATP-dependent NAD kinase)	Cytoplasmic
W6QZH9	2	2	4	BN5_2853	Uncharacterized protein	Unknown
W6R6Q1	3	3	3	BN5_3509	ABC transporter related (EC 3.6.3.27)	Cytoplasmic
W6R2C6	4	4	4	BN5_4323	Lipoprotein, putative	Unknown
W6QUW3	4	4	4	BN5_1171	GTP cyclohydrolase 1 (EC 3.5.4.16) (GTP cyclohydrolase I) (GTP-CH-I)	Cytoplasmic
W6QPN4	4	2	5	BN5_0291	ATP-binding protein of ABC transporter	CytoplasmicMembrane
W6QYG7	3	4	5	BN5_2962	Penicillin amidase family protein (EC 3.5.1.11)	Unknown
W6QT28	4	4	3	BN5_1491	Arginine N-succinyltransferase (EC 2.3.1.109)	Cytoplasmic
W6QVX3	4	3	4	BN5_1543	Ribosomal protein S12 methylthiotransferase RimO (S12 MTTase) (S12 methylthiotransferase) (EC 2.8.4.4) (Ribosomal protein S12 (aspartate-C(3))-methylthiotransferase) (Ribosome maturation factor RimO)	Cytoplasmic
W6R715	4	4	4	BN5_3609	Glyoxalase/bleomycin resistance protein/dioxygenase	Cytoplasmic
W6RGK8	4	3	5	BN5_2470	Sua5/YciO/YrdC/YwlC family protein	Cytoplasmic
W6QWF9	4	5	4	BN5_2256	Putative two-component response regulator	Cytoplasmic
W6QY17	5	5	4	BN5_2807	2-C-methyl-D-erythritol 2,4-cyclodiphosphate synthase (MECDP-synthase) (MECPP-synthase) (MECPS) (EC 4.6.1.12)	Cytoplasmic
W6R1Q3	4	4	5	BN5_4128	1,4-beta-D-xylan xylohydrolase (EC 3.2.1.37)	Unknown
W6QU29	3	4	5	BN5_1386	LexA repressor (EC 3.4.21.88)	Cytoplasmic
W6QUH3	3	4	3	BN5_1991	Arsenate reductase, putative (EC 1.20.4.1)	Cytoplasmic
W6R3W7	5	5	5	BN5_2512	ABC transporter, ATP-binding protein	CytoplasmicMembrane
W6QY86	4	5	6	BN5_2882	Cytosine deaminase (EC 3.5.4.1)	Cytoplasmic
W6QZ48	5	4	4	BN5_3583	MORN repeat-containing protein	Unknown
W6QZN5	5	6	6	BN5_2913	Putative signal transduction protein	Cytoplasmic
W6QQ57	6	4	6	BN5_0466	Glutamate-ammonia-ligase adenylyltransferase (EC 2.7.7.42) (Glutamine-synthase adenylyltransferase) (ATase) ([Glutamate--ammonia-ligase] adenylyltransferase)	Cytoplasmic
W6R2E7	4	4	6	BN5_3881	Putative c repressor (EC 3.4.21.88)	Cytoplasmic
W6RLT8	6	5	7	BN5_4305	Carbonic anhydrase (EC 4.2.1.1) (Carbonate dehydratase)	Cytoplasmic
W6RG78	5	6	6	BN5_2308	Putative aminotransferase (EC 2.6.1.-)	Cytoplasmic
W6QQ87	5	4	7	BN5_0036	Substrate-binding region of ABC-type glycine betaine transport system	Unknown
W6RFQ3	5	6	6	BN5_2143	Uncharacterized protein	Cytoplasmic
W6QSC7	4	6	6	BN5_0274	Amino-acid acetyltransferase (EC 2.3.1.1) (N-acetylglutamate synthase) (AGS) (NAGS)	Cytoplasmic
W6R5D0	5	5	5	BN5_3027	ABC-type Fe3+ transport system periplasmic component-like protein	Unknown
W6RE08	8	7	7	BN5_1524	Fumarate hydratase class II (Fumarase C) (EC 4.2.1.2)	Cytoplasmic
W6R3D5	5	7	7	BN5_2320	Uncharacterized protein	Unknown
W6R805	2	8	7	BN5_3989	Signal recognition particle receptor FtsY (SRP receptor)	Unknown
W6R063	8	6	8	BN5_3943	Glutathione-independent formaldehyde dehydrogenase (EC 1.2.1.46)	Cytoplasmic
W6QX79	7	7	8	BN5_2537	Erythronate-4-phosphate dehydrogenase (EC 1.1.1.290)	Cytoplasmic
W6R017	6	7	9	BN5_3505	Arabinose 5-phosphate isomerase (API) (EC 5.3.1.13)	Cytoplasmic
W6R6R8	7	6	8	BN5_3524	Transcriptional regulator, XRE family	Cytoplasmic
W6QY43	5	6	7	BN5_2354	ABC transporter periplasmic protein	Unknown
W6QXQ0	4	6	6	BN5_0332	N-carbamoyl-L-amino acid amidohydrolase (EC 3.5.1.87)	Cytoplasmic
W6R8Z7	7	6	7	BN5_4317	Glucose-6-phosphate 1-dehydrogenase (G6PD) (EC 1.1.1.49)	Cytoplasmic
W6QRS4	6	6	6	BN5_0595	Allophanate hydrolase (EC 3.5.1.4)	Cytoplasmic
W6R013	7	6	7	BN5_1139	Superoxide dismutase (EC 1.15.1.1)	Periplasmic
W6QZZ7	4	8	7	BN5_3019	Aminomethyltransferase (EC 2.1.2.10)	Cytoplasmic
W6R1E1	7	7	7	BN5_4000	Phosphopantetheine adenylyltransferase (EC 2.7.7.3) (Dephospho-CoA pyrophosphorylase) (Pantetheine-phosphate adenylyltransferase) (PPAT)	Cytoplasmic
W6QSE6	8	1	9	BN5_0818	Alcohol dehydrogenase (EC 1.1.1.1)	Cytoplasmic
W6QQT1	1	8	9	BN5_0263	Glutamine synthetase (EC 6.3.1.2)	Cytoplasmic
W6RBS4	9	9	9	BN5_0675	Nicotinate-nucleotide pyrophosphorylase (EC 2.4.2.19)	Cytoplasmic
W6R6B4	7	14	15	BN5_3366	TPR repeat-containing protein	Unknown
W6QTP6	14	12	15	BN5_0719	Extracellular solute-binding protein	Periplasmic
W6RCD4	2	19	19	BN5_0947	Two-component response regulator CbrB	Cytoplasmic
W6QYG6	2	2	2	BN5_3315	Beta-lactamase domain-containing protein	Cytoplasmic
W6QY94	2	2	3	BN5_0517	Uncharacterized protein	Cytoplasmic
W6R4M0	3	4	4	BN5_2738	Uncharacterized protein	Cytoplasmic
W6R0T6	2	3	3	BN5_3764	Multi-sensor signal transduction histidine kinase	CytoplasmicMembrane
W6QXA7	2	2	3	BN5_2940	OmpA/MotB domain-containing protein	CytoplasmicMembrane
W6RE32	3	3	3	BN5_1552	Uncharacterized protein	Unknown
W6QQK3	2	2	3	BN5_0163	AsnC family transcriptional regulator	Cytoplasmic
W6R327	2	3	3	BN5_2180	Succinate dehydrogenase hydrophobic membrane anchor subunit	CytoplasmicMembrane
W6QVW2	3	5	4	BN5_1528	UPF0176 protein BN5_1528	Cytoplasmic
W6R2A7	2	3	2	BN5_4298	Protein YrdA	Cytoplasmic
W6QZL5	3	3	3	BN5_2893	tRNA U34 carboxymethyltransferase (EC 2.5.1.-)	Cytoplasmic
W6R2L0	3	3	3	BN5_2054	LysR family transcriptional regulator	CytoplasmicMembrane
W6R111	3	3	3	BN5_3855	Uncharacterized protein	Cytoplasmic
W6QX73	2	2	2	BN5_2532	Putative GAF sensor protein	Unknown
W6QZA9	3	3	3	BN5_3638	Aspartyl protease-like protein	Unknown
W6QYR8	3	3	3	BN5_0649	Type IV pilus assembly PilZ	Unknown
W6QRY4	2	3	4	BN5_1103	Uncharacterized protein	CytoplasmicMembrane
W6R179	3	4	4	BN5_3471	Transcriptional regulator MraZ	Cytoplasmic
W6QW07	3	4	2	BN5_2111	Enoyl-CoA hydratase/isomerase family protein (EC 4.2.1.17)	Cytoplasmic
W6QZV3	4	4	2	BN5_2973	Electron transport complex subunit C	Cytoplasmic
W6QNW8	3	3	3	BN5_0024	Potassium transporter peripheral membrane component	CytoplasmicMembrane
W6QX10	3	4	4	BN5_0070	Sulfatase family protein (EC 2.7.8.-)	CytoplasmicMembrane
W6QPM0	4	3	4	BN5_0276	Glutamate--cysteine ligase (EC 6.3.2.2) (Gamma-ECS) (GCS) (Gamma-glutamylcysteine synthetase)	Cytoplasmic
W6QW39	4	4	4	BN5_2151	2-dehydropantoate 2-reductase (EC 1.1.1.169) (Ketopantoate reductase)	Cytoplasmic
W6RJB1	3	5	4	BN5_3339	Uncharacterized protein	OuterMembrane
W6REH4	3	4	4	BN5_1653	2-alkenal reductase (EC 1.3.1.74)	Periplasmic
W6RG04	4	4	4	BN5_2218	Hydroxyacylglutathione hydrolase (EC 3.1.2.6) (Glyoxalase II) (Glx II)	Cytoplasmic
W6QYV2	4	4	4	BN5_3478	Glutathione S-transferase domain-containing protein (EC 2.5.1.18)	Cytoplasmic
W6RBW9	3	3	4	BN5_0735	Membrane protein-like protein	OuterMembrane
W6R622	3	4	4	BN5_3235	Periplasmic oligopeptide-binding protein	Periplasmic
W6QZD7	4	5	5	BN5_3251	Nitrilase/cyanide hydratase and apolipoprotein N-acyltransferase	Cytoplasmic
W6QY75	4	5	4	BN5_0502	Uncharacterized protein	Unknown
W6QVD7	4	4	4	BN5_1861	tRNA-specific 2-thiouridylase MnmA (EC 2.8.1.13)	Cytoplasmic
W6R3S8	4	4	3	BN5_2477	Nitroreductase	Unknown
W6QX49	5	4	4	BN5_2508	NADPH-dependent 7-cyano-7-deazaguanine reductase (EC 1.7.1.13) (7-cyano-7-carbaguanine reductase) (NADPH-dependent nitrile oxidoreductase) (PreQ(0) reductase)	Cytoplasmic
W6QUA6	4	5	4	BN5_0946	Poly(A) polymerase I (PAP I) (EC 2.7.7.19)	Cytoplasmic
W6RJ76	3	5	3	BN5_3294	Isochorismatase hydrolase	Cytoplasmic
W6QQ78	4	4	5	BN5_0486	Putative lipoprotein	CytoplasmicMembrane
W6R0R1	4	4	4	BN5_3729	Iron-sulfur cluster insertion protein ErpA	Cytoplasmic
W6R4B2	4	3	7	BN5_2641	Flagellar motor switch protein FliM	CytoplasmicMembrane
W6QX02	5	5	6	BN5_0065	N5-carboxyaminoimidazole ribonucleotide mutase (N5-CAIR mutase) (EC 5.4.99.18) (5-(carboxyamino)imidazole ribonucleotide mutase)	Unknown
W6R3Q7	5	4	5	BN5_2457	Adenine phosphoribosyltransferase (APRT) (EC 2.4.2.7)	Cytoplasmic
W6R002	4	6	5	BN5_3024	Peptidase M14, carboxypeptidase A	Cytoplasmic
W6RA13	5	5	6	BN5_0088	GCN5-related N-acetyltransferase (EC 2.3.1.-)	Cytoplasmic
W6QVQ1	5	4	6	BN5_1464	Hydrolase, TatD family (EC 3.1.21.-)	Cytoplasmic
W6R1C0	4	4	5	BN5_4316	Bifunctional protein glk (EC 2.7.1.2)	Cytoplasmic
W6RCD9	5	4	4	BN5_0952	Aminotransferase (EC 2.6.1.-)	Cytoplasmic
W6QZA0	5	5	5	BN5_2773	Sensor protein PhoQ (EC 2.7.3.-)	CytoplasmicMembrane
W6QVK2	7	6	7	BN5_2331	FAD dependent oxidoreductase (EC 1.4.3.-)	Cytoplasmic
W6QUW6	5	6	5	BN5_1176	Two-component hybrid sensor and regulator (EC 2.7.3.-)	Cytoplasmic
W6QY32	4	4	5	BN5_2822	Acyl-[acyl-carrier-protein]--UDP-N-acetylglucosamine O-acyltransferase (UDP-N-acetylglucosamine acyltransferase) (EC 2.3.1.129)	Cytoplasmic
W6QYK3	6	5	6	BN5_2533	Uncharacterized protein	Cytoplasmic
W6QXD6	5	6	5	BN5_0167	XRE family transcriptional regulator	Cytoplasmic
W6RFZ1	5	5	6	BN5_2203	Putative protease SohB (EC 3.4.21.-)	CytoplasmicMembrane
W6QRT8	5	6	5	BN5_0102	Homoserine kinase (HK) (HSK) (EC 2.7.1.39)	Cytoplasmic
W6QXE0	2	5	6	BN5_2592	Uncharacterized ABC transporter ATP-binding protein ybiT	Cytoplasmic
W6RGC5	5	4	7	BN5_2365	OmpA/MotB domain-containing protein	OuterMembrane
W6RDL1	6	6	6	BN5_1358	Probable malate:quinone oxidoreductase (EC 1.1.5.4) (MQO) (Malate dehydrogenase [quinone])	Cytoplasmic
W6QUP1	6	6	6	BN5_1606	Ribonuclease D (RNase D) (EC 3.1.13.5)	Cytoplasmic
W6R0P4	6	7	7	BN5_3252	Putative aminotransferase (EC 2.6.1.-)	Cytoplasmic
W6RHU8	5	5	7	BN5_2824	UDP-3-O-acylglucosamine N-acyltransferase (EC 2.3.1.-)	Cytoplasmic
W6QXN3	7	6	6	BN5_3073	Uncharacterized protein	Cytoplasmic
W6QT19	4	6	8	BN5_0519	DNA mismatch repair protein MutL	Cytoplasmic
W6RI39	7	6	6	BN5_2899	Ribonuclease 3 (EC 3.1.26.3) (Ribonuclease III) (RNase III)	Cytoplasmic
W6QUP3	5	5	5	BN5_2063	Glutathione reductase (EC 1.8.1.7)	Cytoplasmic
W6RC24	5	7	7	BN5_0805	Aminotransferase, class V (EC 2.6.1.51)	Cytoplasmic
W6QZE9	6	5	6	BN5_2823	3-hydroxyacyl-[acyl-carrier-protein] dehydratase FabZ (EC 4.2.1.59) ((3R)-hydroxymyristoyl-[acyl-carrier-protein] dehydratase) ((3R)-hydroxymyristoyl-ACP dehydrase) (Beta-hydroxyacyl-ACP dehydratase)	Cytoplasmic
W6QZX8	6	7	8	BN5_3460	D-alanine--D-alanine ligase (EC 6.3.2.4) (D-Ala-D-Ala ligase) (D-alanylalanine synthetase)	Cytoplasmic
W6RLB7	8	6	7	BN5_4135	dTDP-glucose 4,6-dehydratase (EC 4.2.1.46)	Cytoplasmic
W6QZM1	5	8	7	BN5_2898	GTPase Era	CytoplasmicMembrane
W6QRD3	6	6	7	BN5_0876	Acetyl-CoA acetyltransferase (EC 2.3.1.9)	Cytoplasmic
W6RLC1	6	7	7	BN5_4140	Acetoacetate metabolism regulatory protein atoC	Cytoplasmic
W6R2V3	7	7	5	BN5_2135	Putative phosphoenolpyruvate synthase regulatory protein (PEP synthase regulatory protein) (PSRP) (EC 2.7.11.33) (EC 2.7.4.28) (Pyruvate, water dikinase regulatory protein)	Cytoplasmic
W6QZS9	8	9	8	BN5_3777	UPF0229 protein BN5_3777	Cytoplasmic
W6RLL5	7	6	8	BN5_4215	Ribonuclease PH (RNase PH) (EC 2.7.7.56) (tRNA nucleotidyltransferase)	Cytoplasmic
W6QU53	4	4	7	BN5_1854	Uncharacterized protein	Unknown
W6QRJ1	8	7	8	BN5_0508	Sulfurtransferase	Cytoplasmic
W6RE45	6	8	9	BN5_1567	Bacterial luciferase family protein (EC 1.14.-.-)	Cytoplasmic
W6R1C4	6	8	7	BN5_1610	Uncharacterized protein	Unknown
W6RJ83	7	6	9	BN5_3304	Uncharacterized protein	Cytoplasmic
W6R0T3	8	7	9	BN5_1432	Glycerophosphoryl diester phosphodiesterase, putative (EC 3.1.4.46)	Cytoplasmic
W6QRE7	7	6	7	BN5_0468	ADP-heptose-LPS heptosyltransferase II (EC 2.4.-.-)	Cytoplasmic
W6QS62	8	1	9	BN5_0204	Uroporphyrinogen-III synthetase (EC 4.2.1.75)	CytoplasmicMembrane
W6R8F5	8	8	9	BN5_4147	General secretion pathway protein E	Cytoplasmic
W6QS16	7	5	8	BN5_0683	Phosphoenolpyruvate-protein phosphotransferase (EC 2.7.3.9)	Unknown
W6R745	9	9	7	BN5_3634	B12 family TonB-dependent receptor	OuterMembrane
W6RGP7	4	6	6	BN5_2510	RND family efflux transporter MFP subunit	CytoplasmicMembrane
W6R4U8	8	8	8	BN5_2836	Bifunctional uridylyltransferase/uridylyl-removing enzyme (UTase/UR) (Bifunctional [protein-PII] modification enzyme) (Bifunctional nitrogen sensor protein) [Includes: [Protein-PII]-UMP uridylyl-removing enzyme (UR) (EC 3.1.4.-); [Protein-PII] uridylyltransferase (PII uridylyltransferase) (UTase) (EC 2.7.7.59)]	Cytoplasmic
W6QSQ3	9	8	9	BN5_0923	Phosphoglucosamine mutase (EC 5.4.2.10)	Cytoplasmic
W6QQ48	8	8	11	BN5_0456	Ribosomal RNA large subunit methyltransferase J (EC 2.1.1.266) (23S rRNA (adenine(2030)-N6)-methyltransferase) (23S rRNA m6A2030 methyltransferase)	Cytoplasmic
W6QU94	7	7	8	BN5_1458	3-oxoacyl-[acyl-carrier-protein] synthase 2 (EC 2.3.1.179)	CytoplasmicMembrane
W6QXS8	7	8	1	BN5_2222	Peptide ABC transporter, periplasmic peptide-binding protein	Periplasmic
W6RB46	8	8	7	BN5_0470	UDP-glucose:(Heptosyl)LPS alpha-1,3-glucosyltransferase (EC 2.4.1.-)	Cytoplasmic
W6QZ60	7	8	8	BN5_2720	Alkyl hydroperoxide reductase (EC 1.11.1.15)	Unknown
W6RAN2	9	9	9	BN5_0290	Uncharacterized protein	Unknown
W6R0R4	9	9	9	BN5_3734	Putative 2-nitropropane dioxygenase (EC 1.13.12.16)	Cytoplasmic
W6QU17	9	9	1	BN5_0854	Polyprenyl synthetase (EC 2.5.1.-)	Cytoplasmic
W6RJL8	1	1	1	BN5_3467	UDP-N-acetylmuramoyl-L-alanyl-D-glutamate--2,6-diaminopimelate ligase (EC 6.3.2.13) (Meso-A2pm-adding enzyme) (Meso-diaminopimelate-adding enzyme) (UDP-MurNAc-L-Ala-D-Glu:meso-diaminopimelate ligase) (UDP-MurNAc-tripeptide synthetase) (UDP-N-acetylmuramyl-tripeptide synthetase)	Cytoplasmic
W6R225	8	7	9	BN5_4213	Exodeoxyribonuclease III, putative (EC 3.1.11.2)	Cytoplasmic
W6RLL1	1	11	11	BN5_4210	Acetylglutamate kinase (EC 2.7.2.8) (N-acetyl-L-glutamate 5-phosphotransferase) (NAG kinase) (AGK)	Cytoplasmic
W6RB67	8	1	11	BN5_0490	DNA topoisomerase 4 subunit B (EC 5.99.1.3) (Topoisomerase IV subunit B)	Cytoplasmic
W6R0G4	1	1	1	BN5_3650	Thioredoxin	Cytoplasmic
W6QUG3	11	11	11	BN5_1021	Nucleoid-associated protein BN5_1021	Cytoplasmic
W6R085	8	9	9	BN5_3570	Lytic murein transglycosylase B	CytoplasmicMembrane
W6QWW6	1	12	12	BN5_1894	Uncharacterized protein	Cytoplasmic
W6QS52	1	1	8	BN5_1158	Exu regulon transcriptional regulator	Cytoplasmic
W6R8V0	9	7	12	BN5_4267	Putative virulence effector protein	Unknown
W6QU57	12	12	1	BN5_1418	Ribosomal RNA large subunit methyltransferase K/L [Includes: 23S rRNA m2G2445 methyltransferase (EC 2.1.1.173) (rRNA (guanine-N(2)-)-methyltransferase RlmL); 23S rRNA m7G2069 methyltransferase (EC 2.1.1.264) (rRNA (guanine-N(7)-)-methyltransferase RlmK)]	Cytoplasmic
W6R2B9	12	13	12	BN5_4313	Putative exported oxidoreductase subunit (EC 1.3.99.16)	CytoplasmicMembrane
W6RHT4	12	9	11	BN5_2819	DNA-directed DNA polymerase (EC 2.7.7.7)	Cytoplasmic
W6RHY4	1	9	11	BN5_2859	Glutamate synthase (NADPH) (EC 1.4.1.13)	Cytoplasmic
W6QY99	1	14	13	BN5_0522	GTPase HflX (GTP-binding protein HflX)	Cytoplasmic
W6R5B8	8	12	9	BN5_3017	Glycine dehydrogenase (decarboxylating) (EC 1.4.4.2) (Glycine cleavage system P-protein) (Glycine decarboxylase) (Glycine dehydrogenase (aminomethyl-transferring))	Cytoplasmic
W6QS70	11	1	1	BN5_0214	Putative ABC transporter ATP-binding protein yheS	Cytoplasmic
W6R0W9	11	14	11	BN5_4186	Sulfate/thiosulfate import ATP-binding protein CysA (EC 3.6.3.25) (Sulfate-transporting ATPase)	CytoplasmicMembrane
W6QVH9	14	1	12	BN5_1392	Transcription-repair-coupling factor (TRCF) (EC 3.6.4.-)	Cytoplasmic
W6QTR3	14	15	13	BN5_0739	PmbA protein	Cytoplasmic
W6QQ36	14	17	18	BN5_0441	ABC transporter/ATPase component protein	CytoplasmicMembrane
H9N5E1	21	21	21	BN5_1632	Nitrilase (EC 3.5.5.7)	Cytoplasmic
W6RKL0	19	24	23	BN5_3786	RNA polymerase sigma factor RpoD (Sigma-70)	Cytoplasmic
W6QVU3	25	22	23	BN5_2035	B12-dependent methionine synthase (EC 2.1.1.13)	Cytoplasmic
W6QVL2	28	29	29	BN5_2341	Aldehyde dehydrogenase (EC 1.2.1.3)	Cytoplasmic
W6QRR4	28	29	29	BN5_1018	Aldehyde dehydrogenase (EC 1.2.1.3)	Cytoplasmic
W6R6X2	2	3	3	BN5_3569	Rare lipoprotein A	Unknown
W6QPA6	2	2	2	BN5_0150	Cytochrome C6	Unknown
W6R218	2	2	2	BN5_4208	Deoxyuridine 5'-triphosphate nucleotidohydrolase (dUTPase) (EC 3.6.1.23) (dUTP pyrophosphatase)	Cytoplasmic
W6R9H1	2	2	2	BN5_4502	ATP synthase subunit c	CytoplasmicMembrane
W6R3S3	3	2	2	BN5_2472	YciI like Protein	Unknown
W6RIN3	2	3	3	BN5_3093	Cold-shock DNA-binding protein family protein	CytoplasmicMembrane
W6R2N9	2	2	3	BN5_4433	Peptide methionine sulfoxide reductase MsrB (EC 1.8.4.12) (Peptide-methionine (R)-S-oxide reductase)	Cytoplasmic
W6QZU3	3	2	2	BN5_1094	Lipoprotein, putative	Unknown
W6R6N7	2	2	2	BN5_3494	2-alkenal reductase (EC 1.3.1.74)	Periplasmic
W6R216	3	2	2	BN5_3745	Anthranilate synthase, component II (EC 4.1.3.27)	Cytoplasmic
W6R6X7	3	3	2	BN5_3574	Ribosomal silencing factor RsfS	Cytoplasmic
W6QSE8	2	3	3	BN5_0299	ADP-ribose diphosphatase NudE	Cytoplasmic
W6QXT4	3	2	3	BN5_3124	Cell division topological specificity factor	Cytoplasmic
W6RJ66	3	3	3	BN5_3278	S-adenosylmethionine:tRNA ribosyltransferase-isomerase (EC 2.4.99.17) (Queuosine biosynthesis protein QueA)	Cytoplasmic
W6R205	3	3	3	BN5_3730	Uncharacterized protein	Cytoplasmic
W6RLW8	3	3	3	BN5_4345	Alpha/beta hydrolase fold (EC 3.-.-.-)	Unknown
W6QXI2	3	2	5	BN5_0237	Membrane-fusion protein	CytoplasmicMembrane
W6RJJ1	3	3	3	BN5_3442	Mechanosensitive ion channel	CytoplasmicMembrane
W6QYG3	3	2	2	BN5_0579	Urease subunit beta (EC 3.5.1.5) (Urea amidohydrolase subunit beta)	Cytoplasmic
W6QZ32	2	2	3	BN5_3568	Uncharacterized protein	Unknown
W6R238	2	2	3	BN5_1886	Response regulator in two-component regulatory system	Cytoplasmic
W6QRM4	3	2	3	BN5_0540	Alanine racemase (EC 5.1.1.1)	Cytoplasmic
W6QU93	3	3	3	BN5_0931	Ribosome-binding factor A	Cytoplasmic
W6QZJ6	3	3	3	BN5_3688	50S ribosomal protein L29	Cytoplasmic
W6QXQ4	2	2	3	BN5_3099	Uncharacterized protein	Cytoplasmic
W6R2X2	3	4	5	BN5_4508	tRNA uridine 5-carboxymethylaminomethyl modification enzyme MnmG (Glucose-inhibited division protein A)	Cytoplasmic
W6QWV3	3	3	3	BN5_2780	Periplasmic nitrate reductase, electron transfer subunit (Diheme cytochrome c NapB)	Periplasmic
W6QRB3	4	3	3	BN5_0856	50S ribosomal protein L27	Cytoplasmic
W6QZI1	3	4	3	BN5_0984	Carboxynorspermidine/carboxyspermidine decarboxylase (CANS DC/CAS DC) (CANSDC/CASDC) (EC 4.1.1.96)	Cytoplasmic
W6RJQ9	2	2	4	BN5_3502	Uncharacterized protein	Unknown
W6R2X6	3	3	2	BN5_4513	50S ribosomal protein L34	Cytoplasmic
W6QRM0	3	3	3	BN5_0027	Peptide deformylase (PDF) (EC 3.5.1.88) (Polypeptide deformylase)	Cytoplasmic
W6QQE5	4	4	4	BN5_0116	Phosphate transport system permease protein	CytoplasmicMembrane
W6QT85	3	3	3	BN5_1553	Uncharacterized protein	Cytoplasmic
W6RJH8	2	4	3	BN5_3427	Peptidyl-prolyl cis-trans isomerase (EC 5.2.1.8)	Cytoplasmic
W6QTF5	4	4	4	BN5_1624	ATPase	Cytoplasmic
W6QXV5	3	4	4	BN5_2734	Ycf48-like protein	Unknown
W6R109	4	3	3	BN5_3396	Cyclic pyranopterin monophosphate synthase accessory protein (Molybdenum cofactor biosynthesis protein C)	Cytoplasmic
W6R3W8	2	5	5	BN5_4334	Import inner membrane translocase, subunit Tim44	CytoplasmicMembrane
W6R9I1	2	2	2	BN5_4512	Ribonuclease P protein component (RNase P protein) (RNaseP protein) (EC 3.1.26.5) (Protein C5)	Unknown
W6RKH9	5	2	5	BN5_3741	OsmC-like protein YhfA	Cytoplasmic
W6RJQ4	4	3	4	BN5_3497	ATP phosphoribosyltransferase (ATP-PRT) (ATP-PRTase) (EC 2.4.2.17)	Cytoplasmic
W6RBC9	4	4	4	BN5_0552	Urease accessory protein UreG	Cytoplasmic
W6QV66	4	4	3	BN5_1282	Heavy metal-dependent transcription regulator 2	Cytoplasmic
W6QSB1	4	5	5	BN5_0783	Alcohol dehydrogenase (EC 1.-.-.-)	Cytoplasmic
W6QY71	3	4	4	BN5_2867	Periplasmic protein-like protein	Unknown
W6R7H3	2	2	3	BN5_3773	Protein ApaG	Unknown
W6QZF5	4	4	4	BN5_3271	tRNA (cytidine/uridine-2'-O-)-methyltransferase TrmJ (EC 2.1.1.200) (tRNA (cytidine(32)/uridine(32)-2'-O)-methyltransferase) (tRNA Cm32/Um32 methyltransferase)	Cytoplasmic
W6QY58	3	4	5	BN5_2852	Putative ABC-2 type transport system ATP-binding protein (EC 3.6.3.30)	Cytoplasmic
W6RGB7	3	3	3	BN5_2355	Beta-propeller repeat protein	Unknown
W6QYC5	3	5	6	BN5_2449	Cytochrome c oxidase accessory protein, cbb3-type, CcoG	CytoplasmicMembrane
W6QZK4	4	4	3	BN5_3332	Ornithine carbamoyltransferase (OTCase) (EC 2.1.3.3)	Cytoplasmic
W6RGJ0	5	4	5	BN5_2450	Cytochrome c oxidase accessory protein CcoH	CytoplasmicMembrane
W6QRK2	4	4	4	BN5_0943	Pantothenate synthetase (PS) (EC 6.3.2.1) (Pantoate--beta-alanine ligase) (Pantoate-activating enzyme)	Cytoplasmic
W6R0I9	4	4	3	BN5_3675	50S ribosomal protein L36	Cytoplasmic
W6R4S0	4	6	4	BN5_2806	tRNA pseudouridine synthase D (EC 5.4.99.27) (tRNA pseudouridine(13) synthase) (tRNA pseudouridylate synthase D) (tRNA-uridine isomerase D)	Cytoplasmic
W6RJ15	4	4	5	BN5_3203	Isochorismatase hydrolase (EC 3.3.2.1)	Cytoplasmic
W6QZN6	4	4	5	BN5_3367	Outer-membrane lipoprotein LolB	Unknown
W6QRW0	4	5	5	BN5_0117	Phosphate transport system permease protein PstA	CytoplasmicMembrane
W6QWX7	4	4	4	BN5_2805	5'-nucleotidase SurE (EC 3.1.3.5) (Nucleoside 5'-monophosphate phosphohydrolase)	Unknown
W6QXQ5	3	3	5	BN5_2197	Protease HtpX (EC 3.4.24.-) (Heat shock protein HtpX)	CytoplasmicMembrane
W6R634	4	4	6	BN5_3255	Uncharacterized protein	Unknown
W6RDH9	5	5	6	BN5_1318	C4-dicarboxylate-binding periplasmic protein	Periplasmic
W6QU36	2	2	5	BN5_1834	Multidrug resistance protein mdtA	CytoplasmicMembrane
W6QXH9	3	4	5	BN5_2132	4-hydroxy-4-methyl-2-oxoglutarate aldolase (HMG aldolase) (EC 4.1.1.3) (EC 4.1.3.17) (Oxaloacetate decarboxylase)	Cytoplasmic
W6QYQ6	3	4	4	BN5_3433	Uncharacterized protein	Unknown
W6R293	4	4	4	BN5_3821	Transcriptional regulator, putative	Cytoplasmic
W6RM93	4	5	4	BN5_4505	Putative chromosome-partitioning protein parB	Cytoplasmic
W6RKJ4	5	5	4	BN5_3761	Extracellular solute-binding protein	Periplasmic
W6RFY6	5	5	5	BN5_2198	Thiopurine S-methyltransferase (EC 2.1.1.67) (Thiopurine methyltransferase)	Cytoplasmic
W6QW69	2	4	5	BN5_2580	Twitching motility protein	Cytoplasmic
W6R504	4	6	5	BN5_2901	Signal peptidase I (EC 3.4.21.89)	CytoplasmicMembrane
W6QPN0	4	5	5	BN5_0286	33 kDa chaperonin (Heat shock protein 33 homolog) (HSP33)	Cytoplasmic
W6QY89	5	5	5	BN5_0512	Putative ribosome biogenesis GTPase RsgA (EC 3.6.1.-)	Cytoplasmic
W6QQS7	4	3	4	BN5_0661	Dephospho-CoA kinase (EC 2.7.1.24) (Dephosphocoenzyme A kinase)	Cytoplasmic
W6RC90	5	5	6	BN5_0895	Glutathione peroxidase	Periplasmic
W6QXK4	5	4	5	BN5_2157	Outer membrane lipoprotein OprI	OuterMembrane
W6R1B8	5	5	4	BN5_3975	Uncharacterized protein	Unknown
W6REZ7	5	3	5	BN5_1873	Outer-membrane lipoprotein carrier protein	Periplasmic
W6QS83	4	5	5	BN5_0229	Thioredoxin	Cytoplasmic
W6QRF7	5	6	8	BN5_0478	Alpha-1,3-rhamnosyltransferase (EC 2.4.1.-)	CytoplasmicMembrane
W6R6W3	5	6	5	BN5_3564	Lipoyl synthase (EC 2.8.1.8) (Lip-syn) (LS) (Lipoate synthase) (Lipoic acid synthase) (Sulfur insertion protein LipA)	Cytoplasmic
W6R0R6	6	4	4	BN5_1417	Ribosome modulation factor (RMF)	Unknown
W6R3F4	4	4	4	BN5_2347	Cytochrome c550	Unknown
W6QV68	4	4	5	BN5_2194	Peptide methionine sulfoxide reductase MsrB (EC 1.8.4.12) (Peptide-methionine (R)-S-oxide reductase)	Cytoplasmic
W6QXR7	4	5	6	BN5_0352	Uncharacterized protein	Unknown
W6R0Q0	4	5	5	BN5_4131	Putative capsule polysaccharide export protein	Unknown
W6R4Z9	6	5	6	BN5_2896	Pyridoxine 5'-phosphate synthase (PNP synthase) (EC 2.6.99.2)	Cytoplasmic
W6QYV6	5	9	6	BN5_0702	Heavy metal translocating P-type ATPase (EC 3.6.3.4)	CytoplasmicMembrane
W6R090	4	5	6	BN5_3973	Homoserine O-acetyltransferase (EC 2.3.1.31) (Homoserine O-trans-acetylase) (HTA) (Homoserine transacetylase)	Cytoplasmic
W6QR20	4	5	4	BN5_0348	Lipoprotein, putative	Unknown
W6RJS0	5	5	5	BN5_3512	PTS IIA-like nitrogen-regulatory protein PtsN (EC 2.7.1.69)	Cytoplasmic
W6RI69	5	3	4	BN5_2939	Pyridoxine/pyridoxamine 5'-phosphate oxidase (EC 1.4.3.5) (PNP/PMP oxidase) (PNPOx) (Pyridoxal 5'-phosphate synthase)	Cytoplasmic
W6RHW6	5	5	5	BN5_2849	Uncharacterized protein	Unknown
W6R6G6	5	5	5	BN5_3424	4-hydroxy-3-methylbut-2-enyl diphosphate reductase (EC 1.17.7.4)	Cytoplasmic
W6REN0	3	5	4	BN5_1730	Bifunctional protein FolD [Includes: Methenyltetrahydrofolate cyclohydrolase (EC 3.5.4.9); Methylenetetrahydrofolate dehydrogenase (EC 1.5.1.5)]	Cytoplasmic
W6QU54	5	6	5	BN5_0894	Peptidyl-prolyl cis-trans isomerase (EC 5.2.1.8)	Cytoplasmic
W6QY19	5	5	8	BN5_0447	Putative Universal stress protein E	Cytoplasmic
W6RCF1	6	6	6	BN5_0962	Cyclic nucleotide-binding protein	Cytoplasmic
W6QY01	6	6	4	BN5_2787	NAD(P)H dehydrogenase (quinone) (EC 1.6.5.2) (NAD(P)H:quinone oxidoreductase) (NQO)	Unknown
W6QXF0	6	5	5	BN5_0187	Diaminopimelate epimerase (DAP epimerase) (EC 5.1.1.7)	Cytoplasmic
W6QSM0	4	5	7	BN5_0374	Substrate-binding region of ABC-type glycine betaine transport system	Unknown
W6QR96	5	6	5	BN5_0836	Short chain dehydrogenase	Unknown
W6QY14	7	7	7	BN5_0442	Cyanate hydratase (Cyanase) (EC 4.2.1.104) (Cyanate hydrolase) (Cyanate lyase)	Cytoplasmic
W6R0I0	4	4	4	BN5_4063	Uncharacterized protein	Unknown
W6RFY0	6	6	6	BN5_2188	UPF0345 protein BN5_2188	Unknown
W6RIM9	5	6	6	BN5_3088	Probable transcriptional regulatory protein BN5_3088	Cytoplasmic
W6R087	6	6	6	BN5_3968	UPF0001 protein	Cytoplasmic
W6QRE4	7	7	6	BN5_0886	Beta-lactamase domain-containing protein	Cytoplasmic
W6RJ56	5	7	6	BN5_3258	Uncharacterized protein	Unknown
W6RG56	7	7	7	BN5_2278	Flavoprotein	Unknown
W6R2R8	5	6	7	BN5_3981	Thiazole synthase (EC 2.8.1.10)	Cytoplasmic
W6QY00	5	5	5	BN5_2297	Organic hydroperoxide resistance protein	Cytoplasmic
W6QVD0	6	6	6	BN5_1851	NADH-quinone oxidoreductase subunit B (EC 1.6.5.11) (NADH dehydrogenase I subunit B) (NDH-1 subunit B)	CytoplasmicMembrane
W6R0V4	6	7	6	BN5_1452	Uncharacterized protein	Cytoplasmic
W6QZE8	6	6	5	BN5_3668	Bacterioferritin (EC 1.16.3.1)	Cytoplasmic
W6QVG3	6	6	6	BN5_1377	Universal stress protein	Unknown
W6R0E8	4	5	5	BN5_1290	Ribonucleoside-diphosphate reductase subunit beta (EC 1.17.4.1)	Cytoplasmic
W6QXE9	5	5	5	BN5_2096	Uncharacterized protein	Unknown
W6QZF9	6	5	5	BN5_3276	Preprotein translocase	CytoplasmicMembrane
W6R1Z8	6	3	6	BN5_3715	Sporulation domain-containing protein	Unknown
W6QYB3	6	5	6	BN5_0534	23S rRNA (guanosine-2'-O-)-methyltransferase RlmB (EC 2.1.1.185) (23S rRNA (guanosine2251 2'-O)-methyltransferase) (23S rRNA Gm2251 2'-O-methyltransferase)	Cytoplasmic
W6R0Q7	5	5	6	BN5_3267	Iron-sulfur cluster assembly scaffold protein IscU	Cytoplasmic
W6RJI2	5	4	4	BN5_3432	30S ribosomal protein S20	Cytoplasmic
W6QUC4	5	6	5	BN5_0966	Penicillin-binding protein 1B (PBP-1b) (PBP1b) (Murein polymerase)	CytoplasmicMembrane
W6QWM4	5	4	3	BN5_2327	50S ribosomal protein L35	Cytoplasmic
W6RFI0	4	6	6	BN5_2077	Uncharacterized protein	Unknown
W6R094	6	6	5	BN5_1219	Periplasmic beta-glucosidase (EC 3.2.1.21)	Periplasmic
W6QST2	6	7	9	BN5_1389	Beta-hexosaminidase (EC 3.2.1.52) (Beta-N-acetylhexosaminidase) (N-acetyl-beta-glucosaminidase)	Cytoplasmic
W6RKJ0	6	7	6	BN5_3751	Biotin carboxylase/biotin carboxyl carrier protein (EC 6.3.4.14)	Cytoplasmic
W6RFR9	5	5	4	BN5_2158	Uncharacterized protein	Unknown
W6QU83	4	7	5	BN5_1448	Pseudouridine synthase (EC 5.4.99.-)	Cytoplasmic
W6R0F5	6	6	6	BN5_3645	Riboflavin synthase, alpha subunit (EC 2.5.1.9)	Cytoplasmic
W6QT33	7	6	6	BN5_1496	Succinylglutamate desuccinylase (EC 3.5.1.96)	Cytoplasmic
W6R378	5	3	2	BN5_2250	Uncharacterized protein	OuterMembrane
W6RJ51	6	6	6	BN5_3253	GTPase Der (GTP-binding protein EngA)	Cytoplasmic
W6QSF7	5	4	4	BN5_0309	Response regulator receiver protein	Cytoplasmic
W6R3U5	6	5	7	BN5_2492	LysM domain protein	Cytoplasmic
W6QVW0	5	7	8	BN5_2055	Zinc-containing alcohol dehydrogenase superfamily	Cytoplasmic
W6QPE5	7	6	6	BN5_0201	Two-component response regulator AlgR (EC 3.1.1.61)	Cytoplasmic
W6QXI8	5	6	8	BN5_2142	Uncharacterized protein	CytoplasmicMembrane
W6QXJ0	5	4	6	BN5_0247	2-octaprenyl-3-methyl-6-methoxy-1, 4-benzoquinolhydroxylase	Cytoplasmic
W6QRJ2	7	6	6	BN5_0933	30S ribosomal protein S15	Cytoplasmic
W6R1C2	4	5	5	BN5_3980	tRNA (guanine-N(7)-)-methyltransferase (EC 2.1.1.33) (tRNA (guanine(46)-N(7))-methyltransferase) (tRNA(m7G46)-methyltransferase)	Cytoplasmic
W6REZ4	5	5	5	BN5_1868	Translation initiation factor IF-1	Cytoplasmic
W6QYL0	5	6	7	BN5_2543	Aerotaxis receptor	CytoplasmicMembrane
W6RGY5	7	7	6	BN5_2614	Cytochrome c-type biogenesis protein CcmE (Cytochrome c maturation protein E) (Heme chaperone CcmE)	Unknown
W6R686	5	6	5	BN5_3331	Arginine deiminase (ADI) (EC 3.5.3.6) (Arginine dihydrolase) (AD)	Cytoplasmic
W6QTQ8	7	5	8	BN5_0734	RNAse G (EC 3.1.4.-)	Cytoplasmic
W6R1B3	5	7	8	BN5_1600	Long-chain fatty acid transport protein	OuterMembrane
W6R5I6	7	7	6	BN5_3074	Quinolinate synthase A (EC 2.5.1.72)	Cytoplasmic
W6QQP9	4	9	5	BN5_0223	Polyphosphate kinase (EC 2.7.4.1) (ATP-polyphosphate phosphotransferase) (Polyphosphoric acid kinase)	CytoplasmicMembrane
W6R131	5	5	4	BN5_4211	Keratin, type II cytoskeletal 75	Unknown
W6QUI0	5	6	8	BN5_1041	Uncharacterized protein	CytoplasmicMembrane
W6QY30	7	7	5	BN5_2339	Pyrroloquinoline-quinone synthase (EC 1.3.3.11) (Coenzyme PQQ synthesis protein C) (Pyrroloquinoline quinone biosynthesis protein C)	Cytoplasmic
W6QVB9	7	8	7	BN5_2244	Transglutaminase domain-containing protein	Cytoplasmic
W6RAK0	5	8	9	BN5_0245	Aminopeptidase (EC 3.4.11.9)	Cytoplasmic
W6QQ80	5	6	5	BN5_0026	Methionyl-tRNA formyltransferase (EC 2.1.2.9)	Cytoplasmic
W6QP07	7	7	7	BN5_0064	N5-carboxyaminoimidazole ribonucleotide synthase (N5-CAIR synthase) (EC 6.3.4.18) (5-(carboxyamino)imidazole ribonucleotide synthetase)	CytoplasmicMembrane
W6R6M6	6	8	8	BN5_3484	Aldo/keto reductase (EC 1.1.1.149)	Cytoplasmic
W6R9C0	6	6	5	BN5_4452	Alkyl hydroperoxide reductase AhpD (EC 1.11.1.15)	Unknown
W6QQB2	4	5	4	BN5_0076	Extracellular solute-binding protein	Periplasmic
W6QPJ9	4	5	4	BN5_0256	Cytochrome c551 peroxidase (EC 1.11.1.5)	Periplasmic
W6QSL5	6	6	6	BN5_0369	ATP-dependent RNA helicase	Unknown
W6QWW4	7	7	6	BN5_0030	Threonylcarbamoyl-AMP synthase (TC-AMP synthase) (EC 2.7.7.87) (L-threonylcarbamoyladenylate synthase) (t(6)A37 threonylcarbamoyladenosine biosynthesis protein TsaC) (tRNA threonylcarbamoyladenosine biosynthesis protein TsaC)	Cytoplasmic
W6R2K7	7	7	7	BN5_3931	Na+/solute symporter	CytoplasmicMembrane
W6R172	8	7	7	BN5_4261	Sulfatase-modifying factor 1 (EC 1.8.99.-)	OuterMembrane
W6QYQ0	8	7	8	BN5_3050	Methylglyoxal synthase (MGS) (EC 4.2.3.3)	Cytoplasmic
W6QYR4	7	7	8	BN5_3443	UPF0234 protein BN5_3443	Cytoplasmic
W6RAL6	8	8	9	BN5_0270	Adenylate cyclase	Cytoplasmic
W6QWD3	7	5	5	BN5_1697	Uncharacterized protein	Unknown
W6RL89	6	7	8	BN5_4104	Acetyl-CoA acetyltransferase (EC 2.3.1.9)	Cytoplasmic
W6QXY8	6	7	5	BN5_0417	ATP-dependent protease subunit HslV (EC 3.4.25.2)	Cytoplasmic
W6QQK7	6	6	6	BN5_0168	Cytochrome c5-like protein	Unknown
W6R1W7	7	7	7	BN5_1805	Uncharacterized protein	Unknown
W6R167	7	8	8	BN5_3461	UDP-N-acetylmuramate--L-alanine ligase (EC 6.3.2.8) (UDP-N-acetylmuramoyl-L-alanine synthetase)	Cytoplasmic
W6QY63	6	9	8	BN5_3204	Formamidase (EC 3.5.1.49) (Formamide amidohydrolase)	Cytoplasmic
W6QVK4	7	7	7	BN5_1419	D-alanyl-D-alanine carboxypeptidase/D-alanyl-D-alanine-endopeptidase (EC 3.4.16.4)	Periplasmic
W6QRT7	6	7	7	BN5_0605	Acetyl-CoA carboxylase biotin carboxyl carrier protein subunit (EC 6.4.1.2)	Cytoplasmic
W6R0R5	1	9	9	BN5_3277	Queuine tRNA-ribosyltransferase (EC 2.4.2.29) (Guanine insertion enzyme) (tRNA-guanine transglycosylase)	Cytoplasmic
W6QU71	5	5	6	BN5_0909	Protein GrpE (HSP-70 cofactor)	Unknown
W6R3N9	5	5	6	BN5_2442	Cytochrome c oxidase, cbb3-type, subunit II (EC 1.9.3.1)	Unknown
W6RDY8	6	7	6	BN5_1500	Carbon storage regulator homolog	Unknown
W6QVR4	5	6	6	BN5_2391	16 kDa heat shock protein B	Cytoplasmic
W6QQ73	8	7	6	BN5_0016	Glycine--tRNA ligase alpha subunit (EC 6.1.1.14) (Glycyl-tRNA synthetase alpha subunit) (GlyRS)	Cytoplasmic
W6QW34	7	7	7	BN5_2146	Phosphoserine phosphatase/homoserine phosphotransferase bifunctional protein (EC 3.1.3.3)	Cytoplasmic
W6RLM0	7	7	7	BN5_4220	UPF0076 protein PH0854	Cytoplasmic
W6QRM5	8	8	8	BN5_0032	Oxygen-dependent coproporphyrinogen-III oxidase (CPO) (Coprogen oxidase) (Coproporphyrinogenase) (EC 1.3.3.3)	Cytoplasmic
W6QZH6	8	6	5	BN5_2848	Cold shock protein (Beta-ribbon, CspA family)	Cytoplasmic
W6QXS7	6	5	5	BN5_3119	Putative quercetin 2,3-dioxygenase PA3240 (EC 1.13.11.24)	Cytoplasmic
W6R2H4	6	8	7	BN5_3906	Acyl-CoA dehydrogenase domain-containing protein (EC 1.3.99.-)	Cytoplasmic
W6R420	6	6	6	BN5_4384	Putative oxidoreductase (EC 1.1.1.-)	Cytoplasmic
W6QQV2	8	9	8	BN5_0691	Peptide chain release factor 3 (RF-3)	Cytoplasmic
W6QZY7	9	7	9	BN5_3470	Ribosomal RNA small subunit methyltransferase H (EC 2.1.1.199) (16S rRNA m(4)C1402 methyltransferase) (rRNA (cytosine-N(4)-)-methyltransferase RsmH)	Cytoplasmic
W6QU13	7	9	7	BN5_1809	Selenide, water dikinase (EC 2.7.9.3) (Selenium donor protein) (Selenophosphate synthase)	Cytoplasmic
W6R874	8	8	8	BN5_4069	Imidazoleglycerol-phosphate dehydratase (IGPD) (EC 4.2.1.19)	Cytoplasmic
W6R1J6	6	6	7	BN5_3601	Inorganic pyrophosphatase (EC 3.6.1.1) (Pyrophosphate phospho-hydrolase) (PPase)	Cytoplasmic
W6QYK2	8	8	8	BN5_2997	Extracellular ligand-binding receptor	Periplasmic
W6QY40	9	8	8	BN5_2832	Uridylate kinase (UK) (EC 2.7.4.22) (Uridine monophosphate kinase) (UMP kinase) (UMPK)	Cytoplasmic
W6RJP2	7	9	1	BN5_3487	Cell division protein ZapE (Z ring-associated protein ZapE)	Cytoplasmic
W6RJ87	8	9	1	BN5_3309	Acetyl-CoA acetyltransferase (EC 2.3.1.9)	Cytoplasmic
W6QU89	7	7	8	BN5_0924	Triosephosphate isomerase (TIM) (TPI) (EC 5.3.1.1) (Triose-phosphate isomerase)	Cytoplasmic
W6R0V5	7	8	9	BN5_3323	NADH:flavin oxidoreductase/NADH oxidase	Cytoplasmic
W6RDT5	8	7	8	BN5_1450	Signal peptide peptidase SppA, 36K type (EC 3.4.21.-)	CytoplasmicMembrane
W6RBI7	8	1	8	BN5_0602	Zinc finger-domain-containing protein	Cytoplasmic
W6R0Z7	8	9	7	BN5_1492	Arginine N-succinyltransferase (EC 2.3.1.109)	Cytoplasmic
W6QQ93	7	7	7	BN5_0046	Tryptophan synthase alpha chain (EC 4.2.1.20)	Cytoplasmic
W6RK30	6	7	8	BN5_3612	Putative periplasmic binding protein	Unknown
W6QV43	7	7	8	BN5_1257	Probable transcriptional regulatory protein BN5_1257	Cytoplasmic
W6QVY0	6	7	8	BN5_2075	Heavy metal sensor kinase (EC 2.7.13.3)	CytoplasmicMembrane
W6R3F0	2	3	5	BN5_2342	PQQ-containing dehydrogenase	Periplasmic
W6R3E0	7	6	3	BN5_2326	50S ribosomal protein L20	Cytoplasmic
W6RAY6	7	8	8	BN5_0410	Poly(Hydroxyalkanoate) granule-associated protein	Cytoplasmic
W6QZX1	8	8	8	BN5_1119	Ornithine carbamoyltransferase (OTCase) (EC 2.1.3.3)	Cytoplasmic
W6QT91	6	1	1	BN5_1558	Cysteine synthase (EC 2.5.1.47)	Cytoplasmic
W6QYM5	9	9	9	BN5_2558	Putative isochorismatase family protein yrdC (EC 3.-.-.-)	Unknown
W6R8N2	7	6	6	BN5_4202	50S ribosomal protein L33	Cytoplasmic
W6RCV7	7	7	7	BN5_1112	Bacterioferritin (EC 1.16.3.1)	Cytoplasmic
W6QT43	7	7	7	BN5_0546	Azurin	Periplasmic
W6QUK4	7	8	7	BN5_1066	Carnitine operon protein caiE	Cytoplasmic
W6QPV9	7	7	8	BN5_0361	Putative glutathione transferase (EC 2.5.1.18)	Cytoplasmic
W6RLV5	9	9	11	BN5_4330	DNA helicase (EC 3.6.4.12)	Cytoplasmic
W6R8Q9	8	8	7	BN5_4207	DNA/pantothenate metabolism flavoprotein (EC 6.3.2.5)	Cytoplasmic
W6R2G4	9	8	8	BN5_3896	NADPH:quinone oxidoreductase 1 (EC 1.6.5.2)	Cytoplasmic
W6R7V2	1	1	8	BN5_3939	CBS domain protein	Cytoplasmic
W6RAZ6	9	1	9	BN5_0420	Arginine--tRNA ligase (EC 6.1.1.19) (Arginyl-tRNA synthetase) (ArgRS)	Cytoplasmic
W6QX19	11	1	12	BN5_2845	Succinyl-diaminopimelate desuccinylase (SDAP desuccinylase) (EC 3.5.1.18) (N-succinyl-LL-2,6-diaminoheptanedioate amidohydrolase)	Cytoplasmic
W6RAI1	9	1	12	BN5_0225	Ppx/GppA phosphatase (EC 3.6.1.40)	Cytoplasmic
W6RAQ0	8	8	4	BN5_0310	Response regulator receiver protein	Cytoplasmic
W6QU88	7	7	6	BN5_1453	50S ribosomal protein L32	Cytoplasmic
W6QU34	8	8	6	BN5_1391	Uncharacterized protein	Unknown
W6QTJ2	7	8	8	BN5_0654	NADH dehydrogenase (EC 1.6.99.3)	CytoplasmicMembrane
W6R850	6	9	8	BN5_4044	D-2-hydroxyglutarate dehydrogenase, mitochondrial (EC 1.1.99.-)	Cytoplasmic
W6R6K9	8	9	1	BN5_3464	UDP-N-acetylmuramoylalanine--D-glutamate ligase (EC 6.3.2.9) (D-glutamic acid-adding enzyme) (UDP-N-acetylmuramoyl-L-alanyl-D-glutamate synthetase)	Cytoplasmic
W6QWY4	8	1	7	BN5_2448	Cbb3-type cytochrome c oxidase subunit	Unknown
W6QYA7	6	9	8	BN5_2902	Elongation factor 4 (EF-4) (EC 3.6.5.n1) (Ribosomal back-translocase LepA)	CytoplasmicMembrane
W6QUE5	1	1	12	BN5_1001	ATP-dependent RNA helicase RhlB (EC 3.6.4.13)	Cytoplasmic
W6RKY6	5	7	7	BN5_4002	Gamma-glutamyltranspeptidase (EC 2.3.2.2)	Periplasmic
W6QQ94	9	8	7	BN5_0506	Uncharacterized protein	Cytoplasmic
W6QYU3	9	9	9	BN5_3091	Ferritin, Dps family protein	Cytoplasmic
W6QQB0	9	9	8	BN5_0526	ATP phosphoribosyltransferase regulatory subunit	Cytoplasmic
W6RCM8	7	8	8	BN5_1042	Lipoprotein nlpD/lppB homolog	Unknown
W6QSL9	9	9	9	BN5_0888	OmpA/MotB domain-containing protein	Unknown
W6QZA4	9	1	12	BN5_3633	1-deoxy-D-xylulose-5-phosphate synthase (EC 2.2.1.7) (1-deoxyxylulose-5-phosphate synthase) (DXP synthase) (DXPS)	Cytoplasmic
W6QY45	1	1	11	BN5_2837	Succinyldiaminopimelate transaminase (EC 2.6.1.17)	CytoplasmicMembrane
W6R4J6	2	5	6	BN5_2697	Solvent efflux pump periplasmic linker srpA	CytoplasmicMembrane
W6QXJ4	8	8	9	BN5_2147	3'-phosphoadenosine 5'-phosphosulfate reductase (EC 1.8.4.8)	Cytoplasmic
W6R563	9	9	9	BN5_2966	NH(3)-dependent NAD(+) synthetase (EC 6.3.1.5)	Cytoplasmic
W6R6P6	8	9	9	BN5_3504	ABC transporter related (EC 3.6.3.27)	CytoplasmicMembrane
W6QTV8	9	9	9	BN5_1749	ATP-dependent Clp protease proteolytic subunit (EC 3.4.21.92) (Endopeptidase Clp)	Cytoplasmic
W6RKX9	7	11	12	BN5_3992	Peptidase M16 domain-containing protein (EC 3.4.99.-)	Unknown
W6QQ21	6	8	9	BN5_0426	Penicillin-binding protein 1A (EC 2.4.1.129)	Extracellular
W6QT34	7	7	8	BN5_0536	30S ribosomal protein S18	Cytoplasmic
W6R0Q9	8	9	8	BN5_3272	Inositol-1-monophosphatase (EC 3.1.3.25)	Cytoplasmic
W6R0I5	8	9	8	BN5_4068	Imidazole glycerol phosphate synthase subunit HisH (EC 2.4.2.-) (IGP synthase glutamine amidotransferase subunit) (IGP synthase subunit HisH) (ImGP synthase subunit HisH) (IGPS subunit HisH)	Cytoplasmic
W6QT04	8	9	9	BN5_0504	Phosphoserine phosphatase	Cytoplasmic
W6QY80	8	9	1	BN5_2877	Acyl-CoA synthetase (EC 6.2.1.3)	Cytoplasmic
W6RDX8	8	9	1	BN5_1490	Acetylornithine aminotransferase (ACOAT) (EC 2.6.1.11)	Cytoplasmic
W6R074	9	12	1	BN5_3560	DNA methylase M, host modification (EC 2.1.1.72)	Cytoplasmic
W6QTR5	8	11	14	BN5_1694	4-hydroxy-2-oxovalerate aldolase (EC 4.1.3.39)	Unknown
W6QUS5	7	8	8	BN5_2093	Cytochrome c family protein	Unknown
W6R008	9	9	9	BN5_3495	Histidinol-phosphate aminotransferase (EC 2.6.1.9) (Imidazole acetol-phosphate transaminase)	Cytoplasmic
W6QQ64	9	1	1	BN5_0001	Chromosomal replication initiator protein DnaA	Cytoplasmic
W6QXW4	1	11	9	BN5_0397	Proline iminopeptidase (EC 3.4.11.5)	Cytoplasmic
W6R641	9	11	11	BN5_3270	Serine O-acetyltransferase (EC 2.3.1.30)	Cytoplasmic
W6R2R6	8	8	7	BN5_4453	Uncharacterized protein	Unknown
W6RDZ3	1	9	7	BN5_1509	Arc	Cytoplasmic
W6R1I6	8	9	7	BN5_4391	Alkyl hydroperoxide reductase AhpD (EC 1.11.1.15)	Unknown
W6R1S5	1	9	9	BN5_4496	ATP synthase epsilon chain (ATP synthase F1 sector epsilon subunit) (F-ATPase epsilon subunit)	Cytoplasmic
W6QVA5	11	11	11	BN5_2229	Aminotransferase (EC 2.6.1.-)	Cytoplasmic
W6RDQ1	1	8	11	BN5_1410	DNA mismatch repair protein MutS	Cytoplasmic
W6QXK9	13	13	12	BN5_2657	Nitrogen regulation protein NR(I)	Cytoplasmic
W6QWP5	4	3	5	BN5_2353	Uncharacterized protein	Unknown
W6RJR5	8	7	8	BN5_3507	Lipopolysaccharide export system protein LptC	Unknown
W6QWI2	9	7	9	BN5_1762	Peptidyl-prolyl cis-trans isomerase (PPIase) (EC 5.2.1.8)	Cytoplasmic
W6RKW1	8	11	1	BN5_3967	Chaperone protein clpB	Cytoplasmic
W6QTN8	9	1	1	BN5_1669	Short chain dehydrogenase	Cytoplasmic
W6QUY3	11	9	1	BN5_1671	Ubiquinone biosynthesis O-methyltransferase (2-polyprenyl-6-hydroxyphenol methylase) (EC 2.1.1.222) (3-demethylubiquinone 3-O-methyltransferase) (EC 2.1.1.64)	Cytoplasmic
W6QVC9	9	11	12	BN5_2254	Transaldolase (EC 2.2.1.2)	Unknown
W6QQA5	8	9	8	BN5_0066	Alcohol dehydrogenase, zinc-containing (EC 1.1.1.1)	Cytoplasmic
W6RC58	8	8	8	BN5_0850	10 kDa chaperonin (GroES protein) (Protein Cpn10)	Cytoplasmic
W6QZP7	9	5	8	BN5_2923	Lipoprotein, putative	Unknown
W6R265	1	11	1	BN5_1912	Nitrilase (EC 3.5.5.1)	Cytoplasmic
W6QVT3	1	1	9	BN5_2025	Uncharacterized protein	Cytoplasmic
W6QUX4	9	1	12	BN5_2139	2-methylisocitrate lyase (2-MIC) (MICL) (EC 4.1.3.30) ((2R,3S)-2-methylisocitrate lyase)	Cytoplasmic
W6R374	1	1	11	BN5_2245	Uncharacterized protein	Cytoplasmic
W6RI98	9	12	11	BN5_2969	Iron-sulfur cluster carrier protein	CytoplasmicMembrane
W6R2F9	8	9	9	BN5_3891	TRAP dicarboxylate transporter, DctP subunit	Periplasmic
W6R648	8	8	8	BN5_3281	Uncharacterized protein	Cytoplasmic
W6R1I9	8	8	9	BN5_4055	Protein-export protein SecB	Cytoplasmic
W6QQZ2	7	9	8	BN5_0731	Cell shape-determining protein MreC (Cell shape protein MreC)	Cytoplasmic
W6RC44	8	9	1	BN5_0830	Basic membrane lipoprotein	Unknown
W6R5F7	9	11	11	BN5_3054	DEAD/DEAH box helicase domain-containing protein	Cytoplasmic
W6RFQ9	12	13	12	BN5_2148	Putative transcriptional regulator CysB	Cytoplasmic
W6QXG9	11	12	1	BN5_3000	Enoyl-CoA hydratase/isomerase family protein (EC 4.2.1.17)	Cytoplasmic
W6QTU9	8	11	9	BN5_0779	AMP nucleosidase (EC 3.2.2.4)	Cytoplasmic
W6QU31	4	7	9	BN5_1829	Exodeoxyribonuclease III (EC 3.1.11.2)	Cytoplasmic
W6RM88	8	8	8	BN5_4500	ATP synthase subunit delta (ATP synthase F(1) sector subunit delta) (F-type ATPase subunit delta) (F-ATPase subunit delta)	Unknown
W6RA33	11	12	11	BN5_0108	Thiol:disulfide interchange protein	Periplasmic
W6QXX4	9	1	1	BN5_0407	Ubiquinone/menaquinone biosynthesis C-methyltransferase UbiE (EC 2.1.1.163) (EC 2.1.1.201) (2-methoxy-6-polyprenyl-1,4-benzoquinol methylase) (Demethylmenaquinone methyltransferase)	Cytoplasmic
W6QXD3	5	11	15	BN5_2081	Copper-transporting P-type ATPase (EC 3.6.3.4)	CytoplasmicMembrane
W6QZE3	11	11	11	BN5_3256	Histidine--tRNA ligase (EC 6.1.1.21) (Histidyl-tRNA synthetase) (HisRS)	Cytoplasmic
W6R1H3	1	9	9	BN5_4035	L-threonine dehydratase (EC 4.3.1.19) (Threonine deaminase)	Cytoplasmic
W6QU35	9	1	9	BN5_0874	Glycerate dehydrogenase (EC 1.1.1.29)	Cytoplasmic
W6RAX0	8	9	1	BN5_0395	Lipocalin family protein	OuterMembrane
W6RJ65	8	7	8	BN5_3273	Uncharacterized protein	Unknown
W6QY39	9	7	8	BN5_2349	Pentapeptide repeat-containing protein	Extracellular
W6R184	1	1	8	BN5_3476	Transport-associated	Periplasmic
W6RD85	9	1	9	BN5_1207	Universal stress protein E	Cytoplasmic
W6QVS9	9	1	1	BN5_2020	Phospho-2-dehydro-3-deoxyheptonate aldolase (EC 2.5.1.54)	Cytoplasmic
W6QXM5	13	12	13	BN5_3063	Oxidoreductase FAD/NAD(P)-binding subunit (EC 1.18.1.2)	Cytoplasmic
W6QZI6	1	11	11	BN5_2858	3-oxoacyl-(Acyl-carrier-protein) synthase III, putative (EC 2.3.1.41)	Cytoplasmic
W6QZ51	14	14	13	BN5_0842	Beta-alanine-pyruvate transaminase (EC 2.6.1.18)	Cytoplasmic
W6R312	11	11	12	BN5_4066	1-(5-phosphoribosyl)-5-[(5-phosphoribosylamino)methylideneamino] imidazole-4-carboxamide isomerase (EC 5.3.1.16) (Phosphoribosylformimino-5-aminoimidazole carboxamide ribotide isomerase)	Cytoplasmic
W6QVW1	1	1	1	BN5_2446	Cytochrome c oxidase, cbb3-type, subunit II (EC 1.9.3.1)	Cytoplasmic
W6QXJ6	6	7	8	BN5_0257	Agmatine deiminase (EC 3.5.3.12) (Agmatine iminohydrolase)	Cytoplasmic
W6QXF9	1	12	11	BN5_0202	Porphobilinogen deaminase (PBG) (EC 2.5.1.61) (Hydroxymethylbilane synthase) (HMBS) (Pre-uroporphyrinogen synthase)	Cytoplasmic
W6QYM4	11	12	13	BN5_3018	Serine hydroxymethyltransferase (SHMT) (Serine methylase) (EC 2.1.2.1)	Cytoplasmic
W6R8R7	9	8	1	BN5_4217	Guanylate kinase (EC 2.7.4.8) (GMP kinase)	Cytoplasmic
W6QX82	1	1	8	BN5_2905	Sigma factor algU regulatory protein mucB	Periplasmic
W6QXN0	12	1	11	BN5_0302	Dihydroorotase (DHOase) (EC 3.5.2.3)	Cytoplasmic
W6R8B1	7	9	1	BN5_4106	Secretion protein HlyD family protein	CytoplasmicMembrane
W6RHP8	8	12	12	BN5_2794	Uncharacterized protein	Periplasmic
W6QZP1	9	11	11	BN5_3374	Ribosome-binding ATPase YchF	Cytoplasmic
W6QYB5	9	8	1	BN5_3259	Type IV pilus biogenesis/stability protei	OuterMembrane
W6REW4	8	9	1	BN5_1833	Probable thiol peroxidase (EC 1.11.1.-)	Periplasmic
W6QT13	8	9	9	BN5_1030	Uncharacterized protein	Unknown
W6QTL3	9	1	1	BN5_1215	Hydroxyacylglutathione hydrolase (EC 3.1.2.6)	Periplasmic
W6R158	8	9	9	BN5_3451	Arginine biosynthesis bifunctional protein ArgJ [Cleaved into: Arginine biosynthesis bifunctional protein ArgJ alpha chain; Arginine biosynthesis bifunctional protein ArgJ beta chain] [Includes: Amino-acid acetyltransferase (EC 2.3.1.1) (N-acetylglutamate synthase) (AGSase); Glutamate N-acetyltransferase (EC 2.3.1.35) (Ornithine transacetylase) (Ornithine acetyltransferase) (OATase)]	Cytoplasmic
W6QXC9	11	9	1	BN5_2076	Transcriptional activator CopR	Cytoplasmic
W6R9A2	11	12	9	BN5_4437	Alcohol dehydrogenase, zinc-containing (EC 1.6.5.5)	Cytoplasmic
W6R7Y2	11	12	12	BN5_3969	Pyrroline-5-carboxylate reductase (P5C reductase) (P5CR) (EC 1.5.1.2) (PCA reductase)	Cytoplasmic
W6R151	9	9	9	BN5_4231	Rubredoxin reductase (EC 1.18.1.1)	Cytoplasmic
W6QYH1	9	8	1	BN5_2967	dCTP deaminase (EC 3.5.4.13) (Deoxycytidine triphosphate deaminase)	Cytoplasmic
W6QXV9	11	11	1	BN5_0392	Fructose-1,6-bisphosphatase class 1 (FBPase class 1) (EC 3.1.3.11) (D-fructose-1,6-bisphosphate 1-phosphohydrolase class 1)	Cytoplasmic
W6R1N1	9	12	11	BN5_1685	UDP-N-acetylglucosamine 2-epimerase (EC 5.1.3.14)	Cytoplasmic
W6QX09	9	11	11	BN5_2835	Methionine aminopeptidase (MAP) (MetAP) (EC 3.4.11.18) (Peptidase M)	Cytoplasmic
W6R660	11	1	16	BN5_3301	Uncharacterized protein	Cytoplasmic
W6QPL7	12	9	1	BN5_0271	Uncharacterized protein	Cytoplasmic
W6QUJ2	11	1	14	BN5_1560	GTP pyrophosphokinase (EC 2.7.6.5)	Cytoplasmic
W6RG39	9	8	1	BN5_2258	VacJ family lipoprotein	OuterMembrane
W6QSS9	9	11	11	BN5_0434	3-dehydroquinate synthase (EC 4.2.3.4)	Cytoplasmic
W6QS31	9	1	12	BN5_0159	Aldehyde dehydrogenase family protein (EC 1.2.1.3)	Cytoplasmic
W6R5E1	12	1	11	BN5_3037	Alcohol dehydrogenase (EC 1.1.1.1)	CytoplasmicMembrane
W6RCA6	11	12	12	BN5_0915	Carbamoyl-phosphate synthase small chain (EC 6.3.5.5) (Carbamoyl-phosphate synthetase glutamine chain)	Cytoplasmic
W6QZU8	1	9	8	BN5_2968	Cold shock protein (Beta-ribbon, CspA family)	Cytoplasmic
W6RAV4	1	11	9	BN5_0375	Substrate-binding region of ABC-type glycine betaine transport system	Unknown
W6RAC3	9	9	1	BN5_0149	Putative endoribonuclease L-PSP	Unknown
W6RCC8	12	12	11	BN5_0942	Glucose-6-phosphate isomerase (GPI) (EC 5.3.1.9) (Phosphoglucose isomerase) (PGI) (Phosphohexose isomerase) (PHI)	Cytoplasmic
W6QZF8	1	9	1	BN5_3678	50S ribosomal protein L30	Cytoplasmic
W6QYM1	8	9	1	BN5_2553	Chorismate synthase (CS) (EC 4.2.3.5) (5-enolpyruvylshikimate-3-phosphate phospholyase)	Cytoplasmic
W6R034	1	11	13	BN5_1149	Formyltetrahydrofolate deformylase (EC 3.5.1.10) (Formyl-FH(4) hydrolase)	Cytoplasmic
W6R339	1	12	14	BN5_2195	Putative aminotransferase (EC 2.6.1.1)	Cytoplasmic
W6QS66	8	1	1	BN5_0209	Alginate regulatory protein AlgP	Unknown
W6QXB4	11	12	11	BN5_2061	UTP--glucose-1-phosphate uridylyltransferase (EC 2.7.7.9) (UDP-glucose pyrophosphorylase)	Cytoplasmic
W6QUM8	1	11	1	BN5_1091	Peptide chain release factor 2	Cytoplasmic
W6RHE4	12	13	12	BN5_2716	Phosphoribosylaminoimidazole-succinocarboxamide synthase (EC 6.3.2.6) (SAICAR synthetase)	Cytoplasmic
W6R033	1	12	11	BN5_3520	LPS-assembly lipoprotein LptE	Unknown
W6R0H6	14	14	14	BN5_4058	2,3-bisphosphoglycerate-independent phosphoglycerate mutase (BPG-independent PGAM) (Phosphoglyceromutase) (iPGM) (EC 5.4.2.12)	Cytoplasmic
W6QSZ9	11	9	9	BN5_1456	3-oxoacyl-(Acyl-carrier-protein) reductase (EC 1.1.1.100)	Cytoplasmic
W6QTW8	1	11	11	BN5_1759	Universal stress protein E homolog	Cytoplasmic
W6QWM8	11	11	11	BN5_1817	Uncharacterized protein	Cytoplasmic
W6QPL1	9	1	8	BN5_0266	Putrescine transport system substrate-binding protein	Periplasmic
W6QSD9	1	11	12	BN5_0289	Uncharacterized protein	Unknown
W6RE84	8	8	1	BN5_1603	Glutamate dehydrogenase	Unknown
W6RAK3	1	1	11	BN5_0250	Aminomethyltransferase (EC 2.1.2.10) (Glycine cleavage system T protein)	Cytoplasmic
W6QZ19	1	12	13	BN5_3558	Putative type I restriction enzyme specificity subunit S (EC 3.1.21.3)	Cytoplasmic
W6QT70	11	13	11	BN5_1080	Homoserine dehydrogenase (EC 1.1.1.3)	Cytoplasmic
W6QZB6	12	11	11	BN5_3643	6,7-dimethyl-8-ribityllumazine synthase (DMRL synthase) (LS) (Lumazine synthase) (EC 2.5.1.78)	Cytoplasmic
W6RB14	12	15	15	BN5_0435	Sporulation domain-containing protein	Unknown
W6RE56	1	11	11	BN5_1578	Molybdenum cofactor biosynthesis protein B	Cytoplasmic
W6RGD3	11	11	11	BN5_2375	O-succinylhomoserine sulfhydrylase (OSH sulfhydrylase) (OSHS sulfhydrylase) (EC 2.5.1.-)	Cytoplasmic
W6R045	9	8	9	BN5_3071	Phosphoketolase	CytoplasmicMembrane
W6QWY7	12	11	12	BN5_2815	2-dehydro-3-deoxyphosphooctonate aldolase (EC 2.5.1.55) (3-deoxy-D-manno-octulosonic acid 8-phosphate synthase) (KDO-8-phosphate synthase) (KDO 8-P synthase) (KDOPS) (Phospho-2-dehydro-3-deoxyoctonate aldolase)	Cytoplasmic
W6QRP2	12	12	13	BN5_0047	Tryptophan synthase beta chain (EC 4.2.1.20)	Cytoplasmic
W6RIL1	1	8	1	BN5_3062	Peptidyl-prolyl cis-trans isomerase (PPIase) (EC 5.2.1.8)	Periplasmic
W6RJD0	11	1	11	BN5_3364	Peptide chain release factor 1 (RF-1)	Cytoplasmic
W6R754	12	12	12	BN5_3644	3,4-dihydroxy-2-butanone 4-phosphate synthase (DHBP synthase) (EC 4.1.99.12)	Cytoplasmic
W6QYX8	11	11	12	BN5_3126	Probable M18 family aminopeptidase 2 (EC 3.4.11.-)	Cytoplasmic
W6RGD8	11	14	13	BN5_2380	Acetyl-coenzyme A carboxylase carboxyl transferase subunit beta (ACCase subunit beta) (Acetyl-CoA carboxylase carboxyltransferase subunit beta) (EC 6.4.1.2)	Cytoplasmic
W6R0A3	2	3	4	BN5_3590	Fatty-acyl-CoA synthase (EC 2.3.1.86)	Cytoplasmic
W6R7C9	9	9	1	BN5_3704	50S ribosomal protein L7/L12	Unknown
W6RC60	1	1	1	BN5_0855	50S ribosomal protein L21	Cytoplasmic
W6R1F1	1	1	12	BN5_4010	Spermidine/putrescine-binding periplasmic protein 1	Periplasmic
W6QRS3	1	8	13	BN5_1028	Putative secreted protein	Unknown
W6QTQ0	12	13	14	BN5_1679	Histidinol-phosphate aminotransferase (EC 2.6.1.9) (Imidazole acetol-phosphate transaminase)	Cytoplasmic
W6R0D2	13	13	11	BN5_4018	Probable global transcription activator SNF2L1 (EC 3.6.1.-)	CytoplasmicMembrane
W6QUC8	12	12	1	BN5_0971	Acetolactate synthase 3 regulatory subunit (EC 2.2.1.6)	Cytoplasmic
W6R1G0	11	11	11	BN5_4020	Lactoylglutathione lyase (EC 4.4.1.5)	Cytoplasmic
W6QVE7	11	11	12	BN5_1871	Thioredoxin reductase (EC 1.8.1.9)	Unknown
W6RHN0	14	12	13	BN5_2774	Alkaline phosphatase synthesis transcriptional regulatory protein sphR	Cytoplasmic
W6QVQ9	12	16	15	BN5_2386	3-isopropylmalate dehydrogenase (EC 1.1.1.85) (3-IPM-DH) (Beta-IPM dehydrogenase) (IMDH)	Cytoplasmic
W6QUY7	12	12	12	BN5_1676	Phosphoserine aminotransferase (EC 2.6.1.52) (Phosphohydroxythreonine aminotransferase) (PSAT)	Cytoplasmic
W6R581	12	12	12	BN5_2981	Dihydroorotase (DHOase) (EC 3.5.2.3)	Cytoplasmic
W6R473	1	8	11	BN5_4434	Peptide methionine sulfoxide reductase MsrA (Protein-methionine-S-oxide reductase) (EC 1.8.4.11) (Peptide-methionine (S)-S-oxide reductase) (Peptide Met(O) reductase)	Cytoplasmic
W6QZE4	11	12	12	BN5_2818	Acetyl-coenzyme A carboxylase carboxyl transferase subunit alpha (ACCase subunit alpha) (Acetyl-CoA carboxylase carboxyltransferase subunit alpha) (EC 6.4.1.2)	Cytoplasmic
W6R1J8	11	12	12	BN5_4065	Imidazole glycerol phosphate synthase subunit HisF (EC 4.1.3.-) (IGP synthase cyclase subunit) (IGP synthase subunit HisF) (ImGP synthase subunit HisF) (IGPS subunit HisF)	Cytoplasmic
W6QYY0	1	1	11	BN5_3508	Lipopolysaccharide export system protein LptA	Unknown
W6RET1	13	11	1	BN5_1793	3-hydroxydecanoyl-[acyl-carrier-protein] dehydratase (EC 4.2.1.59) (3-hydroxyacyl-[acyl-carrier-protein] dehydratase FabA) (Beta-hydroxydecanoyl thioester dehydrase) (Trans-2-decenoyl-[acyl-carrier-protein] isomerase) (EC 5.3.3.14)	Cytoplasmic
W6QY06	13	12	13	BN5_2792	Phosphoribosylformylglycinamidine cyclo-ligase (EC 6.3.3.1) (AIR synthase) (AIRS) (Phosphoribosyl-aminoimidazole synthetase)	Cytoplasmic
W6R5A3	12	13	13	BN5_3001	3-hydroxyisobutyrate dehydrogenase (HIBADH) (EC 1.1.1.31)	Cytoplasmic
W6QSQ8	14	14	14	BN5_0414	Poly(3-hydroxyalkanoate) polymerase (EC 2.3.1.-)	Cytoplasmic
W6QUZ9	12	12	11	BN5_1686	UDP-N-acetyl-D-mannosamine dehydrogenase (EC 1.1.1.-)	Cytoplasmic
W6RJY6	15	14	15	BN5_3567	Serine-type D-Ala-D-Ala carboxypeptidase (EC 3.4.16.4)	CytoplasmicMembrane
W6QZG6	11	1	11	BN5_3683	30S ribosomal protein S14	Cytoplasmic
W6QQX2	11	14	15	BN5_0303	Aspartate carbamoyltransferase (EC 2.1.3.2) (Aspartate transcarbamylase) (ATCase)	Cytoplasmic
W6QQX9	11	11	14	BN5_0308	Glutathione synthetase (EC 6.3.2.3) (GSH synthetase) (GSH-S) (GSHase) (Glutathione synthase)	Cytoplasmic
W6RK98	16	12	14	BN5_3667	UvrABC system protein A (UvrA protein) (Excinuclease ABC subunit A)	Cytoplasmic
W6RIL9	1	11	11	BN5_3072	Metallo-beta-lactamase family protein	Cytoplasmic
W6QZN2	13	14	14	BN5_1039	2-isopropylmalate synthase (EC 2.3.3.13) (Alpha-IPM synthase) (Alpha-isopropylmalate synthase)	Cytoplasmic
W6R173	11	13	14	BN5_3466	UDP-N-acetylmuramoyl-tripeptide--D-alanyl-D-alanine ligase (EC 6.3.2.10) (D-alanyl-D-alanine-adding enzyme)	Cytoplasmic
W6RK91	11	11	1	BN5_3662	OmpW family outer membrane protein	OuterMembrane
W6QS44	12	11	8	BN5_1148	Transcriptional regulator, putative	Cytoplasmic
W6R3I5	13	13	13	BN5_2387	3-isopropylmalate dehydratase small subunit (EC 4.2.1.33) (Alpha-IPM isomerase) (IPMI) (Isopropylmalate isomerase)	Cytoplasmic
W6QR12	13	11	13	BN5_0751	Glutamate-1-semialdehyde 2,1-aminomutase (GSA) (EC 5.4.3.8) (Glutamate-1-semialdehyde aminotransferase) (GSA-AT)	Cytoplasmic
W6R0M3	11	12	13	BN5_1375	Putative ABC transporter ATP-binding protein MA_1747 (EC 3.6.3.-)	Cytoplasmic
W6RI57	13	11	14	BN5_2924	FAD dependent oxidoreductase	Cytoplasmic
W6R5F1	13	16	14	BN5_3049	Glyceraldehyde-3-phosphate dehydrogenase (EC 1.2.1.-)	Cytoplasmic
W6R0L4	12	12	12	BN5_3207	Basic membrane protein A2 Immunodominant antigen P39	Unknown
W6QSG2	12	17	17	BN5_0314	Sensor histidine kinase/response regulator ChpA	Cytoplasmic
W6QZB3	13	12	12	BN5_0907	Ferric uptake regulation protein	Cytoplasmic
W6R0Q1	13	15	15	BN5_1400	FAD:protein FMN transferase (EC 2.7.1.180)	Cytoplasmic
W6QWX6	18	18	18	BN5_1904	Phosphoserine aminotransferase (EC 2.6.1.52) (Phosphohydroxythreonine aminotransferase) (PSAT)	Cytoplasmic
W6RL49	11	1	11	BN5_4062	Uncharacterized protein	Unknown
W6QY82	11	12	13	BN5_0507	Phosphatidylserine decarboxylase proenzyme (EC 4.1.1.65) [Cleaved into: Phosphatidylserine decarboxylase beta chain; Phosphatidylserine decarboxylase alpha chain]	CytoplasmicMembrane
W6QTX0	13	13	17	BN5_1764	Cysteine--tRNA ligase (EC 6.1.1.16) (Cysteinyl-tRNA synthetase) (CysRS)	Cytoplasmic
W6RIJ1	12	13	12	BN5_3035	Alkyl hydroperoxide reductase subunit F (EC 1.6.4.-)	CytoplasmicMembrane
W6QU38	12	12	12	BN5_1396	Na(+)-translocating NADH-quinone reductase subunit C (Na(+)-NQR subunit C) (Na(+)-translocating NQR subunit C) (EC 1.6.5.8) (NQR complex subunit C) (NQR-1 subunit C)	Unknown
W6R6R3	13	12	13	BN5_3519	Leucine--tRNA ligase (EC 6.1.1.4) (Leucyl-tRNA synthetase) (LeuRS)	Cytoplasmic
W6QZ00	17	15	14	BN5_3151	ATP-dependent protease, putative	Cytoplasmic
W6R4K8	11	12	12	BN5_2718	4-hydroxy-tetrahydrodipicolinate synthase (HTPA synthase) (EC 4.3.3.7)	Cytoplasmic
W6QXN7	13	12	13	BN5_3079	OmpA domain-containing protein	OuterMembrane
W6R1A7	1	9	1	BN5_3501	Toluene tolerance family protein	Unknown
W6QS24	12	12	13	BN5_0693	Ornithine decarboxylase (EC 4.1.1.17)	Cytoplasmic
W6RJX5	12	13	14	BN5_3557	SMC domain-containing protein	Cytoplasmic
W6QVJ7	16	16	16	BN5_2325	Phenylalanine--tRNA ligase alpha subunit (EC 6.1.1.20) (Phenylalanyl-tRNA synthetase alpha subunit) (PheRS)	Cytoplasmic
W6QZ68	11	12	12	BN5_0862	Uncharacterized protein	Unknown
W6RC71	13	13	14	BN5_0870	Peptidase M48, Ste24p (EC 3.4.24.-)	Unknown
W6QZM9	12	13	11	BN5_3708	Transcription termination/antitermination protein NusG	Cytoplasmic
W6QSH1	15	13	13	BN5_0324	Uncharacterized protein	Cytoplasmic
W6QRK3	1	1	1	BN5_0518	N-acetylmuramoyl-L-alanine amidase (EC 3.5.1.28)	Unknown
W6QTL6	11	14	11	BN5_1220	Glucans biosynthesis protein G	Periplasmic
W6QXU3	13	15	14	BN5_0377	Glycine betaine/L-proline transport ATP-binding protein (EC 3.6.3.32)	CytoplasmicMembrane
W6RGE2	12	12	12	BN5_2385	Aspartate-semialdehyde dehydrogenase (ASA dehydrogenase) (ASADH) (EC 1.2.1.11) (Aspartate-beta-semialdehyde dehydrogenase)	Cytoplasmic
W6R6M2	11	11	13	BN5_3479	Ubiquinol-cytochrome c reductase, cytochrome c1 (EC 1.10.2.2)	Unknown
W6QQH3	13	11	12	BN5_0593	ABC-type branched-chain amino acid transport systems periplasmic component-like protein	Unknown
W6QYX9	16	17	18	BN5_0737	Peptidase U62, modulator of DNA gyrase	Cytoplasmic
W6R0V6	11	11	11	BN5_3784	30S ribosomal protein S21	Cytoplasmic
W6QPR3	1	11	11	BN5_0321	UPF0312 protein BN5_0321	Unknown
W6RBR8	12	12	11	BN5_0665	Fimbrillin	Extracellular
W6QX64	12	12	13	BN5_0115	Phosphate binding protein	CytoplasmicMembrane
W6RHR9	15	16	13	BN5_2809	S-(hydroxymethyl)glutathione dehydrogenase (EC 1.1.1.284)	Cytoplasmic
W6R2T0	12	14	14	BN5_3991	Mitochondrial-processing peptidase subunit beta (EC 3.4.24.64)	Periplasmic
W6QZ63	12	13	11	BN5_0857	GTPase Obg (EC 3.6.5.-) (GTP-binding protein Obg)	Cytoplasmic
W6R3S5	11	15	17	BN5_4294	Uncharacterized protein	Unknown
W6QRU4	13	12	13	BN5_0107	Cytochrome c, class I	Periplasmic
W6QXH2	13	12	11	BN5_0222	Delta-aminolevulinic acid dehydratase (EC 4.2.1.24)	Cytoplasmic
W6QXD9	16	14	15	BN5_2970	Methionine--tRNA ligase (EC 6.1.1.10) (Methionyl-tRNA synthetase) (MetRS)	Cytoplasmic
W6R2Y0	16	14	16	BN5_4031	Phosphoenolpyruvate-protein phosphotransferase PtsP (EC 2.7.3.9)	Cytoplasmic
W6RLE3	11	11	12	BN5_4165	Antioxidant, AhpC/Tsa family (EC 1.11.1.15)	Cytoplasmic
W6QYU0	14	15	14	BN5_2628	Chemotaxis protein CheA (EC 2.7.3.-)	Cytoplasmic
W6REM1	16	18	17	BN5_1714	Glutamyl-tRNA synthetase (EC 6.1.1.17)	Cytoplasmic
W6R023	14	17	16	BN5_3510	RNA polymerase sigma-54 factor	Cytoplasmic
W6QYD8	12	11	12	BN5_2932	Outer membrane lipoprotein SlyB	OuterMembrane
W6QWA0	11	12	12	BN5_1657	Lipoprotein heavy metal/multidrug efflux protein	CytoplasmicMembrane
W6QZF3	11	11	1	BN5_3673	30S ribosomal protein S11	Cytoplasmic
W6QUA1	24	23	25	BN5_1911	NADP-dependent malic enzyme (EC 1.1.1.40)	Cytoplasmic
W6RA44	12	14	14	BN5_0118	Phosphate import ATP-binding protein PstB (EC 3.6.3.27) (ABC phosphate transporter) (Phosphate-transporting ATPase)	CytoplasmicMembrane
W6QY37	1	15	13	BN5_0467	Branched-chain amino acid aminotransferase (EC 2.6.1.42)	Cytoplasmic
W6R4U4	12	13	1	BN5_2831	Ribosome-recycling factor (RRF) (Ribosome-releasing factor)	Cytoplasmic
W6QZS8	11	1	12	BN5_1079	Thiol:disulfide interchange protein DsbC (EC 5.3.4.1)	Periplasmic
W6RKF0	12	12	12	BN5_3692	30S ribosomal protein S19	Cytoplasmic
W6RJ11	15	13	14	BN5_3198	Cyanuric acid amidohydrolase (EC 3.5.2.15)	Cytoplasmic
W6QXR0	14	14	13	BN5_2202	Alcohol dehydrogenase, zinc-containing (EC 1.1.1.1)	Cytoplasmic
W6QSY1	13	15	16	BN5_0484	Bifunctional protein HldE [Includes: D-beta-D-heptose 1-phosphate adenylyltransferase (EC 2.7.7.70) (D-glycero-beta-D-manno-heptose 1-phosphate adenylyltransferase); D-beta-D-heptose 7-phosphate kinase (EC 2.7.1.167) (D-beta-D-heptose 7-phosphotransferase) (D-glycero-beta-D-manno-heptose-7-phosphate kinase)]	Cytoplasmic
W6QRW6	12	12	1	BN5_1073	30S ribosomal protein S16	Cytoplasmic
W6QWD0	14	14	14	BN5_2226	Enoyl-[acyl-carrier-protein] reductase [NADH] (EC 1.3.1.9)	CytoplasmicMembrane
W6QY03	9	12	8	BN5_0432	Type IV pilus assembly protein PilQ	OuterMembrane
W6QS57	15	18	17	BN5_0728	Glutamyl-tRNA(Gln) amidotransferase subunit A (Glu-ADT subunit A) (EC 6.3.5.7)	Cytoplasmic
W6R788	15	13	12	BN5_3674	30S ribosomal protein S13	Cytoplasmic
W6RJL0	13	13	15	BN5_3457	Cell division protein FtsZ	Cytoplasmic
W6RIS0	13	16	14	BN5_3123	Site-determining protein	Cytoplasmic
W6QZP2	14	14	15	BN5_3732	N-acetyl-gamma-glutamyl-phosphate reductase (AGPR) (EC 1.2.1.38) (N-acetyl-glutamate semialdehyde dehydrogenase) (NAGSA dehydrogenase)	Cytoplasmic
W6QQH7	14	14	16	BN5_0598	Phosphoribosylamine--glycine ligase (EC 6.3.4.13) (GARS) (Glycinamide ribonucleotide synthetase) (Phosphoribosylglycinamide synthetase)	Cytoplasmic
W6QYW3	14	14	14	BN5_3488	Tryptophan--tRNA ligase (EC 6.1.1.2) (Tryptophanyl-tRNA synthetase) (TrpRS)	Cytoplasmic
W6RKY3	15	15	16	BN5_3997	Aldehyde dehydrogenase	Cytoplasmic
W6QT92	17	16	15	BN5_1100	Phosphoenolpyruvate carboxylase (PEPC) (PEPCase) (EC 4.1.1.31)	Cytoplasmic
W6QUM0	16	14	16	BN5_1081	Threonine synthase (EC 4.2.3.1)	Cytoplasmic
W6QZC4	12	13	13	BN5_0917	Transcription elongation factor GreA (Transcript cleavage factor GreA)	Cytoplasmic
W6QYA9	13	13	15	BN5_3254	Outer membrane protein assembly factor BamB	Unknown
W6QUZ2	14	14	15	BN5_2154	Phospho-2-dehydro-3-deoxyheptonate aldolase (EC 2.5.1.54) (3-deoxy-D-arabino-heptulosonate 7-phosphate synthase) (DAHP synthase) (Phospho-2-keto-3-deoxyheptonate aldolase)	Cytoplasmic
W6R7E7	13	14	14	BN5_3743	Indole-3-glycerol phosphate synthase (IGPS) (EC 4.1.1.48)	Cytoplasmic
W6R1Y8	1	13	12	BN5_3701	30S ribosomal protein S12	Cytoplasmic
W6RL93	11	12	13	BN5_4109	Alkaline protease secretion protein aprF	OuterMembrane
W6R0H9	13	13	13	BN5_3665	Single-stranded DNA-binding protein (SSB)	Cytoplasmic
W6RLN9	15	15	14	BN5_4250	NAD(P)(+) transhydrogenase (AB-specific) (EC 1.6.1.2)	CytoplasmicMembrane
W6R644	13	16	15	BN5_3275	Protein translocase subunit SecD	CytoplasmicMembrane
W6QXP5	15	18	18	BN5_0322	ATP-dependent RNA helicase RhlE (EC 3.6.4.13)	Cytoplasmic
W6R2H7	14	16	16	BN5_2024	ATP-dependent RNA helicase DeaD (EC 3.6.4.13) (Cold-shock DEAD box protein A)	Cytoplasmic
W6QS60	15	16	15	BN5_0199	Argininosuccinate lyase (ASAL) (EC 4.3.2.1) (Arginosuccinase)	Cytoplasmic
W6RLY4	1	13	14	BN5_4365	31 kDa immunogenic protein	Unknown
W6QWH2	13	14	13	BN5_1752	DNA-binding protein HU	Cytoplasmic
W6R202	12	12	12	BN5_4203	50S ribosomal protein L28	Cytoplasmic
W6QQ84	15	16	18	BN5_0031	Quinone oxidoreductase (EC 1.6.5.5)	Cytoplasmic
W6QYU8	11	18	17	BN5_3473	LppC family lipoprotein	CytoplasmicMembrane
W6QXZ3	13	13	11	BN5_0422	50S ribosomal protein L31	Cytoplasmic
W6QTJ9	13	11	15	BN5_0664	Type 4 fimbrial biogenesis protein PilB	Cytoplasmic
W6RJN2	13	14	14	BN5_3482	30S ribosomal protein S9	Cytoplasmic
W6QZM8	16	15	15	BN5_1034	Zinc-containing alcohol dehydrogenase superfamily (EC 1.1.1.1)	CytoplasmicMembrane
W6QSV5	14	15	15	BN5_1416	Dihydroorotate dehydrogenase (quinone) (EC 1.3.5.2) (DHOdehase) (DHOD) (DHODase) (Dihydroorotate oxidase)	CytoplasmicMembrane
W6QRJ8	14	15	15	BN5_0002	DNA polymerase III subunit beta (EC 2.7.7.7)	Cytoplasmic
W6R1D3	12	16	16	BN5_4331	Uncharacterized protein	Unknown
W6RDW7	17	19	19	BN5_1480	Amidase (EC 3.5.1.4)	Cytoplasmic
W6R1A2	14	15	15	BN5_3496	Histidinol dehydrogenase (HDH) (EC 1.1.1.23)	Cytoplasmic
W6RKT4	17	15	17	BN5_3927	CBS domain-containing protein (EC 1.1.1.205)	Cytoplasmic
W6QVF2	14	15	17	BN5_1876	Serine--tRNA ligase (EC 6.1.1.11) (Seryl-tRNA synthetase) (SerRS) (Seryl-tRNA(Ser/Sec) synthetase)	Cytoplasmic
W6R0I3	13	14	12	BN5_3670	50S ribosomal protein L17	Cytoplasmic
W6QYX1	17	17	15	BN5_3498	UDP-N-acetylglucosamine 1-carboxyvinyltransferase (EC 2.5.1.7) (Enoylpyruvate transferase) (UDP-N-acetylglucosamine enolpyruvyl transferase) (EPT)	Cytoplasmic
W6QV28	17	18	17	BN5_1736	Uncharacterized protein	Unknown
W6QXU6	15	15	15	BN5_2724	Putative beta-barrel assembly-enhancing protease (EC 3.4.-.-)	Unknown
W6QSM4	14	17	16	BN5_0893	Acetate kinase (EC 2.7.2.1) (Acetokinase)	Cytoplasmic
W6R1J1	19	19	17	BN5_1650	Diguanylate cyclase/phosphodiesterase with PAS/PAC and GAF sensor(S)	CytoplasmicMembrane
W6QW92	14	17	17	BN5_2610	Cytochrome c-type biogenesis protein cycH	CytoplasmicMembrane
W6RIJ7	16	17	16	BN5_3047	Recombination-associated protein RdgC	Cytoplasmic
W6R204	16	19	19	BN5_1850	NADH-quinone oxidoreductase subunit C/D (EC 1.6.5.11) (NADH dehydrogenase I subunit C/D) (NDH-1 subunit C/D)	Cytoplasmic
H9N5E2	19	2	2	BN5_1631	Uncharacterized protein	Cytoplasmic
W6QWZ8	15	14	13	BN5_2825	Outer membrane chaperone Skp (OmpH)	Unknown
W6R9V1	12	15	13	BN5_0028	LysM domain-containing protein	Unknown
W6QX65	18	17	18	BN5_2890	RNA polymerase-associated protein RapA (EC 3.6.4.-) (ATP-dependent helicase HepA)	Cytoplasmic
W6QSI2	15	15	16	BN5_0853	3-ketoacyl-(Acyl-carrier-protein) reductase (EC 1.1.1.100)	Cytoplasmic
W6QUA9	15	15	12	BN5_0951	RNA polymerase-binding transcription factor DksA	Cytoplasmic
W6R0R0	16	16	18	BN5_1412	Protein RecA (Recombinase A)	Cytoplasmic
W6QQC6	2	17	21	BN5_0543	Transglutaminase domain-containing protein	Cytoplasmic
W6R0P7	16	15	14	BN5_3705	50S ribosomal protein L10	Cytoplasmic
W6QZE7	15	16	15	BN5_3261	Nucleoside diphosphate kinase (NDK) (NDP kinase) (EC 2.7.4.6) (Nucleoside-2-P kinase)	Extracellular
W6QQM0	19	18	17	BN5_0188	Diaminopimelate decarboxylase (DAP decarboxylase) (DAPDC) (EC 4.1.1.20)	Cytoplasmic
W6RLB1	21	19	19	BN5_4130	Putative tyrosine-protein kinase epsB (EC 2.7.10.-)	CytoplasmicMembrane
W6QSU2	15	16	16	BN5_1399	Na(+)-translocating NADH-quinone reductase subunit F (Na(+)-NQR subunit F) (Na(+)-translocating NQR subunit F) (EC 1.6.5.8) (NQR complex subunit F) (NQR-1 subunit F)	Unknown
W6QWB4	16	17	15	BN5_1677	Prephenate dehydratase (EC 4.2.1.51)	Cytoplasmic
W6RFP6	17	17	17	BN5_2138	Citrate synthase	Cytoplasmic
W6QRW1	17	16	17	BN5_1068	Phosphoribosylglycinamide formyltransferase 2 (GART 2) (EC 2.1.2.-) (5'-phosphoribosylglycinamide transformylase 2) (Formate-dependent GAR transformylase) (GAR transformylase 2)	CytoplasmicMembrane
W6QY57	16	15	15	BN5_0487	DNA topoisomerase 4 subunit A (EC 5.99.1.3) (Topoisomerase IV subunit A)	Cytoplasmic
W6QTN7	11	12	12	BN5_1245	Soluble aldose sugar dehydrogenase yliI (EC 1.1.5.-)	CytoplasmicMembrane
W6QWE0	17	17	16	BN5_1708	Aminotransferase (EC 2.6.1.-)	Cytoplasmic
W6R0B8	16	16	15	BN5_3142	Peptidyl-prolyl cis-trans isomerase (EC 5.2.1.8)	Cytoplasmic
W6RM98	13	17	16	BN5_4510	Membrane protein insertase YidC (Foldase YidC) (Membrane integrase YidC) (Membrane protein YidC)	CytoplasmicMembrane
W6QPU0	14	17	18	BN5_0346	Phosphoglycerate kinase (EC 2.7.2.3)	Cytoplasmic
W6R3P5	15	17	18	BN5_4264	PpkA-related protein	Unknown
W6RAR6	15	16	17	BN5_0330	Dihydropyrimidinase (EC 3.5.2.2)	Cytoplasmic
W6R3H6	16	18	18	BN5_4204	Heme-binding protein A (EC 3.1.3.26)	Unknown
W6R7C1	15	15	14	BN5_3694	50S ribosomal protein L23	Cytoplasmic
W6QXK5	17	18	17	BN5_0267	Polyamine-transporting ATPase (EC 3.6.3.31)	CytoplasmicMembrane
W6RM83	17	17	17	BN5_4495	Bifunctional protein GlmU [Includes: UDP-N-acetylglucosamine pyrophosphorylase (EC 2.7.7.23) (N-acetylglucosamine-1-phosphate uridyltransferase); Glucosamine-1-phosphate N-acetyltransferase (EC 2.3.1.157)]	Cytoplasmic
W6QWQ8	19	2	19	BN5_1847	NADH-quinone oxidoreductase (EC 1.6.5.11)	Cytoplasmic
W6R0N7	17	18	17	BN5_3695	50S ribosomal protein L4	Cytoplasmic
W6QTI9	18	2	18	BN5_0646	Serine hydroxymethyltransferase (SHMT) (Serine methylase) (EC 2.1.2.1)	Cytoplasmic
W6RE40	14	13	13	BN5_1562	Uncharacterized protein	Cytoplasmic
W6RGK3	15	17	15	BN5_2465	Pseudouridine synthase (EC 5.4.99.-)	Cytoplasmic
W6R1H4	18	17	18	BN5_3576	Gamma-glutamyl phosphate reductase (GPR) (EC 1.2.1.41) (Glutamate-5-semialdehyde dehydrogenase) (Glutamyl-gamma-semialdehyde dehydrogenase) (GSA dehydrogenase)	Cytoplasmic
W6QUT3	15	15	13	BN5_1646	Small heat shock protein	Cytoplasmic
W6QZQ8	16	16	18	BN5_3752	Anthranilate synthase component I (EC 4.1.3.27)	Cytoplasmic
W6QX70	14	17	16	BN5_2011	Elongation factor P (EF-P)	Cytoplasmic
W6QWF0	14	18	2	BN5_2246	Uncharacterized protein	Cytoplasmic
W6R187	18	16	16	BN5_3481	Ubiquinol-cytochrome c reductase iron-sulfur subunit (EC 1.10.2.2)	CytoplasmicMembrane
W6QSH0	17	18	19	BN5_0843	Methylmalonate-semialdehyde dehydrogenase (EC 1.2.1.27)	Cytoplasmic
W6RKG0	16	17	16	BN5_3707	50S ribosomal protein L11	Cytoplasmic
W6R4Y5	14	16	16	BN5_2876	Acyl-CoA synthetase (EC 6.2.1.3)	Cytoplasmic
W6R176	2	17	18	BN5_4266	Putative virulence factor	OuterMembrane
W6R307	15	15	16	BN5_4061	Carboxyl-terminal protease (EC 3.4.21.102)	CytoplasmicMembrane
W6R020	15	13	17	BN5_3044	Peptidyl-prolyl cis-trans isomerase (EC 5.2.1.8)	Cytoplasmic
W6R0M8	18	19	19	BN5_1380	3-ketoacyl-CoA thiolase (EC 2.3.1.16) (Acetyl-CoA acyltransferase) (Beta-ketothiolase) (Fatty acid oxidation complex subunit beta)	Cytoplasmic
W6QP39	21	19	21	BN5_0104	DNA polymerase I (EC 2.7.7.7)	Cytoplasmic
W6R7B8	15	15	16	BN5_3689	50S ribosomal protein L16	Cytoplasmic
W6QWK6	21	21	2	BN5_1792	3-oxoacyl-(Acyl-carrier-protein) synthase I (EC 2.3.1.41)	Cytoplasmic
W6RJP7	19	2	2	BN5_3492	Sulfate adenylyltransferase subunit 2 (EC 2.7.7.4) (ATP-sulfurylase small subunit) (Sulfate adenylate transferase) (SAT)	Cytoplasmic
W6RCR0	18	18	19	BN5_1072	Signal recognition particle protein (Fifty-four homolog)	CytoplasmicMembrane
W6REY8	18	24	22	BN5_1858	Adenylosuccinate lyase (ASL) (EC 4.3.2.2) (Adenylosuccinase)	Cytoplasmic
W6QYT0	17	2	21	BN5_3458	Cell division protein FtsA	Cytoplasmic
W6QTK8	22	21	22	BN5_1649	ATP-dependent zinc metalloprotease FtsH (EC 3.4.24.-)	CytoplasmicMembrane
W6RHI3	18	17	17	BN5_2736	Uncharacterized protein	OuterMembrane
W6QQB9	19	19	18	BN5_0538	50S ribosomal protein L9	Cytoplasmic
W6QSW2	17	16	18	BN5_0985	Saccharopine dehydrogenase (EC 1.5.1.7)	Cytoplasmic
W6R0J6	18	18	18	BN5_4079	Membrane-bound lytic murein transglycosylase F	Periplasmic
W6QWU9	24	25	24	BN5_2775	Uncharacterized protein	OuterMembrane
W6RC32	14	16	15	BN5_0815	RND family efflux transporter MFP subunit	CytoplasmicMembrane
W6RIF3	18	17	17	BN5_2999	Enoyl-CoA hydratase (EC 4.2.1.17)	Cytoplasmic
W6QVP7	16	17	22	BN5_2376	Amidophosphoribosyltransferase (ATase) (EC 2.4.2.14) (Glutamine phosphoribosylpyrophosphate amidotransferase) (GPATase)	Cytoplasmic
W6QYI6	2	2	21	BN5_0599	Bifunctional purine biosynthesis protein PurH [Includes: IMP cyclohydrolase (EC 3.5.4.10) (ATIC) (Inosinicase) (IMP synthase); Phosphoribosylaminoimidazolecarboxamide formyltransferase (EC 2.1.2.3) (AICAR transformylase)]	Cytoplasmic
W6QZ71	18	2	19	BN5_2735	Uncharacterized protein PA3922	OuterMembrane
W6RB52	2	22	21	BN5_0475	Carbamoyltransferase family protein (EC 2.1.3.-)	Cytoplasmic
W6QWU6	2	27	26	BN5_0015	Glycine--tRNA ligase beta subunit (EC 6.1.1.14) (Glycyl-tRNA synthetase beta subunit) (GlyRS)	Cytoplasmic
W6QSU4	21	2	24	BN5_0965	Uncharacterized protein	Cytoplasmic
W6RKB4	18	18	17	BN5_3682	30S ribosomal protein S8	Cytoplasmic
W6RKG9	2	2	19	BN5_3726	Tyrosine--tRNA ligase (EC 6.1.1.1) (Tyrosyl-tRNA synthetase) (TyrRS)	Cytoplasmic
W6R1T6	16	16	15	BN5_3686	50S ribosomal protein L14	Cytoplasmic
W6QWS7	21	22	2	BN5_2388	3-isopropylmalate dehydratase large subunit (EC 4.2.1.33) (Alpha-IPM isomerase) (IPMI) (Isopropylmalate isomerase)	Cytoplasmic
W6QZB8	19	2	19	BN5_0912	4-hydroxy-tetrahydrodipicolinate reductase (HTPA reductase) (EC 1.17.1.8)	Cytoplasmic
W6R9G0	19	21	22	BN5_4492	Glutamine--fructose-6-phosphate aminotransferase [isomerizing] (EC 2.6.1.16) (D-fructose-6-phosphate amidotransferase) (GFAT) (Glucosamine-6-phosphate synthase) (Hexosephosphate aminotransferase) (L-glutamine--D-fructose-6-phosphate amidotransferase)	Cytoplasmic
W6QSD2	2	2	22	BN5_0279	Osmolarity response regulator	Cytoplasmic
W6QWQ1	15	19	18	BN5_2711	Glyceraldehyde-3-phosphate dehydrogenase (EC 1.2.1.-)	Cytoplasmic
W6QPB0	2	22	21	BN5_0156	Succinate-semialdehyde dehydrogenase I (EC 1.2.1.16)	Cytoplasmic
W6R1W4	17	17	16	BN5_3691	50S ribosomal protein L22	Cytoplasmic
W6QVI9	17	2	2	BN5_1402	Soluble pyridine nucleotide transhydrogenase (STH) (EC 1.6.1.1) (NAD(P)(+) transhydrogenase [B-specific])	Cytoplasmic
W6RAS5	21	19	21	BN5_0340	S-adenosylmethionine synthase (AdoMet synthase) (EC 2.5.1.6) (MAT) (Methionine adenosyltransferase)	Cytoplasmic
W6RJD4	2	21	2	BN5_3371	Ribose-phosphate pyrophosphokinase (RPPK) (EC 2.7.6.1) (5-phospho-D-ribosyl alpha-1-diphosphate) (Phosphoribosyl diphosphate synthase) (Phosphoribosyl pyrophosphate synthase) (P-Rib-PP synthase) (PRPP synthase) (PRPPase)	Cytoplasmic
W6R3H2	19	21	19	BN5_2372	Electron transfer flavoprotein subunit beta	Unknown
W6RCN8	21	24	21	BN5_1052	GMP synthase [glutamine-hydrolyzing] (EC 6.3.5.2) (GMP synthetase) (Glutamine amidotransferase)	Cytoplasmic
W6QQS0	17	19	18	BN5_0248	Binding protein component of ABC iron transporter	Periplasmic
W6R155	2	2	22	BN5_3910	Acyl-CoA dehydrogenase domain-containing protein (EC 1.3.99.-)	Cytoplasmic
H9N5D8	27	27	3	BN5_1637	FAD dependent oxidoreductase (FAD-dependent oxidoreductase)	Cytoplasmic
W6R793	19	19	19	BN5_3679	30S ribosomal protein S5	Cytoplasmic
W6QXD0	21	22	22	BN5_0157	4-aminobutyrate aminotransferase (EC 2.6.1.22)	Cytoplasmic
W6R1T2	2	2	19	BN5_4501	ATP synthase subunit b (ATP synthase F(0) sector subunit b) (ATPase subunit I) (F-type ATPase subunit b) (F-ATPase subunit b)	CytoplasmicMembrane
W6R163	2	22	2	BN5_3456	UDP-3-O-acyl-N-acetylglucosamine deacetylase (UDP-3-O-acyl-GlcNAc deacetylase) (EC 3.5.1.108) (UDP-3-O-[R-3-hydroxymyristoyl]-N-acetylglucosamine deacetylase)	Cytoplasmic
W6R1M7	23	25	23	BN5_1680	3-phosphoshikimate 1-carboxyvinyltransferase (EC 2.5.1.19) (5-enolpyruvylshikimate-3-phosphate synthase) (EPSP synthase) (EPSPS)	Cytoplasmic
W6RG91	2	21	2	BN5_2324	Phenylalanine--tRNA ligase beta subunit (EC 6.1.1.20) (Phenylalanyl-tRNA synthetase beta subunit) (PheRS)	Cytoplasmic
W6RKD3	18	18	15	BN5_3687	30S ribosomal protein S17	Cytoplasmic
W6RDX1	16	18	2	BN5_1485	Arginine/ornithine binding protein	Periplasmic
W6QZT0	19	2	18	BN5_2953	Outer membrane porin F	OuterMembrane
W6QYJ4	18	22	22	BN5_2987	Branched-chain amino acid transport system substrate-binding protein	Periplasmic
W6QZM7	16	19	16	BN5_2903	Peptidase S1C, Do	Periplasmic
W6QTT2	18	17	2	BN5_1291	Ribonucleoside-diphosphate reductase (EC 1.17.4.1)	Cytoplasmic
W6RKV8	22	23	24	BN5_3962	Nitrogen regulation protein NR(I)	Cytoplasmic
W6QYB8	18	2	22	BN5_3264	Chaperone protein HscA homolog	Cytoplasmic
W6QRL9	2	2	19	BN5_0535	30S ribosomal protein S6	Cytoplasmic
W6QXM1	22	19	22	BN5_0287	Phosphoenolpyruvate carboxykinase [ATP] (PCK) (PEP carboxykinase) (PEPCK) (EC 4.1.1.49)	Cytoplasmic
W6RDI9	22	22	22	BN5_1328	Multidrug resistance protein mdtF	CytoplasmicMembrane
W6REQ3	2	22	24	BN5_1763	Glutamine--tRNA ligase (EC 6.1.1.18) (Glutaminyl-tRNA synthetase) (GlnRS)	Cytoplasmic
W6QYL1	21	19	21	BN5_3372	50S ribosomal protein L25 (General stress protein CTC)	Cytoplasmic
W6R3J7	22	23	24	BN5_4209	Phosphomannomutase (EC 5.4.2.8)	Unknown
W6QST4	27	3	29	BN5_0439	ABC-type transporter periplasmic component protein	CytoplasmicMembrane
W6R2W1	22	22	2	BN5_4498	ATP synthase gamma chain (ATP synthase F1 sector gamma subunit) (F-ATPase gamma subunit)	Cytoplasmic
W6QXP3	25	25	25	BN5_2182	Citrate synthase	Cytoplasmic
W6QRI1	2	23	22	BN5_0921	ATP-dependent zinc metalloprotease FtsH (EC 3.4.24.-)	CytoplasmicMembrane
W6RG96	21	23	27	BN5_2329	Threonine--tRNA ligase (EC 6.1.1.3) (Threonyl-tRNA synthetase) (ThrRS)	Cytoplasmic
W6QSV6	2	22	21	BN5_0980	Paraquat-inducible protein B	Unknown
W6RJ95	2	22	2	BN5_3319	UspA domain-containing protein	Cytoplasmic
W6R315	2	21	25	BN5_4071	Uncharacterized protein yhjG	OuterMembrane
W6R0L9	19	21	2	BN5_3690	30S ribosomal protein S3	Cytoplasmic
W6R1C9	18	19	19	BN5_4326	D-methionine-binding lipoprotein metQ	CytoplasmicMembrane
W6R1S2	22	24	24	BN5_1750	ATP-dependent Clp protease ATP-binding subunit ClpX	Cytoplasmic
W6QWU0	24	26	25	BN5_1867	ATP-dependent Clp protease ATP-binding subunit clpA	Cytoplasmic
W6QZ95	25	21	21	BN5_0892	Phosphate acetyltransferase (EC 2.3.1.8) (Phosphotransacetylase)	Cytoplasmic
W6RHW0	21	21	22	BN5_2839	2,3,4,5-tetrahydropyridine-2,6-dicarboxylate N-succinyltransferase (EC 2.3.1.117) (Tetrahydrodipicolinate N-succinyltransferase) (THDP succinyltransferase) (THP succinyltransferase) (Tetrahydropicolinate succinylase)	Unknown
W6QSV0	22	21	23	BN5_0970	Acetolactate synthase (EC 2.2.1.6)	Cytoplasmic
W6RB74	21	23	23	BN5_0495	Phosphomethylpyrimidine synthase (EC 4.1.99.17) (Hydroxymethylpyrimidine phosphate synthase) (HMP-P synthase) (HMP-phosphate synthase) (HMPP synthase) (Thiamine biosynthesis protein ThiC)	Cytoplasmic
W6RIN9	24	26	25	BN5_3098	Proline--tRNA ligase (EC 6.1.1.15) (Prolyl-tRNA synthetase) (ProRS)	Cytoplasmic
W6QXI3	24	27	26	BN5_2137	Aconitate hydratase (EC 4.2.1.3)	Cytoplasmic
W6RFX0	22	22	23	BN5_2178	Succinate dehydrogenase, iron-sulfur protein (EC 1.3.99.1)	CytoplasmicMembrane
W6RKA7	2	2	19	BN5_3677	50S ribosomal protein L15	Cytoplasmic
W6R0J3	2	2	2	BN5_3680	50S ribosomal protein L18	Cytoplasmic
W6QPP2	23	24	24	BN5_0301	Beta-ketoacyl synthase (EC 2.3.1.41)	Cytoplasmic
W6R4T1	22	24	23	BN5_2816	CTP synthase (EC 6.3.4.2) (Cytidine 5'-triphosphate synthase) (Cytidine triphosphate synthetase) (CTP synthetase) (CTPS) (UTP--ammonia ligase)	Cytoplasmic
W6R241	18	24	21	BN5_3770	Chaperone SurA (Peptidyl-prolyl cis-trans isomerase SurA) (PPIase SurA) (EC 5.2.1.8) (Rotamase SurA)	Periplasmic
W6RAL1	21	23	23	BN5_0265	Putrescine transporter periplasmic protein	Periplasmic
W6RHT1	26	26	24	BN5_2814	Enolase (EC 4.2.1.11) (2-phospho-D-glycerate hydro-lyase) (2-phosphoglycerate dehydratase)	Cytoplasmic
W6QVP2	23	21	23	BN5_2371	Electron transfer flavoprotein subunit alpha	Unknown
W6QUN5	22	22	2	BN5_1101	Adenylate kinase (AK) (EC 2.7.4.3) (ATP-AMP transphosphorylase) (ATP:AMP phosphotransferase) (Adenylate monophosphate kinase)	Cytoplasmic
W6R0J9	2	19	17	BN5_3685	50S ribosomal protein L24	Cytoplasmic
W6QQL3	23	22	21	BN5_0178	Nitrogen regulatory protein P-II	CytoplasmicMembrane
W6QY22	22	22	2	BN5_2328	Translation initiation factor IF-3	Cytoplasmic
W6QQB6	24	25	28	BN5_0533	Ribonuclease R (RNase R) (EC 3.1.13.1)	Cytoplasmic
W6QQ99	22	23	24	BN5_0056	TRAP dicarboxylate transporter-DctP subunit	Unknown
W6QWS3	2	22	23	BN5_2383	Tfp pilus assembly protein FimV-like protein	OuterMembrane
W6QSJ5	25	24	24	BN5_0349	Fructose-bisphosphate aldolase, class II (EC 4.1.2.13)	Cytoplasmic
W6RLU2	25	25	25	BN5_4310	Acetyl-CoA carboxylase, biotin carboxylase subunit A (EC 6.4.1.1)	Cytoplasmic
W6QUL4	23	22	2	BN5_1076	50S ribosomal protein L19	Cytoplasmic
W6R3T0	27	26	29	BN5_4299	Oligopeptidase A (EC 3.4.24.70)	Cytoplasmic
W6R1S9	24	24	21	BN5_3681	50S ribosomal protein L6	Cytoplasmic
W6QQ88	22	23	25	BN5_0496	Outer membrane channel protein	OuterMembrane
W6R0S4	29	28	29	BN5_3288	Valine--tRNA ligase (EC 6.1.1.9) (Valyl-tRNA synthetase) (ValRS)	Cytoplasmic
W6RJH5	27	24	25	BN5_3422	Putative Tfp pilus assembly protein	OuterMembrane
W6QXK3	24	24	24	BN5_3036	Alkyl hydroperoxide reductase subunit C (EC 1.11.1.15)	Cytoplasmic
W6R0R2	26	25	26	BN5_4141	C4-dicarboxylate-binding periplasmic protein	Periplasmic
W6R5J2	24	25	25	BN5_3080	Protein TolB	Periplasmic
W6R0A6	22	23	24	BN5_1239	Phosphonates-binding periplasmic protein	Periplasmic
W6R799	25	25	25	BN5_3684	50S ribosomal protein L5	Cytoplasmic
W6QXP8	26	27	27	BN5_3089	Aspartyl-tRNA synthetase (EC 6.1.1.12)	Cytoplasmic
W6R1I1	28	3	27	BN5_4045	D-3-phosphoglycerate dehydrogenase (EC 1.1.1.95)	Cytoplasmic
W6R1M2	28	26	25	BN5_1675	DNA gyrase subunit A (EC 5.99.1.3)	Cytoplasmic
W6RKF5	23	23	21	BN5_3697	30S ribosomal protein S10	Cytoplasmic
W6RB01	28	28	29	BN5_0425	Malate dehydrogenase (Oxaloacetate-decarboxylating) (EC 1.1.1.40)	Cytoplasmic
W6RK11	14	14	17	BN5_3592	Acyl-CoA dehydrogenase family protein	Cytoplasmic
W6QYA6	28	29	32	BN5_0527	Adenylosuccinate synthetase (AMPSase) (AdSS) (EC 6.3.4.4) (IMP--aspartate ligase)	Cytoplasmic
W6QYV7	25	22	23	BN5_3483	50S ribosomal protein L13	Cytoplasmic
W6QYP0	26	29	24	BN5_3038	Carboxyl-terminal protease (EC 3.4.21.102)	CytoplasmicMembrane
W6QP71	29	3	29	BN5_0124	Malate synthase G (EC 2.3.3.9)	Cytoplasmic
W6QY09	28	27	27	BN5_0437	Glutamate synthase, small subunit (EC 1.4.1.13)	Cytoplasmic
W6R5P9	32	33	29	BN5_3130	Lon protease (EC 3.4.21.53) (ATP-dependent protease La)	Cytoplasmic
W6QYX2	27	27	28	BN5_0727	Aspartyl/glutamyl-tRNA(Asn/Gln) amidotransferase subunit B (Asp/Glu-ADT subunit B) (EC 6.3.5.-)	Cytoplasmic
W6RFJ3	24	24	23	BN5_2092	Copper resistance B	OuterMembrane
W6QT23	26	26	26	BN5_0524	Protein HflC	Unknown
W6QV37	27	27	24	BN5_1751	Lon protease (EC 3.4.21.53) (ATP-dependent protease La)	Cytoplasmic
W6QW84	27	29	28	BN5_2176	Dihydrolipoyllysine-residue succinyltransferase component of 2-oxoglutarate dehydrogenase complex (EC 2.3.1.61) (2-oxoglutarate dehydrogenase complex component E2)	Cytoplasmic
W6RL00	27	28	27	BN5_4017	Dihydroxy-acid dehydratase (DAD) (EC 4.2.1.9)	Cytoplasmic
W6RBW4	27	27	27	BN5_0730	Rod shape-determining protein MreB	Cytoplasmic
W6QSJ0	25	29	28	BN5_0344	Transketolase (EC 2.2.1.1)	Cytoplasmic
W6QXH5	26	27	26	BN5_2127	Outer membrane porin F	OuterMembrane
W6QZ80	25	29	29	BN5_0877	Acyl-CoA synthetase (EC 2.3.1.86)	Cytoplasmic
W6R4T8	27	3	28	BN5_2826	Outer membrane protein assembly factor BamA	OuterMembrane
W6RC63	29	26	3	BN5_0860	Probable malate:quinone oxidoreductase (EC 1.1.5.4) (MQO) (Malate dehydrogenase [quinone])	Cytoplasmic
W6R1T3	28	28	28	BN5_4158	Sulfate-binding protein	Periplasmic
W6QYE0	31	32	32	BN5_3285	Probable cytosol aminopeptidase (EC 3.4.11.1) (Leucine aminopeptidase) (LAP) (EC 3.4.11.10) (Leucyl aminopeptidase)	Cytoplasmic
W6QSK8	24	25	27	BN5_0878	Type V secretory pathway, adhesin AidA	OuterMembrane
W6R3U1	3	29	32	BN5_4309	Oxaloacetate decarboxylase, alpha subunit (EC 4.1.1.3)	Cytoplasmic
W6QWR4	31	3	32	BN5_2373	Electron-transferring-flavoproteindehydrogenase (EC 1.5.5.1)	Cytoplasmic
W6RHV8	25	26	25	BN5_2834	30S ribosomal protein S2	Cytoplasmic
W6R0P2	26	27	27	BN5_3700	30S ribosomal protein S7	Cytoplasmic
W6QWS2	3	31	32	BN5_2737	Aminopeptidase N (EC 3.4.11.2)	Cytoplasmic
W6RJ61	29	29	26	BN5_3268	Cysteine desulfurase IscS (EC 2.8.1.7)	Cytoplasmic
W6QRG9	28	28	28	BN5_0911	Chaperone protein DnaJ	Cytoplasmic
W6RIB2	3	29	28	BN5_2979	Argininosuccinate synthase (EC 6.3.4.5) (Citrulline--aspartate ligase)	Cytoplasmic
W6QPR8	31	3	31	BN5_0326	Adenosylhomocysteinase (EC 3.3.1.1) (S-adenosyl-L-homocysteine hydrolase) (AdoHcyase)	Cytoplasmic
W6QNV1	27	3	3	BN5_0004	DNA gyrase subunit B (EC 5.99.1.3)	Cytoplasmic
W6R1Y1	28	28	28	BN5_3696	50S ribosomal protein L3	Cytoplasmic
W6QWQ4	26	26	26	BN5_2717	Putative lipoprotein (EC 6.3.2.6)	OuterMembrane
W6QVU2	26	29	28	BN5_1499	Aspartokinase (EC 2.7.2.4)	Cytoplasmic
W6RCT4	3	28	3	BN5_1092	Lysine--tRNA ligase (EC 6.1.1.6) (Lysyl-tRNA synthetase) (LysRS)	Cytoplasmic
W6QXC5	36	35	36	BN5_0151	Flavin monoamine oxidase-related protein (EC 1.4.3.4)	Unknown
W6QST6	3	32	34	BN5_1394	Na(+)-translocating NADH-quinone reductase subunit A (Na(+)-NQR subunit A) (Na(+)-translocating NQR subunit A) (EC 1.6.5.8) (NQR complex subunit A) (NQR-1 subunit A)	Cytoplasmic
W6RLQ8	31	32	3	BN5_4275	31 kDa immunogenic protein	Unknown
W6R6H3	35	29	34	BN5_3429	Isoleucine--tRNA ligase (EC 6.1.1.5) (Isoleucyl-tRNA synthetase) (IleRS)	Cytoplasmic
W6R782	34	37	34	BN5_3669	Catalase-peroxidase (CP) (EC 1.11.1.21) (Peroxidase/catalase)	Cytoplasmic
W6QZD6	31	33	32	BN5_0929	Transcription termination/antitermination protein NusA	Cytoplasmic
W6QSV9	37	37	36	BN5_0464	Acetyltransferase component of pyruvate dehydrogenase complex (EC 2.3.1.12)	Cytoplasmic
W6REP5	29	28	3	BN5_1753	Peptidylprolyl isomerase (EC 5.2.1.8)	CytoplasmicMembrane
W6R1Z2	29	28	27	BN5_3706	50S ribosomal protein L1	Cytoplasmic
W6R1R7	3	3	29	BN5_3671	DNA-directed RNA polymerase subunit alpha (RNAP subunit alpha) (EC 2.7.7.6) (RNA polymerase subunit alpha) (Transcriptase subunit alpha)	Cytoplasmic
W6QTM2	3	25	25	BN5_0694	TonB-dependent siderophore receptor	OuterMembrane
W6QVZ2	34	32	31	BN5_2090	Copper-resistance protein CopA	Periplasmic
W6QSR7	37	37	33	BN5_1379	Fatty acid oxidation complex subunit alpha [Includes: 3-hydroxyacyl-CoA dehydrogenase (EC 1.1.1.35); Enoyl-CoA hydratase/Delta(3)-cis-Delta(2)-trans-enoyl-CoA isomerase/3-hydroxybutyryl-CoA epimerase (EC 4.2.1.17) (EC 5.1.2.3) (EC 5.3.3.8)]	Cytoplasmic
W6QUE9	26	3	3	BN5_1006	Putative amino-acid ABC transporter-binding protein	Periplasmic
W6QWJ0	3	34	33	BN5_1772	Chaperone protein HtpG (Heat shock protein HtpG) (High temperature protein G)	Cytoplasmic
W6QRK8	33	36	35	BN5_0523	HflK protein (EC 3.4.-.-)	Unknown
W6RJK3	39	35	36	BN5_3452	Protein translocase subunit SecA	Cytoplasmic
W6QT42	37	34	36	BN5_1060	Phosphoribosylformylglycinamidine synthase (FGAM synthase) (FGAMS) (EC 6.3.5.3) (Formylglycinamide ribonucleotide amidotransferase) (FGAR amidotransferase) (FGAR-AT)	Cytoplasmic
W6RKA2	34	32	32	BN5_3672	30S ribosomal protein S4	Cytoplasmic
W6RF17	53	52	52	BN5_1900	Sulfite reductase (NADPH) hemoprotein beta-component (EC 1.8.1.2)	Cytoplasmic
W6RD81	38	35	38	BN5_1202	Fumarate hydratase class I (EC 4.2.1.2)	Cytoplasmic
W6QZA3	36	46	43	BN5_0897	Chaperone protein ClpB	Cytoplasmic
W6RFW4	34	34	34	BN5_2173	Succinate--CoA ligase [ADP-forming] subunit alpha (EC 6.2.1.5)	Cytoplasmic
W6QQ11	37	36	36	BN5_0416	ATP-dependent protease ATPase subunit HslU (Unfoldase HslU)	Cytoplasmic
W6QX80	35	36	37	BN5_2026	Sulfite reductase (Ferredoxin) (EC 1.8.1.2)	Cytoplasmic
W6RAI7	34	36	34	BN5_0230	Transcription termination factor Rho (EC 3.6.4.-) (ATP-dependent helicase Rho)	Cytoplasmic
W6QQU7	34	34	35	BN5_0278	Resolvase	Cytoplasmic
W6QYV0	34	35	35	BN5_3096	Porin D (EC 3.4.21.-)	OuterMembrane
W6QZL4	31	31	32	BN5_3693	50S ribosomal protein L2	Cytoplasmic
W6QYJ1	37	36	37	BN5_0604	Acetyl-CoA carboxylase biotin carboxylase subunit (EC 6.4.1.2)	Cytoplasmic
W6QU60	38	37	37	BN5_1864	Isocitrate dehydrogenase [NADP] (EC 1.1.1.42)	Cytoplasmic
W6R2N8	4	39	38	BN5_3956	GTP-binding protein TypA/BipA	CytoplasmicMembrane
W6QUD7	38	38	39	BN5_1498	Alanine--tRNA ligase (EC 6.1.1.7) (Alanyl-tRNA synthetase) (AlaRS)	Cytoplasmic
W6RHN5	37	37	36	BN5_2779	Nitrate reductase (EC 1.7.99.4)	Periplasmic
W6RKK5	45	42	42	BN5_3776	Putative serine protein kinase, PrkA	Cytoplasmic
W6QVB2	41	4	42	BN5_1327	Outer membrane protein oprJ	OuterMembrane
W6QUZ6	38	4	42	BN5_1206	Pyruvate kinase (EC 2.7.1.40)	Cytoplasmic
W6QVZ5	38	38	38	BN5_2095	Outer membrane porin, OprD family	OuterMembrane
W6R197	43	44	4	BN5_3491	Adenylyl-sulfate kinase (EC 2.7.1.25) (EC 2.7.7.4) (APS kinase) (ATP adenosine-5'-phosphosulfate 3'-phosphotransferase) (ATP-sulfurylase large subunit) (Adenosine-5'-phosphosulfate kinase) (Sulfate adenylate transferase) (SAT) (Sulfate adenylyltransferase subunit 1)	Cytoplasmic
W6QUJ0	39	4	42	BN5_1051	Inosine-5'-monophosphate dehydrogenase (IMP dehydrogenase) (IMPD) (IMPDH) (EC 1.1.1.205)	Cytoplasmic
W6QQR9	39	43	46	BN5_0648	ABC transporter, ATP-binding protein	Cytoplasmic
W6QZG2	39	43	46	BN5_2833	Elongation factor Ts (EF-Ts)	Cytoplasmic
W6QX86	44	41	45	BN5_2542	Aconitate hydratase (Aconitase) (EC 4.2.1.3)	Cytoplasmic
W6RDN8	42	43	42	BN5_1393	Glyceraldehyde-3-phosphate dehydrogenase (EC 1.2.1.-)	Cytoplasmic
W6R077	47	46	48	BN5_3958	Glutamine synthetase (EC 6.3.1.2)	Cytoplasmic
W6QV55	46	47	45	BN5_2179	Succinate dehydrogenase flavoprotein subunit (EC 1.3.5.1)	CytoplasmicMembrane
W6R168	45	46	47	BN5_3925	Malate synthase G (EC 2.3.3.9)	Cytoplasmic
W6R9G5	46	47	48	BN5_4497	ATP synthase subunit beta (EC 3.6.3.14) (ATP synthase F1 sector subunit beta) (F-ATPase subunit beta)	Cytoplasmic
W6QVG9	47	44	46	BN5_1382	DNA topoisomerase 1 (EC 5.99.1.2) (DNA topoisomerase I)	Cytoplasmic
W6QUW7	46	47	46	BN5_2134	Phosphoenolpyruvate synthase (PEP synthase) (EC 2.7.9.2) (Pyruvate, water dikinase)	Cytoplasmic
W6R0U2	47	43	41	BN5_3769	LPS-assembly protein LptD	OuterMembrane
W6QV49	46	45	45	BN5_2174	Succinate--CoA ligase [ADP-forming] subunit beta (EC 6.2.1.5) (Succinyl-CoA synthetase subunit beta) (SCS-beta)	Cytoplasmic
W6QU41	46	46	48	BN5_0879	Uncharacterized protein	OuterMembrane
W6QQ30	56	52	52	BN5_0436	Glutamate synthase (NADPH) large chain (EC 1.4.1.13)	Cytoplasmic
W6QRH6	53	43	51	BN5_0916	Carbamoyl-phosphate synthase large chain (EC 6.3.5.5) (Carbamoyl-phosphate synthetase ammonia chain)	Periplasmic
W6R8G1	45	46	45	BN5_4152	Porin D (EC 3.4.21.-)	OuterMembrane
W6QSL8	44	46	42	BN5_1329	Multidrug resistance protein A	CytoplasmicMembrane
W6QZD9	48	49	48	BN5_0934	Polyribonucleotide nucleotidyltransferase (EC 2.7.7.8) (Polynucleotide phosphorylase) (PNPase)	Cytoplasmic
W6REY3	55	54	53	BN5_1853	Isocitrate lyase (EC 4.1.3.1)	Cytoplasmic
W6RB40	58	57	59	BN5_0465	Pyruvate dehydrogenase E1 component (EC 1.2.4.1)	Cytoplasmic
W6R320	51	54	5	BN5_2175	Dihydrolipoyl dehydrogenase (EC 1.8.1.4)	Cytoplasmic
W6REZ0	56	57	54	BN5_1863	Isocitrate dehydrogenase (EC 1.1.1.42)	Unknown
W6RCA2	51	54	53	BN5_0910	Chaperone protein DnaK (HSP70) (Heat shock 70 kDa protein) (Heat shock protein 70)	Cytoplasmic
W6QWP0	44	42	47	BN5_2348	PQQ containing dehydrogenase	Periplasmic
W6QZL9	54	54	53	BN5_3711	Elongation factor Tu (EF-Tu)	Cytoplasmic
W6REP1	51	5	5	BN5_1748	Trigger factor (TF) (EC 5.2.1.8) (PPIase)	Cytoplasmic
W6R4E1	6	56	56	BN5_4499	ATP synthase subunit alpha (EC 3.6.3.14) (ATP synthase F1 sector subunit alpha) (F-ATPase subunit alpha)	Cytoplasmic
W6QWB9	62	62	57	BN5_1682	30S ribosomal protein S1	Cytoplasmic
W6R0U9	62	63	59	BN5_1447	Ribonuclease E (RNase E) (EC 3.1.26.12)	Cytoplasmic
W6QSQ9	64	64	58	BN5_0930	Translation initiation factor IF-2	Cytoplasmic
W6QU12	59	69	67	BN5_0849	60 kDa chaperonin (GroEL protein) (Protein Cpn60)	Cytoplasmic
W6QWH8	71	71	72	BN5_1757	Aconitate hydratase B (EC 4.2.1.3) (EC 4.2.1.99) (2-methylisocitrate dehydratase)	Cytoplasmic
W6RDI4	69	66	67	BN5_1323	Acetyl-coenzyme A synthetase (AcCoA synthetase) (Acs) (EC 6.2.1.1) (Acetate--CoA ligase) (Acyl-activating enzyme)	Cytoplasmic
W6QXN9	78	76	8	BN5_2177	2-oxoglutarate dehydrogenase, E1 component (EC 1.2.4.2)	Cytoplasmic
W6R7C5	78	79	81	BN5_3699	Elongation factor G (EF-G)	Cytoplasmic
W6QW62	98	98	1	BN5_1647	ATP-dependent Clp protease ATP-binding subunit ClpC (EC 3.1.21.-)	Cytoplasmic
W6RKF8	12	95	99	BN5_3702	DNA-directed RNA polymerase subunit beta' (RNAP subunit beta') (EC 2.7.7.6) (RNA polymerase subunit beta') (Transcriptase subunit beta')	Cytoplasmic
W6QZM4	122	124	125	BN5_3703	DNA-directed RNA polymerase subunit beta (RNAP subunit beta) (EC 2.7.7.6) (RNA polymerase subunit beta) (Transcriptase subunit beta)	Cytoplasmic
W6QTH7	2	2	2	BN5_1170	D-erythro-7,8-dihydroneopterin tri P epimerase (EC 5.-.-.-)	Cytoplasmic
W6R0Q6	2	2	2	BN5_4136	Glucose-1-phosphate thymidylyltransferase (EC 2.7.7.24)	Cytoplasmic
W6QZS5	2	2	2	BN5_3772	Ribosomal RNA small subunit methyltransferase A (EC 2.1.1.182) (16S rRNA (adenine(1518)-N(6)/adenine(1519)-N(6))-dimethyltransferase) (16S rRNA dimethyladenosine transferase) (16S rRNA dimethylase) (S-adenosylmethionine-6-N', N'-adenosyl(rRNA) dimethyltransferase)	Cytoplasmic
W6QYT6	2	2	2	BN5_3086	Holliday junction ATP-dependent DNA helicase RuvA (EC 3.6.4.12)	Cytoplasmic
W6R407	2	2	2	BN5_4374	Precorrin-6x reductase (EC 1.3.1.54)	Cytoplasmic
W6RC78	2	2	4	BN5_0880	Regulatory protein, LuxR	Unknown
W6QT14	2	3	3	BN5_0514	Oligoribonuclease (EC 3.1.-.-)	Cytoplasmic
W6R7I2	2	2	3	BN5_3783	tRNA N6-adenosine threonylcarbamoyltransferase (EC 2.3.1.234) (N6-L-threonylcarbamoyladenine synthase) (t(6)A synthase) (t(6)A37 threonylcarbamoyladenosine biosynthesis protein TsaD) (tRNA threonylcarbamoyladenosine biosynthesis protein TsaD)	Extracellular
W6R053	3	3	3	BN5_1174	Putative HTH-type transcriptional regulator ycgE	Cytoplasmic
W6R042	2	3	3	BN5_3923	Amino acid-binding ACT domain-containing protein (EC 2.7.7.59)	Cytoplasmic
W6QX33	3	3	3	BN5_2493	MarR family transcriptional regulator	Cytoplasmic
W6R3E3	3	3	3	BN5_2332	TPR repeat-containing protein	Unknown
W6R3B3	3	3	3	BN5_2295	MarR family transcriptional regulator	Cytoplasmic
W6R1B1	4	4	4	BN5_3506	3-deoxy-D-manno-octulosonate 8-phosphate phosphatase (EC 3.1.3.45)	Cytoplasmic
W6QYF4	3	3	3	BN5_3300	Uncharacterized protein	Cytoplasmic
W6QW26	3	4	4	BN5_2136	Uncharacterized protein	Cytoplasmic
W6QWB1	3	4	4	BN5_1672	5-methylthioadenosine/S-adenosylhomocysteine deaminase (MTA/SAH deaminase) (EC 3.5.4.28) (EC 3.5.4.31)	Cytoplasmic
W6QTC3	5	4	3	BN5_0616	Alpha-2-macroglobulin domain-containing protein	Unknown
W6QZK7	4	4	4	BN5_1014	Glutathione S-transferase like protein (EC 2.5.1.18)	Unknown
W6QZD5	3	4	4	BN5_2808	S-formylglutathione hydrolase (EC 3.1.2.12)	Unknown
W6R137	3	3	5	BN5_4216	Laminin subunit beta-1	Cytoplasmic
W6QWP3	3	4	6	BN5_1832	Uncharacterized protein	Unknown
W6R8X4	4	4	3	BN5_4292	Uncharacterized protein	Cytoplasmic
W6QQF7	4	5	5	BN5_0578	Urease subunit alpha (EC 3.5.1.5) (Urea amidohydrolase subunit alpha)	Cytoplasmic
W6QPH4	4	3	5	BN5_0231	3-octaprenyl-4-hydroxybenzoate carboxy-lyase (EC 4.1.1.98) (Polyprenyl p-hydroxybenzoate decarboxylase)	Cytoplasmic
W6QWV0	3	6	5	BN5_2413	GntR family transcriptional regulator	Cytoplasmic
W6R0V8	4	5	4	BN5_4176	Uncharacterized protein	Unknown
W6QYY4	4	4	5	BN5_3513	Nucleotide-binding protein BN5_3513	Cytoplasmic
W6QZT6	5	5	5	BN5_3420	Type IV pilus assembly protein PilW	CytoplasmicMembrane
W6RAA1	5	6	6	BN5_0139	ABC transporter, solute-binding component	Periplasmic
W6QXT1	6	5	5	BN5_2227	Sulfonate/nitrate/taurine transport system substrate-binding protein	CytoplasmicMembrane
W6QSR2	6	7	7	BN5_1374	Lytic transglycosylase, catalytic (EC 3.2.1.-)	Periplasmic
W6RDK8	9	8	1	BN5_1353	Protein ccoG	CytoplasmicMembrane
W6QXL3	6	6	6	BN5_0277	Phenylacetic acid degradation-related protein	Cytoplasmic
W6QRX5	4	6	7	BN5_1088	Oxidoreductase, GMC family (EC 1.1.99.1)	CytoplasmicMembrane
W6QYF0	5	6	7	BN5_3295	Nuclease SbcCD subunit C	Cytoplasmic
W6QW61	7	5	7	BN5_2565	Chromosome partition protein Smc	Cytoplasmic
W6RLM3	6	6	8	BN5_4225	Hydrogen peroxide-inducible genes activator	Cytoplasmic
W6QX57	5	8	9	BN5_0110	Diguanylate cyclase	Cytoplasmic
W6QTB1	6	7	8	BN5_1579	Molybdopterin molybdochelatase	Cytoplasmic
W6QUU3	8	1	11	BN5_2114	Nitrate transporter periplasmic component	CytoplasmicMembrane
W6QZ65	16	12	16	BN5_2725	NAD-glutamate dehydrogenase (EC 1.4.1.2)	Cytoplasmic
W6RJA4	15	15	16	BN5_3329	Bifunctional protein PutA	Cytoplasmic
W6QZN0	2	2	2	BN5_3362	Molybdopterin-synthase adenylyltransferase (EC 2.7.7.80)	Cytoplasmic
W6QTA3	2	3	2	BN5_1110	Multidrug resistance protein mdtA	CytoplasmicMembrane
W6QXQ8	2	2	3	BN5_2682	Putative flagella synthesis protein FlgN	Cytoplasmic
W6QVN9	2	2	3	BN5_1454	Phosphate acyltransferase (EC 2.3.1.n2) (Acyl-ACP phosphotransacylase) (Acyl-[acyl-carrier-protein]--phosphate acyltransferase) (Phosphate-acyl-ACP acyltransferase)	Cytoplasmic
W6QXK7	2	2	2	BN5_3041	Uncharacterized protein	Unknown
W6QYW1	2	2	2	BN5_3106	Uncharacterized protein	CytoplasmicMembrane
W6R989	2	2	2	BN5_4427	Bifunctional nitrilase/nitrile hydratase NIT4B (EC 3.5.5.1)	Cytoplasmic
W6R2N2	3	3	4	BN5_3951	L-threonine aldolase (EC 4.1.2.48)	Unknown
W6RDT9	4	3	3	BN5_1455	Malonyl CoA-acyl carrier protein transacylase (EC 2.3.1.39)	Cytoplasmic
W6R421	3	3	3	BN5_2561	GTP cyclohydrolase 1 (EC 3.5.4.16) (GTP cyclohydrolase I) (GTP-CH-I)	Cytoplasmic
W6RK21	5	3	4	BN5_3602	IclR family transcriptional regulator	Cytoplasmic
W6R432	5	4	5	BN5_2571	Fatty acid metabolism regulator protein	Cytoplasmic
W6QT81	2	4	5	BN5_1547	Alcohol dehydrogenase class-3 (EC 1.6.5.5)	Cytoplasmic
W6QZE1	5	4	3	BN5_3663	NAD-dependent epimerase/dehydratase (EC 5.1.3.2)	Cytoplasmic
W6QTI1	4	4	4	BN5_0636	Ferredoxin-NADP reductase (EC 1.18.1.2)	Cytoplasmic
W6QP02	5	5	7	BN5_0059	Aldose 1-epimerase family protein (EC 4.2.1.9)	Cytoplasmic
W6R0P8	3	7	6	BN5_3257	4-hydroxy-3-methylbut-2-en-1-yl diphosphate synthase (flavodoxin) (EC 1.17.7.3) (1-hydroxy-2-methyl-2-(E)-butenyl 4-diphosphate synthase)	Cytoplasmic
W6R0F7	6	7	7	BN5_1300	Glucose-6-phosphate 1-dehydrogenase (G6PD) (EC 1.1.1.49)	Cytoplasmic
W6QUX3	5	7	7	BN5_1656	AcrB/AcrD/AcrF family transporter	CytoplasmicMembrane
W6R036	6	7	7	BN5_1154	Uncharacterized protein	Unknown
W6QV86	8	8	7	BN5_1302	2-dehydro-3-deoxyphosphogluconate aldolase/4-hydroxy-2-oxoglutarate aldolase (EC 4.1.3.16)	Cytoplasmic
W6QWV1	8	12	14	BN5_1877	Siroheme synthase [Includes: Sirohydrochlorin ferrochelatase (EC 4.99.1.4); Precorrin-2 dehydrogenase (EC 1.3.1.76); Uroporphyrinogen-III C-methyltransferase (Urogen III methylase) (EC 2.1.1.107) (SUMT) (Uroporphyrinogen III methylase) (UROM)]	Cytoplasmic
W6QQU0	13	15	17	BN5_0676	Uncharacterized protein	Cytoplasmic
W6QS61	2	2	2	BN5_0733	Maf-like protein BN5_0733	Cytoplasmic
W6R2X1	2	2	2	BN5_2150	Cytosolic 5'-nucleotidase 1 (EC 3.1.3.5)	Cytoplasmic
W6R1X9	2	3	2	BN5_1820	Methyl-accepting chemotaxis protein mcpB	CytoplasmicMembrane
W6RKG4	2	3	2	BN5_3716	Type III pantothenate kinase (EC 2.7.1.33) (PanK-III) (Pantothenic acid kinase)	Cytoplasmic
W6QYX0	4	2	2	BN5_0722	Two component transcriptional regulator, Fis family	Cytoplasmic
W6QRI6	3	3	3	BN5_0503	Uncharacterized protein	Unknown
W6QUH1	2	5	4	BN5_1031	Adenine-specific DNA-methyltransferase (EC 2.1.1.72)	Cytoplasmic
W6QUA2	6	4	6	BN5_0941	Acetyl-coenzyme A synthetase (AcCoA synthetase) (Acs) (EC 6.2.1.1) (Acetate--CoA ligase) (Acyl-activating enzyme)	Cytoplasmic
W6RAG8	4	5	6	BN5_0205	HemY domain-containing protein	CytoplasmicMembrane
W6QU59	6	1	9	BN5_0899	L-lactate dehydrogenase (EC 1.1.-.-)	Cytoplasmic
W6QXH7	7	1	9	BN5_2627	Chemotaxis response regulator protein-glutamate methylesterase (EC 3.1.1.61)	Cytoplasmic
W6R260	17	17	17	BN5_1907	4-hydroxy-tetrahydrodipicolinate synthase (HTPA synthase) (EC 4.3.3.7)	Cytoplasmic
W6QUQ3	2	3	2	BN5_1121	Glutaredoxin	Unknown
W6QS38	2	3	4	BN5_0169	Xanthine phosphoribosyltransferase (XPRTase) (EC 2.4.2.22)	Cytoplasmic
W6QX50	4	4	5	BN5_2875	ATP-dependent helicase HrpA (EC 3.6.1.-)	Cytoplasmic
W6QWV7	5	5	5	BN5_0025	Ribosomal RNA small subunit methyltransferase B (EC 2.1.1.-)	Cytoplasmic
W6QXV6	5	4	5	BN5_2252	tRNA-dihydrouridine(20/20a) synthase (EC 1.3.1.-) (EC 1.3.1.91) (U20-specific dihydrouridine synthase) (U20-specific Dus) (tRNA-dihydrouridine synthase A)	Cytoplasmic
W6RKH2	6	5	5	BN5_3731	Uncharacterized protein	Unknown
W6RL63	6	6	7	BN5_4078	Amino acid ABC transporter, ATP-binding protein (EC 3.6.3.21)	CytoplasmicMembrane
W6QTY1	5	6	7	BN5_0814	Hydrophobe/amphiphile efflux-1 (HAE1) family protein	CytoplasmicMembrane
W6QUP8	5	5	5	BN5_1116	Glycerol kinase (EC 2.7.1.30) (ATP:glycerol 3-phosphotransferase) (Glycerokinase) (GK)	Cytoplasmic
W6RGT7	5	5	8	BN5_2564	Cell division protein ZipA	CytoplasmicMembrane
W6QZ91	7	6	6	BN5_0887	OmpA/MotB domain-containing protein	OuterMembrane
W6REX8	11	1	9	BN5_1848	NADH dehydrogenase I chain F (EC 1.6.5.3)	Cytoplasmic
W6RJG9	9	12	11	BN5_3412	Outer membrane protein assembly factor BamD	OuterMembrane
W6QX24	11	12	15	BN5_2850	ABC-type uncharacterized transport system involved in gliding motility auxiliary component-like protein	CytoplasmicMembrane
W6QSE0	1	12	12	BN5_0813	Putative efflux pump outer membrane protein ttgC	OuterMembrane
W6QSP1	24	26	27	BN5_1354	Nitrite/sulfite reductase, hemoprotein beta-component, ferrodoxin-like:nitrite and sulphite reductase 4Fe-4S region (EC 1.8.1.2)	Cytoplasmic
W6RJ57	2	2	2	BN5_3263	2Fe-2S ferredoxin	Cytoplasmic
W6QPS4	2	2	2	BN5_0331	Permease for cytosine/purines, uracil, thiamine, allantoin	CytoplasmicMembrane
W6QSK3	2	2	2	BN5_0873	Ribosomal RNA small subunit methyltransferase C (EC 2.1.1.172) (16S rRNA m2G1207 methyltransferase) (rRNA (guanine-N(2)-)-methyltransferase RsmC)	Cytoplasmic
W6QZF2	2	2	2	BN5_3266	Iron-binding protein IscA	Cytoplasmic
W6R4S6	2	2	2	BN5_2811	Uncharacterized protein	Unknown
W6R198	2	2	2	BN5_1590	Nicotinate-nucleotide--dimethylbenzimidazole phosphoribosyltransferase (NN:DBI PRT) (EC 2.4.2.21) (N(1)-alpha-phosphoribosyltransferase)	Cytoplasmic
W6QXI1	2	2	3	BN5_2632	Site-determining protein	CytoplasmicMembrane
W6QWP8	2	2	3	BN5_1837	Outer membrane protein ttgF	OuterMembrane
W6QSX7	2	3	3	BN5_1436	Lipoprotein-releasing system ATP-binding protein LolD (EC 3.6.3.-)	CytoplasmicMembrane
W6QZJ0	2	3	3	BN5_2863	Histidine triad (HIT) protein (EC 3.6.1.17)	Cytoplasmic
W6QY04	2	2	3	BN5_2302	2-oxoglutaroyl-CoA hydrolase	Cytoplasmic
W6R7H6	3	2	3	BN5_3778	SpoVR family protein	Cytoplasmic
W6R0G1	2	3	3	BN5_4043	Uncharacterized protein PH0643	Cytoplasmic
W6R0K6	2	3	3	BN5_3197	Uncharacterized protein	Unknown
W6RHG3	4	4	3	BN5_2726	ATP-dependent Clp protease ATP-binding subunit clpX (EC 3.6.3.-)	Cytoplasmic
W6R541	3	3	3	BN5_2941	Beta-lactamase	Periplasmic
W6QZN4	3	3	3	BN5_3717	Bifunctional ligase/repressor BirA (Biotin operon repressor) (Biotin--[acetyl-CoA-carboxylase] ligase) (EC 6.3.4.15) (Biotin--protein ligase) (Biotin-[acetyl-CoA carboxylase] synthetase)	Cytoplasmic
W6R080	3	3	3	BN5_3565	Octanoyltransferase (EC 2.3.1.181) (Lipoate-protein ligase B) (Lipoyl/octanoyl transferase) (Octanoyl-[acyl-carrier-protein]-protein N-octanoyltransferase)	Cytoplasmic
W6QSN1	3	3	3	BN5_1344	Glucokinase (EC 2.7.1.2)	Cytoplasmic
W6QTI6	3	4	3	BN5_0641	DNA repair protein RadA	Cytoplasmic
W6RK60	3	3	3	BN5_3637	GTP cyclohydrolase-2 (EC 3.5.4.25) (GTP cyclohydrolase II)	Cytoplasmic
W6R097	3	3	4	BN5_3122	Probable septum site-determining protein MinC	Cytoplasmic
W6QV90	2	3	4	BN5_2214	Putative Orn/Lys/Arg decarboxylase (EC 4.1.1.19)	Cytoplasmic
W6QS51	4	3	4	BN5_0184	HAD-superfamily hydrolase (EC 3.1.3.77)	Cytoplasmic
W6R009	2	5	4	BN5_3034	Uncharacterized protein	Cytoplasmic
W6RB31	2	4	3	BN5_0455	Nitronate monooxygenase (EC 1.13.12.16)	Cytoplasmic
W6QRZ8	2	4	2	BN5_0650	Uncharacterized protein	Cytoplasmic
W6R8R3	5	4	4	BN5_4212	Orotate phosphoribosyltransferase (OPRT) (OPRTase) (EC 2.4.2.10)	Cytoplasmic
W6R2G7	4	4	3	BN5_4368	Cyclopropane-fatty-acyl-phospholipid synthase (EC 2.1.1.79)	Cytoplasmic
W6R775	3	4	3	BN5_3664	dTDP-4-dehydrorhamnose reductase (EC 1.1.1.133)	Cytoplasmic
W6R6B8	4	4	4	BN5_3373	Peptidyl-tRNA hydrolase (PTH) (EC 3.1.1.29)	Cytoplasmic
W6QZF1	4	5	4	BN5_0944	3-methyl-2-oxobutanoate hydroxymethyltransferase (EC 2.1.2.11) (Ketopantoate hydroxymethyltransferase) (KPHMT)	Unknown
W6QW91	3	4	4	BN5_2186	3-hydroxyisobutyrate dehydrogenase (EC 1.1.1.31)	Cytoplasmic
W6QVV8	3	4	4	BN5_1523	FMN-dependent NADH-azoreductase (EC 1.7.-.-)	Cytoplasmic
W6QYB7	3	4	4	BN5_2912	tRNA-modifying protein YgfZ	Unknown
W6QYM9	6	3	5	BN5_2563	DNA ligase (EC 6.5.1.2) (Polydeoxyribonucleotide synthase [NAD(+)])	Cytoplasmic
W6QSI1	2	4	5	BN5_0334	Methyl-accepting chemotaxis protein I	CytoplasmicMembrane
W6R6Y8	5	4	5	BN5_3584	NAD-dependent epimerase/dehydratase	Cytoplasmic
W6R2P4	3	5	5	BN5_3961	Nitrogen regulation protein NtrB (EC 2.7.13.3)	CytoplasmicMembrane
W6R0A0	4	4	5	BN5_1229	ABC transporter, binding protein	Unknown
W6R3V0	5	6	6	BN5_2497	AraC family transcriptional regulator	Cytoplasmic
W6QYW7	5	5	5	BN5_3493	GTP cyclohydrolase 1 type 2 homolog	Cytoplasmic
W6R4L6	5	6	5	BN5_2733	Putative membrane protein MJ1562	CytoplasmicMembrane
W6QXA9	5	6	5	BN5_2567	Xanthine dehydrogenase (EC 1.17.1.4)	Cytoplasmic
W6QV73	4	5	6	BN5_1791	Methyl-accepting chemotaxis protein II	CytoplasmicMembrane
W6QX03	7	5	7	BN5_2830	Ditrans,polycis-undecaprenyl-diphosphate synthase ((2E,6E)-farnesyl-diphosphate specific) (EC 2.5.1.31) (Ditrans,polycis-undecaprenylcistransferase) (Undecaprenyl diphosphate synthase) (UDS) (Undecaprenyl pyrophosphate synthase) (UPP synthase)	Cytoplasmic
W6R360	5	6	7	BN5_2225	Peptide ABC transporter,putative ATP-binding protein (EC 3.6.3.25)	CytoplasmicMembrane
W6QS76	6	5	6	BN5_1183	Uncharacterized protein	Cytoplasmic
W6QUU0	3	5	8	BN5_1141	ATP-dependent Clp protease ATP-binding subunit clpX (EC 3.6.3.-)	Cytoplasmic
W6QS80	7	6	7	BN5_0753	Phosphomethylpyrimidine kinase (EC 2.7.4.7)	Cytoplasmic
W6QTU1	7	7	8	BN5_1301	6-phosphogluconolactonase (EC 3.1.1.31)	Unknown
W6QXR8	5	8	9	BN5_2212	PilL protein	Cytoplasmic
H9N5E4	8	8	8	BN5_1634	Acetyltransferase (GCN5-related N-acetyltransferase)	Cytoplasmic
W6QZ30	14	12	11	BN5_2689	Indolepyruvate oxidoreductase subunit iorA (EC 1.2.7.8)	Cytoplasmic
W6QU90	1	1	1	BN5_1901	Uncharacterized protein	Unknown
W6RL44	3	2	2	BN5_4057	UPF0176 protein CPS_4798	Unknown
W6R3R6	2	2	3	BN5_4284	Hydrolase, haloacid dehalogenase-like family (EC 3.1.3.18)	Cytoplasmic
W6QRA9	2	2	2	BN5_0851	FxsA	CytoplasmicMembrane
W6RM20	2	2	3	BN5_4410	Probable transcriptional regulator ycf27	Cytoplasmic
W6QXA8	2	3	3	BN5_2056	Putative CheW protein (EC 2.7.13.3)	Cytoplasmic
W6RL10	3	2	3	BN5_4027	Thymidylate synthase (TS) (TSase) (EC 2.1.1.45)	Cytoplasmic
W6RLQ2	2	3	3	BN5_4265	Protein SFI1 homolog	Unknown
W6QY48	3	3	4	BN5_0477	Uncharacterized protein	Cytoplasmic
W6QT03	4	5	4	BN5_1461	Thymidylate kinase (EC 2.7.4.9) (dTMP kinase)	Cytoplasmic
W6R0A5	3	3	4	BN5_3988	Methionine import ATP-binding protein metN (EC 3.6.3.-)	CytoplasmicMembrane
W6QTQ5	3	4	5	BN5_1684	Beta-lactamase domain-containing protein	Cytoplasmic
W6QYN0	5	4	5	BN5_3398	UPF0246 protein BN5_3398	Cytoplasmic
W6QYI9	4	7	7	BN5_2514	Acyl-CoA dehydrogenase (EC 1.3.99.-)	CytoplasmicMembrane
W6QX60	5	6	6	BN5_2518	Metallo-beta-lactamase family protein (EC 3.1.2.6)	Cytoplasmic
W6QYI7	6	6	7	BN5_2982	Ribonuclease T (EC 3.1.13.-) (Exoribonuclease T) (RNase T)	Cytoplasmic
W6RB85	5	7	9	BN5_0505	Response regulator	CytoplasmicMembrane
W6RFM9	11	11	11	BN5_2123	Assimilatory nitrite reductase (Subunit) (EC 1.7.1.4)	Cytoplasmic
W6QU95	17	18	2	BN5_1906	Acetylornithine aminotransferase (ACOAT) (EC 2.6.1.11)	Cytoplasmic
W6QTA9	2	2	2	BN5_1115	Cys-tRNA(Pro)/Cys-tRNA(Cys) deacylase (EC 4.2.-.-)	Cytoplasmic
W6R4T6	4	3	2	BN5_2821	Lipid-A-disaccharide synthase (EC 2.4.1.182)	Cytoplasmic
W6REU4	3	3	3	BN5_1808	Uncharacterized protein	Cytoplasmic
W6QRZ0	3	2	2	BN5_1113	Glycerol-3-phosphate dehydrogenase (EC 1.1.5.3)	Cytoplasmic
W6QSW5	2	3	4	BN5_0469	Lipopolysaccharide heptosyltransferase I (EC 2.4.-.-)	Cytoplasmic
W6QYQ8	3	4	4	BN5_3060	LysR family transcriptional regulator	Cytoplasmic
W6QS75	6	5	4	BN5_0219	Glyoxalase	Cytoplasmic
W6R1Z9	5	6	6	BN5_1845	NADH-quinone oxidoreductase subunit I (EC 1.6.5.11) (NADH dehydrogenase I subunit I) (NDH-1 subunit I)	Unknown
W6QRU1	6	6	7	BN5_0610	Uncharacterized protein	Unknown
W6RAR3	8	6	1	BN5_0325	Methylenetetrahydrofolate reductase (EC 1.5.1.20)	Cytoplasmic
W6RF21	16	16	16	BN5_1905	Histidinol-phosphate aminotransferase (EC 2.6.1.9) (Imidazole acetol-phosphate transaminase)	Cytoplasmic
H9N5E3	17	17	18	BN5_1633	Radical SAM domain-containing protein (Radical SAM domain-containing proteinBiotin synthase-related enzymeRibosomal RNA large subunit methyltransferase N) (EC 2.1.1.-)	Unknown
W6QV47	4	4	4	BN5_1262	Peptidylprolyl isomerase (EC 5.2.1.8)	Cytoplasmic
W6RDU5	3	4	4	BN5_1460	Uncharacterized protein	Unknown
W6R477	5	3	3	BN5_2611	Cytochrome c-type biogenesis protein CycL (EC 1.1.1.193)	CytoplasmicMembrane
W6R1X7	2	3	7	BN5_4198	Laminin subunit gamma-1	Unknown
W6QS37	2	2	2	BN5_0708	Uncharacterized protein	Unknown
W6QWX1	2	2	3	BN5_1899	GntR family transcriptional regulator	Cytoplasmic
W6REW8	2	2	3	BN5_1838	C4-dicarboxylate-binding periplasmic protein	Periplasmic
W6QTB0	2	2	2	BN5_0606	3-dehydroquinate dehydratase (3-dehydroquinase) (EC 4.2.1.10) (Type II DHQase)	Cytoplasmic
W6R8S5	2	2	2	BN5_4227	Uncharacterized protein	Cytoplasmic
W6RBM7	2	2	2	BN5_0627	Cytochrome d ubiquinol oxidase, subunit I (EC 1.10.3.-)	CytoplasmicMembrane
W6RBZ4	2	2	2	BN5_0770	Uncharacterized protein	Cytoplasmic
W6RFP0	2	2	2	BN5_2133	Esterase/lipase/thioesterase family protein (EC 2.3.1.-)	Unknown
W6QWK0	2	2	2	BN5_2301	Furoyl-CoA synthetase	Cytoplasmic
W6R4X2	2	2	2	BN5_2861	Uncharacterized protein	Unknown
W6QSP8	2	2	2	BN5_0404	Phosphoribosyl-AMP cyclohydrolase (PRA-CH) (EC 3.5.4.19)	Cytoplasmic
W6QT60	2	2	2	BN5_1075	tRNA (guanine-N(1)-)-methyltransferase (EC 2.1.1.228) (M1G-methyltransferase) (tRNA [GM37] methyltransferase)	Cytoplasmic
W6QSM9	3	3	2	BN5_0898	D-lactate dehydrogenase (EC 1.1.1.28)	CytoplasmicMembrane
W6R0V2	2	2	3	BN5_3779	Multifunctional CCA protein [Includes: CCA-adding enzyme (EC 2.7.7.72) (tRNA CCA-pyrophosphorylase) (tRNA nucleotidyltransferase) (tRNA-NT) (tRNA adenylyl-/cytidylyl-transferase) (CCA tRNA nucleotidyltransferase); 2',3'-cyclic phosphodiesterase (EC 3.1.4.-); Phosphatase (EC 3.1.3.-); 2'-nucleotidase]	Cytoplasmic
W6QXX3	3	3	2	BN5_2267	Gamma-carboxygeranoyl-CoA hydratase (EC 4.2.1.17)	Cytoplasmic
W6RG01	2	2	3	BN5_2213	Enoyl-CoA hydratase/isomerase family protein (EC 4.2.1.17)	Cytoplasmic
W6RK74	2	2	2	BN5_3647	Transcriptional repressor NrdR	Cytoplasmic
W6QVH1	4	3	3	BN5_1898	2-dehydro-3-deoxyphosphogluconate aldolase/4-hydroxy-2-oxoglutarate aldolase	Cytoplasmic
H9N5D9	2	2	2	BN5_1636	Uncharacterized protein	Unknown
W6QQ70	2	2	2	BN5_0476	Glycosyl transferase, family 2 (EC 2.4.-.-)	CytoplasmicMembrane
W6QQR4	2	2	2	BN5_0643	Cyclic diguanosine monophosphate-binding protein (c-di-GMP-binding protein) (Pilz domain-containing protein)	Cytoplasmic
W6QU19	2	2	2	BN5_1376	Uncharacterized protein	Cytoplasmic
W6QUZ0	2	2	2	BN5_1201	Probable D-serine dehydratase (EC 4.3.1.18) (D-serine deaminase) (DSD)	Cytoplasmic
W6QV29	2	2	2	BN5_1241	Hydroxypyruvate isomerase (EC 5.3.1.22)	Cytoplasmic
W6QVA7	2	2	2	BN5_1826	Acyl-CoA dehydrogenase family protein	Cytoplasmic
W6QYA1	2	2	2	BN5_3244	Protein hipA	Cytoplasmic
W6QYS5	2	2	2	BN5_3076	7-cyano-7-deazaguanine synthase (EC 6.3.4.20) (7-cyano-7-carbaguanine synthase) (PreQ(0) synthase) (Queuosine biosynthesis protein QueC)	Unknown
W6QZK2	2	2	2	BN5_2878	Hydrolase, alpha/beta fold family (EC 3.1.1.5)	Cytoplasmic
W6QZK8	2	2	2	BN5_3337	TetR family transcriptional regulator	Cytoplasmic
W6R0C1	2	2	2	BN5_1260	Uncharacterized protein	Unknown
W6R0D0	2	2	2	BN5_3620	2-oxypent-4-enoate hydratase	Cytoplasmic
W6R1G5	2	2	2	BN5_4025	GTP-binding protein engA	Cytoplasmic
W6R1M3	2	2	2	BN5_4097	Poly(3-hydroxyalkanoate) synthetase (EC 3.1.1.-)	Unknown
W6R1N6	2	2	2	BN5_3641	Thiamine-monophosphate kinase (TMP kinase) (Thiamine-phosphate kinase) (EC 2.7.4.16)	Unknown
W6R1R3	2	2	2	BN5_4138	dTDP-4-dehydrorhamnose reductase (EC 1.1.1.133)	Cytoplasmic
W6R230	2	2	2	BN5_4218	DNA-directed RNA polymerase subunit omega (RNAP omega subunit) (EC 2.7.7.6) (RNA polymerase omega subunit) (Transcriptase subunit omega)	Unknown
W6R3L3	2	2	2	BN5_4224	Hydrogen peroxide-inducible genes activator	Unknown
W6R512	2	2	2	BN5_2911	Uncharacterized protein	Cytoplasmic
W6R822	2	2	2	BN5_4009	Polyamine-transporting ATPase (EC 3.6.3.31)	CytoplasmicMembrane
W6RAP3	2	2	2	BN5_0295	Sulfurtransferase FdhD	Cytoplasmic
W6QZ36	6	4	3	BN5_2694	5-methyltetrahydropteroyltriglutamate--homocysteine methyltransferase (EC 2.1.1.14) (Cobalamin-independent methionine synthase) (Methionine synthase, vitamin-B12 independent isozyme)	Cytoplasmic
W6R1N7	3	3	2	BN5_4451	Putative HTH-type transcriptional regulator ykgD	Unknown
W6RK41	3	3	2	BN5_3622	Nicotinate-nucleotide pyrophosphorylase (EC 2.4.2.19)	Cytoplasmic
W6RHH5	2	3	2	BN5_2731	Uncharacterized protein	Unknown
W6QZ53	2	2	3	BN5_3588	PAS/PAC sensor signal transduction histidine kinase	CytoplasmicMembrane
W6QS54	3	2	2	BN5_1163	Iron-regulated protein A	Unknown
W6RKJ6	3	2	2	BN5_3766	DnaJ like chaperone protein	CytoplasmicMembrane
W6RHB1	2	3	2	BN5_2679	Chemotaxis protein CheV (EC 2.7.3.-)	Cytoplasmic
W6QSV1	2	2	3	BN5_0454	Butyryl-CoA dehydrogenase (EC 1.3.8.1)	Cytoplasmic
W6QUE2	2	2	3	BN5_1507	Magnesium transporter MgtE	CytoplasmicMembrane
W6R0B5	2	2	3	BN5_3605	Aminocarboxymuconate-semialdehyde decarboxylase (EC 4.1.1.45)	Cytoplasmic
W6R1X0	2	2	2	BN5_1810	tRNA 2-selenouridine synthase (EC 2.9.1.-) (Selenophosphate-dependent tRNA 2-selenouridine synthase)	Cytoplasmic
W6R697	2	2	2	BN5_3346	Ferrochelatase (EC 4.99.1.1) (Heme synthase) (Protoheme ferro-lyase)	Cytoplasmic
W6QVK9	3	2	3	BN5_1424	Deoxyguanosinetriphosphate triphosphohydrolase (EC 3.1.5.1)	Cytoplasmic
W6QZ01	2	3	3	BN5_0772	CRISPR-associated Cse3 family protein	Unknown
W6QQA3	2	3	2	BN5_0516	ADP-dependent (S)-NAD(P)H-hydrate dehydratase (EC 4.2.1.136) (EC 5.1.99.6) (ADP-dependent NAD(P)HX dehydratase) (NAD(P)H-hydrate epimerase) (NAD(P)HX epimerase)	Unknown
W6QQD2	2	2	3	BN5_0101	Electron transport protein SCO1/SenC	CytoplasmicMembrane
W6QZ93	2	2	3	BN5_3623	Transcriptional regulator, MarR family	Cytoplasmic
W6RDV0	3	3	3	BN5_1465	Putative cysteine desulfurase (EC 2.8.1.7)	Cytoplasmic
W6R0Y2	3	5	5	BN5_4196	Uncharacterized protein	Cytoplasmic
W6QUV5	4	5	4	BN5_2124	Nitrite reductase (NAD(P)H) small subunit (EC 1.7.1.4)	Unknown
W6QWY1	4	4	5	BN5_1909	Methylenetetrahydrofolate reductase (EC 1.5.1.20)	Cytoplasmic
W6QWL9	2	3	3	BN5_2322	MerR family transcriptional regulator	Cytoplasmic
W6QR22	3	3	2	BN5_0761	Acyl-CoA dehydrogenase domain-containing protein	Cytoplasmic
W6RAQ9	3	3	2	BN5_0315	Protein-glutamate methylesterase CheB (EC 3.1.1.61)	Cytoplasmic
W6QYF7	2	3	3	BN5_0574	Oxaloacetate decarboxylase (EC 4.1.1.3)	Cytoplasmic
W6R2U7	3	2	2	BN5_4483	Transposase for transposon Tn552	Cytoplasmic
W6QZU5	2	2	3	BN5_3430	Riboflavin biosynthesis protein (EC 2.7.1.26) (EC 2.7.7.2)	Cytoplasmic
W6R104	2	2	3	BN5_1497	Threonine aldolase, low-specificity (EC 4.1.2.5)	Cytoplasmic
W6QXZ5	2	2	3	BN5_2782	Thiol-disulfide oxidoreductase resA	Periplasmic
W6RG48	3	4	5	BN5_2268	3-methylcrotonoyl-CoA carboxylase, alpha subunit (Putative) (EC 6.4.1.4)	Cytoplasmic
W6QZ12	4	3	2	BN5_0787	AsnC family transcriptional regulator	Cytoplasmic
W6R4B8	3	3	3	BN5_2646	STAS domain protein	Unknown
W6RC67	2	4	3	BN5_0865	Phospholipid/glycerol acyltransferase (EC 2.3.1.15)	Cytoplasmic
W6QUX8	2	3	2	BN5_1661	RecBCD enzyme subunit RecD (EC 3.1.11.5) (Exonuclease V subunit RecD) (ExoV subunit RecD) (Helicase/nuclease RecBCD subunit RecD)	Cytoplasmic
W6R384	3	2	2	BN5_4139	Sensor histidine kinase (EC 2.7.13.3)	CytoplasmicMembrane
W6R1V8	3	3	3	BN5_1795	Glycerol-3-phosphate dehydrogenase [NAD(P)+] (EC 1.1.1.94) (NAD(P)H-dependent glycerol-3-phosphate dehydrogenase)	Cytoplasmic
W6QX72	2	2	3	BN5_0120	Response regulator receiver protein	Cytoplasmic
W6QS11	3	2	3	BN5_0127	Glycolate oxidase FAD binding subunit (EC 1.1.3.15)	Cytoplasmic
W6QXQ1	3	3	4	BN5_2192	ATP-NAD/AcoX kinase (EC 2.7.1.23)	Cytoplasmic
W6R3Y4	4	2	3	BN5_2531	Glutathione S-transferase family protein (EC 2.5.1.18)	Cytoplasmic
W6R8U3	3	3	3	BN5_4257	Uncharacterized protein	Unknown
W6QZB9	3	3	3	BN5_2793	Phosphoribosylglycinamide formyltransferase (EC 2.1.2.2) (5'-phosphoribosylglycinamide transformylase) (GAR transformylase) (GART)	Cytoplasmic
W6RD32	3	3	3	BN5_1147	Exodeoxyribonuclease I (EC 3.1.11.1)	Cytoplasmic
W6R3L0	3	2	3	BN5_2412	Glutathione S-transferase family protein (EC 2.5.1.18)	Cytoplasmic
W6RCA9	2	3	3	BN5_0920	Ribosomal RNA large subunit methyltransferase E (EC 2.1.1.166) (23S rRNA Um2552 methyltransferase) (rRNA (uridine-2'-O-)-methyltransferase)	Cytoplasmic
W6RBX9	2	3	3	BN5_0745	PhoH family protein	Cytoplasmic
W6R1D6	2	2	3	BN5_3995	Abhydrolase domain-containing protein 3	Unknown
W6QTN2	3	3	4	BN5_1659	RecBCD enzyme subunit RecC (EC 3.1.11.5) (Exonuclease V subunit RecC) (ExoV subunit RecC) (Helicase/nuclease RecBCD subunit RecC)	Cytoplasmic
W6RL83	4	3	3	BN5_4099	Acetate kinase (EC 2.7.2.1) (Acetokinase)	Cytoplasmic
W6RA38	4	3	3	BN5_0113	N-acetylmuramoyl-L-alanine amidase (EC 3.5.1.28)	Cytoplasmic
W6RAS8	2	3	4	BN5_0345	D-erythrose-4-phosphate dehydrogenase (EC 1.2.1.72)	Cytoplasmic
W6QYH0	3	3	3	BN5_0584	Oxidoreductase (EC 1.97.-.-)	Cytoplasmic
W6RD56	3	3	3	BN5_1172	Oxidoreductase, short chain dehydrogenase/reductase family (EC 1.-.-.-)	Unknown
W6R0H4	2	3	2	BN5_3660	MotA/TolQ/ExbB proton channel	CytoplasmicMembrane
W6R0E7	2	2	3	BN5_3172	Type I restriction-modification system DNA methylase (EC 2.1.1.72)	Cytoplasmic
W6QZD0	3	3	4	BN5_0922	Dihydropteroate synthase (DHPS) (EC 2.5.1.15) (Dihydropteroate pyrophosphorylase)	Cytoplasmic
W6QYC6	3	2	4	BN5_0544	Hypotetical protein	CytoplasmicMembrane
W6RF13	4	5	4	BN5_1895	Uncharacterized protein	Unknown
W6QZT3	3	3	3	BN5_1084	Uncharacterized protein	Cytoplasmic
W6RDG8	2	3	3	BN5_1303	Methyl-accepting chemotaxis serine transducer	CytoplasmicMembrane
W6QVM8	3	3	4	BN5_1444	3-deoxy-manno-octulosonate cytidylyltransferase (EC 2.7.7.38) (CMP-2-keto-3-deoxyoctulosonic acid synthase) (CKS) (CMP-KDO synthase)	Cytoplasmic
W6R4V8	3	3	4	BN5_2846	rRNA (Guanine-N1-)-methyltransferase	Cytoplasmic
W6RKV5	2	4	3	BN5_3957	tRNA sulfurtransferase (EC 2.8.1.4) (Sulfur carrier protein ThiS sulfurtransferase) (Thiamine biosynthesis protein ThiI) (tRNA 4-thiouridine synthase)	Cytoplasmic
W6QU18	4	4	3	BN5_1814	ATP-dependent Clp protease ATP-binding subunit clpX	Cytoplasmic
W6R920	4	3	3	BN5_4342	Thioesterase superfamily (EC 3.1.2.-)	Unknown
W6RAM3	2	4	4	BN5_0280	Histidine kinase (EC 2.7.13.3)	CytoplasmicMembrane
W6QVD8	3	4	5	BN5_1352	Regulatory protein GntR, HTH:aminotransferase, class I and II (EC 2.6.1.1)	Cytoplasmic
W6RLF8	3	3	3	BN5_4180	Nitrogen fixation protein anfA	Cytoplasmic
W6R8K7	5	5	5	BN5_4197	Putative glutamine synthetase (EC 6.3.1.2)	Cytoplasmic
W6QVT5	3	3	6	BN5_1494	N-succinylarginine dihydrolase (EC 3.5.3.23)	Cytoplasmic
W6QU73	4	4	3	BN5_1879	Putative Anthranilate phosphoribosyltransferase (EC 2.4.2.18)	Cytoplasmic
W6RK00	4	4	3	BN5_3582	Dehydratase	Unknown
W6RG67	4	3	4	BN5_2293	UPF0502 protein BN5_2293	Cytoplasmic
W6R004	3	4	4	BN5_3490	Uncharacterized protein	Unknown
W6R1F9	5	3	4	BN5_3556	Uncharacterized protein	Cytoplasmic
W6QZ88	4	4	4	BN5_3196	Cytokinin riboside 5'-monophosphate phosphoribohydrolase (EC 3.2.2.n1)	Unknown
W6RJ79	3	5	5	BN5_3299	Uncharacterized protein	Cytoplasmic
W6QZ86	6	3	4	BN5_3618	4-hydroxy-2-oxovalerate aldolase (HOA) (EC 4.1.3.39) (4-hydroxy-2-keto-pentanoic acid aldolase) (4-hydroxy-2-oxopentanoate aldolase)	Cytoplasmic
W6R213	4	3	5	BN5_3740	2-nonaprenyl-3-methyl-6-methoxy-1,4-benzoquinol hydroxylase (EC 1.14.13.-) (5-demethoxyubiquinone hydroxylase) (DMQ hydroxylase)	Unknown
W6RA91	5	4	4	BN5_0128	Glycolate oxidase, subunit GlcD (EC 1.1.3.15)	Cytoplasmic
W6R0S2	3	5	3	BN5_3744	Anthranilate phosphoribosyltransferase (EC 2.4.2.18)	Cytoplasmic
W6R721	4	3	4	BN5_3614	Putative benzoate 1,2-dioxygenase (EC 1.14.12.10)	Cytoplasmic
W6RM38	3	3	5	BN5_4435	Glutathione S-transferase family protein (EC 2.5.1.18)	Cytoplasmic
W6RIP9	3	2	4	BN5_3103	Membrane carboxypeptidase	CytoplasmicMembrane
W6R0K4	6	5	6	BN5_1355	Uncharacterized protein	Cytoplasmic
W6RC47	2	6	6	BN5_0835	ABC transporter, ATP-binding protein (EC 3.6.3.17)	CytoplasmicMembrane
W6QUC9	4	5	5	BN5_1488	Arginine/ornithine transport protein AotP (EC 3.6.3.-)	CytoplasmicMembrane
W6QZL6	4	5	5	BN5_3347	NAD-dependent epimerase/dehydratase	Cytoplasmic
W6QYN4	5	4	5	BN5_2568	Xanthine dehydrogenase, XdhB subunit (EC 1.17.1.4)	Cytoplasmic
W6R8H1	4	3	4	BN5_4162	Alkanesulfonate monooxygenase (EC 1.14.14.5) (FMNH2-dependent aliphatic sulfonate monooxygenase)	Cytoplasmic
W6QR60	4	5	5	BN5_0801	DEAD/DEAH box helicase domain-containing protein	Cytoplasmic
W6R4N3	4	5	5	BN5_2761	DNA-3-methyladenine glycosylase 1 (EC 3.2.2.20)	Cytoplasmic
W6R0P3	5	4	5	BN5_4126	Glycosyl transferase, group 1 family protein (EC 2.4.1.-)	Cytoplasmic
W6RBV0	5	4	5	BN5_0710	tRNA/tmRNA (uracil-C(5))-methyltransferase (EC 2.1.1.-) (EC 2.1.1.35) (tRNA (uracil(54)-C(5))-methyltransferase) (tRNA(m5U54)-methyltransferase) (RUMT) (tmRNA (uracil(341)-C(5))-methyltransferase)	Cytoplasmic
W6R0H3	2	5	6	BN5_1320	CAIB/BAIF family protein (EC 2.8.3.16)	Cytoplasmic
W6QUH0	2	5	5	BN5_1537	Laminin subunit alphmethyl-accepting chemotaxis sensory transducer	CytoplasmicMembrane
W6R1G7	4	6	6	BN5_4366	Transcriptional regulatory protein zraR	Cytoplasmic
W6QZK3	5	6	4	BN5_1009	Putative ATP-binding component of a transport system	CytoplasmicMembrane
W6RHC5	4	3	6	BN5_2695	HTH-type transcriptional regulator metR	Cytoplasmic
W6QYH5	5	5	6	BN5_0589	ABC transporter related	CytoplasmicMembrane
W6RI46	6	5	6	BN5_2909	L-aspartate oxidase (EC 1.4.3.16)	Cytoplasmic
W6QUD3	6	6	6	BN5_1493	N-succinylglutamate 5-semialdehyde dehydrogenase (EC 1.2.1.71) (Succinylglutamic semialdehyde dehydrogenase) (SGSD)	Cytoplasmic
W6RJM3	5	5	6	BN5_3472	Ribosomal RNA small subunit methyltransferase I (EC 2.1.1.198) (16S rRNA 2'-O-ribose C1402 methyltransferase) (rRNA (cytidine-2'-O-)-methyltransferase RsmI)	Cytoplasmic
W6R0C5	5	4	8	BN5_3615	Alpha/beta hydrolase fold (EC 3.7.1.-)	Extracellular
W6R1L4	8	9	9	BN5_3621	2-hydroxymuconic semialdehyde dehydrogenase (EC 1.2.1.-)	Cytoplasmic
W6R2U2	1	9	1	BN5_2125	Nitrate reductase (EC 1.7.99.4)	Cytoplasmic
W6QP53	6	6	5	BN5_0119	Phosphate-specific transport system accessory protein PhoU	Cytoplasmic
W6QTN3	5	7	8	BN5_1240	3-hydroxyisobutyrate dehydrogenase family protein (EC 1.1.1.31)	Cytoplasmic
W6QSE5	1	11	12	BN5_0294	Formate dehydrogenase, alpha subunit (EC 1.2.1.2)	Cytoplasmic
W6QQJ3	8	8	9	BN5_0613	Biosynthetic arginine decarboxylase (ADC) (EC 4.1.1.19)	Unknown
W6QXJ7	2	2	2	BN5_3031	ABC transporter, ATP-binding protein (EC 3.6.3.31)	CytoplasmicMembrane
W6R8E4	3	3	2	BN5_4137	dTDP-4-dehydrorhamnose 3,5-epimerase (EC 5.1.3.13)	Unknown
W6QQ63	3	2	3	BN5_0471	Lipopolysaccharide core heptose(I) kinase (EC 2.7.1.-)	Cytoplasmic
W6QXR3	2	3	2	BN5_2207	Oxidoreductase, short-chain dehydrogenase/reductase family (EC 1.1.1.-)	Cytoplasmic
W6R6I9	3	3	3	BN5_3444	Response regulator receiver modulated diguanylate cyclase (EC 3.1.1.61)	Cytoplasmic
W6QRB7	3	3	3	BN5_0443	Uroporphyrinogen decarboxylase (UPD) (URO-D) (EC 4.1.1.37)	Cytoplasmic
W6QNW5	4	4	4	BN5_0019	Lipid A biosynthesis acyltransferase (EC 2.3.1.-)	CytoplasmicMembrane
W6QVV2	4	5	5	BN5_2045	Methyl-accepting chemotaxis sensory transducer	CytoplasmicMembrane
H9N5E0	5	5	4	BN5_1630	Sigma-54-dependent transcriptional regulator (Transcriptional regulator)	Cytoplasmic
W6QZX4	4	5	6	BN5_2993	Uracil-DNA glycosylase (UDG) (EC 3.2.2.27)	Cytoplasmic
W6R1P1	6	5	5	BN5_3646	Riboflavin biosynthesis protein RibD	Cytoplasmic
W6QW12	7	8	8	BN5_2116	Nitrate ABC transporter, ATPase subunits C and D (EC 3.6.3.31)	CytoplasmicMembrane
W6QZT1	7	8	8	BN5_3415	Two-component response regulator PilR	Cytoplasmic
W6R1L7	4	3	5	BN5_1670	Phosphoglycolate phosphatase (EC 3.1.3.18)	Cytoplasmic
W6R3Z0	4	4	4	BN5_2536	Glutathione peroxidase	Cytoplasmic
H9N5E5	11	13	13	BN5_1635	AIR synthase related protein domain protein (AIR synthase-like protein)	Cytoplasmic
W6QXG0	4	3	3	BN5_2612	Probable thiol:disulfide interchange protein dsbE-2	CytoplasmicMembrane
W6R174	3	3	3	BN5_3930	Uncharacterized protein	Unknown
W6QSU3	4	4	4	BN5_0449	Thioredoxin (EC 1.8.1.8)	Cytoplasmic
W6R3F6	2	2		BN5_2352	Uncharacterized protein	Cytoplasmic
W6RDQ8	2	2		BN5_1420	Uncharacterized protein yggL	Cytoplasmic
W6QSF2	2	2		BN5_0304	Uracil phosphoribosyltransferase (EC 2.4.2.9)	Cytoplasmic
W6R638	2		2	BN5_3265	Co-chaperone protein HscB homolog	Cytoplasmic
W6QZ64	2		2	BN5_3598	GCN5-related N-acetyltransferase (EC 2.3.1.48)	Cytoplasmic
W6QZS2		2	2	BN5_1074	Ribosome maturation factor RimM	Cytoplasmic
W6R460	2		2	BN5_4424	Transposase for insertion sequence element IS1001	Cytoplasmic
W6QRA7	3	2		BN5_0433	Shikimate kinase (SK) (EC 2.7.1.71)	Cytoplasmic
W6QSR5		2	2	BN5_0419	Cell division protein ftsN	Unknown
W6RHR3	2		2	BN5_2804	Protein-L-isoaspartate O-methyltransferase (EC 2.1.1.77) (L-isoaspartyl protein carboxyl methyltransferase) (Protein L-isoaspartyl methyltransferase) (Protein-beta-aspartate methyltransferase) (PIMT)	Cytoplasmic
W6QZU6	4	3		BN5_3798	Tn5045 transposase	Cytoplasmic
W6RDM2		2	3	BN5_1373	MOSC domain-containing protein 1 (EC 1.-.-.-)	Cytoplasmic
W6R7Z4		3	2	BN5_3979	Uncharacterized protein	Unknown
W6QSG9		2	3	BN5_1274	Ecotin	Periplasmic
W6QR70		5	5	BN5_0811	Acyl-CoA thioesterase II (EC 3.1.2.-)	Cytoplasmic
W6QVG8	2		2	BN5_2294	Uncharacterized protein	Unknown
W6QTV4	2		2	BN5_0784	Pseudouridine synthase (EC 5.4.99.-)	Cytoplasmic
W6QYC1	2	2		BN5_2444	Cbb3-type cytochrome c oxidase subunit	Unknown
W6RAK9		2	3	BN5_0260	Putrescine-binding periplasmic protein	Periplasmic
W6RGI6		3	3	BN5_2445	Cytochrome c oxidase, cbb3-type, subunit I (EC 1.9.3.1)	CytoplasmicMembrane
W6QQM4	2	2		BN5_0193	Nucleoside diphosphate kinase regulator	Cytoplasmic
W6R4Q8		4	4	BN5_2791	Uncharacterized protein	Unknown
W6QXP0		4	4	BN5_0317	Amino-acid carrier protein	CytoplasmicMembrane
W6QYR0	3		3	BN5_0639	Uncharacterized protein	Unknown
W6QR97	2		3	BN5_0423	Nuclease (SNase-like) (EC 3.1.31.1)	Unknown
W6QSF0	2	3		BN5_0823	Uncharacterized protein	Unknown
W6RAP4		5	6	BN5_0300	3'(2'),5'-bisphosphate nucleotidase (EC 3.1.3.7)	Cytoplasmic
W6QYC8		2	2	BN5_2454	Coproporphyrinogen-III oxidase (EC 1.3.98.3)	Cytoplasmic
W6QQA6	3	3		BN5_0521	RNA-binding protein Hfq	Cytoplasmic
W6QUL6		2	2	BN5_2033	Uncharacterized protein	Unknown
W6QS74	2		2	BN5_0748	Uncharacterized protein	Cytoplasmic
W6RCF5		2	2	BN5_0967	Tetratricopeptide TPR_4	Extracellular
W6QRS0		2	2	BN5_0590	ABC transporter related	CytoplasmicMembrane
W6QSF5	2		2	BN5_0828	Adenine deaminase (ADE) (EC 3.5.4.2) (Adenine aminohydrolase) (AAH)	Cytoplasmic
W6QYJ6		2	3	BN5_3355	Amine oxidase (EC 1.4.3.2)	Unknown
W6RG60		2	3	BN5_2283	Uncharacterized protein	Cytoplasmic
W6RC10	2		4	BN5_0790	ATP-dependent helicase HrpB (EC 3.6.1.-)	Unknown
W6QWU7		5	6	BN5_1872	DNA translocase ftsK	CytoplasmicMembrane
W6QSI9		4	5	BN5_1299	HTH-type transcriptional regulator hexR	Cytoplasmic
W6R2R0	2		2	BN5_2094	Uncharacterized protein	Unknown
W6R936	2		2	BN5_4362	Uncharacterized protein in lpd-3 5'region	Unknown
W6QSY8		2	2	BN5_0489	Uncharacterized protein	Unknown
W6R814	3	3		BN5_3999	Oxidoreductase, GMC family (EC 1.1.99.-)	Cytoplasmic
W6R7T9	3	2		BN5_3924	Putative acetyltransferase (EC 2.3.1.-)	Cytoplasmic
W6QTG4	2	2		BN5_1150	Inosine-5'-monophosphate dehydrogenase (EC 1.1.1.205)	Cytoplasmic
W6QRB2	2		2	BN5_0438	Fis family transcriptional regulator	Cytoplasmic
W6QSN9	2	2		BN5_0908	DNA repair protein RecN (Recombination protein N)	Cytoplasmic
W6R2A2		2	3	BN5_4293	Uncharacterized protein	Unknown
W6RKT9		3	2	BN5_3932	Uncharacterized protein	CytoplasmicMembrane
W6R7G9		3	3	BN5_3768	Aminoglycoside phosphotransferase	Cytoplasmic
W6R1Q8		3	2	BN5_4133	Mannose-1-phosphate guanylyltransferase/mannose-6-phosphate isomerase (EC 2.7.7.22)	Cytoplasmic
W6QY24		4	5	BN5_0452	Potassium efflux system protein	CytoplasmicMembrane
W6QXD1		4	3	BN5_2965	Nicotinate phosphoribosyltransferase (NAPRTase) (EC 6.3.4.21)	Cytoplasmic
W6R2R2	2		2	BN5_3976	Non-canonical purine NTP pyrophosphatase (EC 3.6.1.9) (Non-standard purine NTP pyrophosphatase) (Nucleoside-triphosphate diphosphatase) (Nucleoside-triphosphate pyrophosphatase) (NTPase) (Nucleotide diphosphatase)	Cytoplasmic
W6QQ40	3		3	BN5_0446	Cobyrinic acid a,c-diamide synthase (EC 6.3.5.10)	Cytoplasmic
W6R1Y3		2	2	BN5_1825	LysR-like	Cytoplasmic
W6R0S0		3	3	BN5_3283	Permease YjgP/YjgQ family protein	CytoplasmicMembrane
W6R3Q1		2	2	BN5_2452	Cytochrome oxidase maturation protein, cbb3-type, CcoS	Unknown
W6QU47		2	2	BN5_1849	NADH dehydrogenase I chain E (EC 1.6.5.3)	Cytoplasmic
W6QW89		2	2	BN5_2181	Succinate dehydrogenase, cytochrome b556 subunit (EC 1.3.99.1)	CytoplasmicMembrane
W6QU97		2	2	BN5_0936	Uncharacterized protein	Cytoplasmic
W6REN3		2	2	BN5_1738	Uncharacterized protein	Cytoplasmic
W6R1C1		2	2	BN5_3516	Uncharacterized protein	Cytoplasmic
W6QUJ5		2	2	BN5_1056	Uncharacterized protein	Cytoplasmic
W6QNV4		2	2	BN5_0009	Uncharacterized protein	Cytoplasmic
W6RBX3		2	2	BN5_0740	Uncharacterized protein	Cytoplasmic
W6R2M9		2	2	BN5_2069	Uncharacterized protein	Cytoplasmic
W6R0Q8		2	2	BN5_3719	Uncharacterized protein	Cytoplasmic
W6QXF8		2	2	BN5_2106	Uncharacterized protein	Unknown
W6RA95		2	2	BN5_0133	Uncharacterized protein	Unknown
W6R012	2	2		BN5_3500	Anti-sigma-factor antagonist	Unknown
W6QYA3	2		2	BN5_2424	Orotidine 5'-phosphate decarboxylase (EC 4.1.1.23) (OMP decarboxylase) (OMPDCase) (OMPdecase)	Cytoplasmic
W6R709	2		2	BN5_3604	Oxidoreductase FAD-binding region (EC 1.17.1.1)	Cytoplasmic
W6RLR5		3	2	BN5_4280	Alkanal monooxygenase (EC 1.14.14.3)	Cytoplasmic
W6QYC0		2	3	BN5_0539	Replicative DNA helicase (EC 3.6.4.12)	Cytoplasmic
W6QUB2	2		4	BN5_1921	Serine hydroxymethyltransferase (SHMT) (Serine methylase) (EC 2.1.2.1)	Cytoplasmic
W6QSE1	2		2	BN5_1254	Smad nuclear-interacting protein 1	Unknown
W6RAZ0	2		2	BN5_0415	Putative phosphoribosylformimino-5-aminoimidazole carboxamide ribotide isomerase (EC 5.3.1.16)	Unknown
W6QXM0	2	2		BN5_3058	FMN-dependent NADH-azoreductase (EC 1.7.-.-) (Azo-dye reductase) (FMN-dependent NADH-azo compound oxidoreductase)	Cytoplasmic
W6QZP0	2		2	BN5_2918	Putative tricarboxylic transport membrane protein	Periplasmic
W6QT08		2	2	BN5_0509	Putative Metal-dependent hydrolase HDOD	Unknown
W6RGN7		2	2	BN5_2500	Recombination protein RecR	Cytoplasmic
W6RB28	2	2		BN5_0450	Citrate transporter	CytoplasmicMembrane
W6RBT3	2	2		BN5_0685	PTS system, fructose subfamily, IIC subunit (EC 2.7.1.69)	CytoplasmicMembrane
W6RF01		2	3	BN5_1878	Putative glutathione S-transferase (EC 2.5.1.18)	Cytoplasmic
W6QPQ8	2		2	BN5_0316	Chemosensory pili system protein ChpC	Unknown
W6QS04	2		2	BN5_0663	Type II secretion system protein	CytoplasmicMembrane
W6QS58	2		2	BN5_1168	Uncharacterized protein	Unknown
W6RD89		2	2	BN5_1212	Leucine dehydrogenase (EC 1.4.1.9)	Cytoplasmic
W6RKJ9		2	2	BN5_3771	4-hydroxythreonine-4-phosphate dehydrogenase (EC 1.1.1.262) (4-(phosphohydroxy)-L-threonine dehydrogenase)	Cytoplasmic
W6RG09		2	2	BN5_2223	Inner membrane ABC transporter permease protein	CytoplasmicMembrane
W6QS68	2	2		BN5_0743	CBS domain-containing protein	CytoplasmicMembrane
W6QTZ4	2	2		BN5_0829	Oxidoreductase, 2OG-Fe(II) oxygenase family	Cytoplasmic
W6R3M2	2	2		BN5_4234	Signal transduction histidine kinase (EC 2.7.13.3)	CytoplasmicMembrane
W6QV91		2	2	BN5_1307	Putative pterin-4-alpha-carbinolamine dehydratase (PHS) (EC 4.2.1.96) (4-alpha-hydroxy-tetrahydropterin dehydratase) (Pterin carbinolamine dehydratase) (PCD)	Cytoplasmic
W6QVI4		2	2	BN5_1397	Na(+)-translocating NADH-quinone reductase subunit D (Na(+)-NQR subunit D) (Na(+)-translocating NQR subunit D) (EC 1.6.5.8) (NQR complex subunit D) (NQR-1 subunit D)	CytoplasmicMembrane
W6QWL0		2	2	BN5_1797	Phosphohistidine phosphatase SixA (EC 3.1.3.-)	Unknown
W6QVA2		2	3	BN5_1821	Deoxyribonuclease, TatD family (EC 3.1.21.-)	Cytoplasmic
W6RJJ6	2	2		BN5_3447	ATP:cob(I)alamin adenosyltransferase (EC 2.5.1.17)	Cytoplasmic
W6QQ44		2	2	BN5_0451	UPF0061 protein BN5_0451	Cytoplasmic
W6QZR6		2	2	BN5_3762	Polyamine-transporting ATPase (EC 3.6.3.31)	CytoplasmicMembrane
W6QU39	2		3	BN5_1839	Puative trans-aconitate methyltransferase (EC 2.1.1.144)	Cytoplasmic
W6QYZ0	2		3	BN5_0752	Thiamine-phosphate synthase (TP synthase) (TPS) (EC 2.5.1.3) (Thiamine-phosphate pyrophosphorylase) (TMP pyrophosphorylase) (TMP-PPase)	Cytoplasmic
W6QVF9	2		2	BN5_2284	6-carboxy-5,6,7,8-tetrahydropterin synthase (EC 4.-.-.-)	Cytoplasmic
W6QXG1	2		2	BN5_2990	Branched-chain amino acid transport system ATP-binding protein (EC 3.6.3.27)	CytoplasmicMembrane
W6RFN5	2		2	BN5_2128	RNA polymerase sigma-E factor	Cytoplasmic
W6QPB4		2	2	BN5_0161	FAD dependent oxidoreductase (EC 1.-.-.-)	Cytoplasmic
W6QT87		2	2	BN5_1095	Uncharacterized protein	Cytoplasmic
W6QUJ8		2	2	BN5_1565	Putative orphan protein	OuterMembrane
W6R354		2	2	BN5_2215	DNA polymerase III, epsilon subunit (EC 2.7.7.7)	Cytoplasmic
W6RLP8		3	3	BN5_4260	Dynactin subunit 1	CytoplasmicMembrane
W6RJA0		2	2	BN5_3324	Uncharacterized protein	Unknown
W6QSI3		2	3	BN5_1289	Uncharacterized protein	Cytoplasmic
W6R2J4		2	3	BN5_3921	Stress response kinase A (EC 2.7.11.1) (Serine/threonine-protein kinase SrkA)	Cytoplasmic
W6R067	2	2		BN5_3092	Diguanylate cyclase yddV (EC 2.7.7.65)	Cytoplasmic
W6R0X5	2	2		BN5_3348	FAD dependent oxidoreductase	Unknown
W6QZI8		2	2	BN5_3312	YceI family protein	Unknown
W6QYS1	3		2	BN5_0657	Uncharacterized protein	Cytoplasmic
W6R5U2		2	3	BN5_3170	GTPase subunit of restriction endonucleas	Cytoplasmic
W6RF06	3	2		BN5_1883	Sulfurtransferase tusD (EC 2.8.1.-)	Cytoplasmic
W6R591	2		3	BN5_2991	High-affinity branched-chain amino acid transport ATP-binding protein	CytoplasmicMembrane
W6RBJ3		4	2	BN5_0607	Thiol:disulfide interchange protein DsbD (EC 1.8.1.8) (Protein-disulfide reductase) (Disulfide reductase)	CytoplasmicMembrane
W6QQY9		3	3	BN5_0318	Ribosomal RNA small subunit methyltransferase E (EC 2.1.1.193)	Cytoplasmic
W6QZM0		3	3	BN5_3352	Deoxyribodipyrimidine photo-lyase type I (EC 4.1.99.3)	Unknown
W6QZF7		2	2	BN5_2828	1-deoxy-D-xylulose 5-phosphate reductoisomerase (DXP reductoisomerase) (EC 1.1.1.267) (1-deoxyxylulose-5-phosphate reductoisomerase) (2-C-methyl-D-erythritol 4-phosphate synthase)	Cytoplasmic
W6QQU8		2	3	BN5_0686	Uncharacterized protein	CytoplasmicMembrane
W6R257	4	4		BN5_4248	Glutaryl-CoA dehydrogenase (EC 1.3.8.6)	Cytoplasmic
W6RK65	3	3		BN5_3642	N utilization substance protein B homolog (Protein NusB)	Cytoplasmic
W6R2H0	2	3		BN5_3901	Histidine ammonia-lyase (Histidase) (EC 4.3.1.3)	Cytoplasmic
W6QUL1		2	2	BN5_2028	Periplasmic binding protein/LacI transcriptional regulator	Unknown
W6QRG3		3	3	BN5_0483	Lipid A export ATP-binding/permease protein MsbA (EC 3.6.3.-)	CytoplasmicMembrane
W6QYK5		2	3	BN5_3365	Glutamyl-tRNA reductase (GluTR) (EC 1.2.1.70)	Cytoplasmic
W6REJ6	3	3		BN5_1683	Integration host factor subunit beta (IHF-beta)	Cytoplasmic
W6R7D8	2		2	BN5_3728	Anhydro-N-acetylmuramic acid kinase (EC 2.7.1.170) (AnhMurNAc kinase)	Cytoplasmic
W6RDS2		2	2	BN5_1435	Lipoprotein-releasing system transmembrane protein lolC	CytoplasmicMembrane
W6R3K8		3	4	BN5_4219	Guanosine-3',5'-bis(Diphosphate) 3'-pyrophosphohydrolase (EC 3.1.7.2)	Cytoplasmic
W6QRY1	2		2	BN5_1098	Uncharacterized protein	Unknown
W6R1K6		2	3	BN5_4076	Uncharacterized adenine-specific methylase MJECS02 (EC 2.1.1.72)	Cytoplasmic
W6R4K3	2			BN5_2707	Protein arsC (EC 3.1.3.48)	Cytoplasmic
W6R9H7			2	BN5_4507	Ribosomal RNA small subunit methyltransferase G (EC 2.1.1.170) (16S rRNA 7-methylguanosine methyltransferase) (16S rRNA m7G methyltransferase)	Cytoplasmic
W6QVD4			3	BN5_1856	Acetyltransferase, GNAT family (EC 2.3.1.-)	Cytoplasmic
W6R7X3		2		BN5_3959	Uncharacterized protein	Unknown
W6R217	2			BN5_1865	Cold shock-like protein cspG	Cytoplasmic
W6QU99		2		BN5_1463	Type IV pilus assembly PilZ	Unknown
W6RGA4			2	BN5_2340	Coenzyme PQQ synthesis protein B (Pyrroloquinoline quinone biosynthesis protein B)	Cytoplasmic
W6QVC1	3			BN5_1337	Putative signal transduction protein	Unknown
W6RGB0			3	BN5_2345	Uncharacterized protein	Unknown
W6QQD6	2			BN5_0106	Cytochrome c5-like protein	Periplasmic
W6R5Z8	3			BN5_3200	Uncharacterized protein	Cytoplasmic
W6QR81		2		BN5_0408	Putative polyhydroxyalkanoic acid system protein	Cytoplasmic
W6R2T8	2			BN5_4473	Mercuric resistance operon regulatory protein	Cytoplasmic
W6RK79			2	BN5_3652	Uncharacterized protein	Unknown
W6REF7		3		BN5_1648	Phospholipase D/Transphosphatidylase (EC 2.7.8.-)	CytoplasmicMembrane
W6RDK1			2	BN5_1343	Putative Ubiquinone biosynthesis hydroxylase (EC 1.-.-.-)	Cytoplasmic
W6RDB7			2	BN5_1247	Conserved virulence factor B	Cytoplasmic
W6QVH4	2			BN5_1387	TetR family transcriptional regulator	Cytoplasmic
W6R122		2		BN5_3411	Pseudouridine synthase (EC 5.4.99.-)	Cytoplasmic
W6R0X9			2	BN5_3815	Uncharacterized protein	Cytoplasmic
W6QYL6			2	BN5_3377	Uncharacterized protein	Unknown
W6QPK5		3		BN5_0261	L-glutamine synthetase (EC 6.3.1.2)	Cytoplasmic
W6QY13			2	BN5_2802	Putative membrane protein	OuterMembrane
W6R959			3	BN5_4392	Probable tonB-dependent receptor yncD	OuterMembrane
W6RE36			2	BN5_1557	Sensor histidine kinase (EC 2.7.3.-)	CytoplasmicMembrane
W6QYE7			2	BN5_2474	Two component transcriptional regulator	Cytoplasmic
W6QQD1	2			BN5_0548	Cytokinin riboside 5'-monophosphate phosphoribohydrolase (EC 3.2.2.n1)	Unknown
W6QQY7	2			BN5_0726	Rare lipoprotein A	Unknown
W6QSG5	2			BN5_0319	Adenosylmethionine-8-amino-7-oxononanoate aminotransferase (EC 2.6.1.62) (7,8-diamino-pelargonic acid aminotransferase) (DAPA AT) (DAPA aminotransferase) (7,8-diaminononanoate synthase) (DANS) (Diaminopelargonic acid synthase)	Cytoplasmic
W6R047	2			BN5_3928	DNA polymerase III, epsilon subunit (EC 2.7.7.7)	Cytoplasmic
W6R245	2			BN5_3775	Thiosulfate sulfurtransferase GlpE (EC 2.8.1.1)	Cytoplasmic
W6R2D7	2			BN5_4338	Glutamate-1-semialdehyde 2,1-aminomutase, putative (EC 5.4.3.8)	Cytoplasmic
W6QQU2		2		BN5_0273	Acetylornithine deacetylase (EC 3.5.1.-) (EC 3.5.1.16)	Unknown
W6QXA5		2		BN5_2562	Prostaglandin E synthase 2 (EC 5.3.99.3)	Cytoplasmic
W6QNW1			2	BN5_0014	D,D-heptose 1,7-bisphosphate phosphatase (EC 3.1.3.-)	Cytoplasmic
W6QPN8			2	BN5_0296	LysR family transcriptional regulator	Cytoplasmic
W6QPW5			2	BN5_0366	HI0933-like protein	Unknown
W6QUR1			2	BN5_2083	Uncharacterized protein	Cytoplasmic
W6QVQ2			2	BN5_2381	N-(5'-phosphoribosyl)anthranilate isomerase (PRAI) (EC 5.3.1.24)	Cytoplasmic
W6QZ75			2	BN5_3608	1,6-dihydroxycyclohexa-2, 4-diene-1-carboxylatedehydrogenase (EC 1.3.1.25)	Cytoplasmic
W6QZJ8			2	BN5_1004	Acyl-CoA synthetase (EC 2.3.1.86)	Cytoplasmic
W6R051			2	BN5_3077	7-carboxy-7-deazaguanine synthase (CDG synthase) (EC 4.3.99.3) (Queuosine biosynthesis protein QueE)	Cytoplasmic
W6R0U4			2	BN5_1442	Tetraacyldisaccharide 4'-kinase (EC 2.7.1.130) (Lipid A 4'-kinase)	Cytoplasmic
W6R410			2	BN5_2551	1,2-dihydroxy-3-keto-5-methylthiopentene dioxygenase (EC 1.13.11.54)	Cytoplasmic
W6RI15			2	BN5_2879	MaoC-like domain protein	Unknown
W6QW22			3	BN5_1602	Sulfurtransferase	Cytoplasmic
W6QZH3			3	BN5_2843	Amino acid ABC transporter periplasmic protein	Unknown
W6R9D4			3	BN5_4467	DNA-invertase	Cytoplasmic
W6RER7	2			BN5_1778	DNA methylase N-4/N-6 domain protein (EC 2.1.1.72)	Cytoplasmic
W6QVG2		2		BN5_1887	UvrABC system protein C (Protein UvrC) (Excinuclease ABC subunit C)	Cytoplasmic
W6QWC5		2		BN5_2221	ABC transporter, periplasmic substrate-binding protein	Periplasmic
W6R0W2		2		BN5_3333	Carbamate kinase	Cytoplasmic
W6QU68			2	BN5_1874	Replication-associated recombination protein A	Cytoplasmic
W6QYR2			2	BN5_2598	HTH-type transcriptional regulator rutR	Cytoplasmic
W6R560	2			BN5_2961	Uncharacterized protein	Unknown
W6QZW5			2	BN5_1114	Putative HTH-type transcriptional regulator ygbI	Cytoplasmic
W6R0N9			2	BN5_1390	Probable S-methyl-5'-thioinosine phosphorylase (EC 2.4.2.44) (5'-methylthioinosine phosphorylase) (MTI phosphorylase) (MTIP)	Cytoplasmic
W6R6N0			2	BN5_3489	Alpha/beta fold family hydrolase-like protein	Unknown
W6R8C8	2			BN5_4121	Integrase	Cytoplasmic
W6R254			2	BN5_1902	Terminal oxidase subunit I (EC 1.10.3.-)	CytoplasmicMembrane
W6R2Q0			2	BN5_3966	Twitching motility protein	Cytoplasmic
W6RDF9			2	BN5_1293	Putative transcriptional regulator ycf27	Cytoplasmic
W6QXH0			3	BN5_2622	Chemotaxis protein cheW	Cytoplasmic
W6RD92	2			BN5_1217	SWI/SNF-related matrix-associated actin-dependent regulator of chromatin subfamily A member 5 (EC 3.6.1.-)	Cytoplasmic
W6R0B0			2	BN5_3993	Ribosomal RNA small subunit methyltransferase D (EC 2.1.1.171)	Unknown
W6R2Q1			2	BN5_4443	Nitrate reductase (EC 1.7.1.1)	Unknown
W6QRF6	2			BN5_0896	Nitroreductase (EC 1.-.-.-)	Cytoplasmic
W6QYZ1		2		BN5_3523	Lytic murein transglycosylase (EC 2.4.1.129)	CytoplasmicMembrane
W6R212			2	BN5_1860	High frequency lysogenization protein HflD homolog	Unknown
W6R863			2	BN5_4059	Myocilin	Unknown
W6R1U0		2		BN5_1770	Thioesterase	Cytoplasmic
W6R1J4			2	BN5_4060	Glycyl-glycine endopeptidase ALE-1 (EC 3.4.24.75)	OuterMembrane
W6QTY0	2			BN5_1774	Methyl-accepting chemotaxis protein tlpB	CytoplasmicMembrane
W6R092	2			BN5_3117	Putative serine protein kinase	Unknown
W6R3V4			3	BN5_4319	High-affinity zinc uptake system protein znuA	Periplasmic
W6R277			2	BN5_4268	Breakpoint cluster region protein (EC 2.7.11.1)	Cytoplasmic
W6QU80	2			BN5_0919	Uncharacterized protein	Cytoplasmic
W6QUW1		2		BN5_2129	TM helix repeat-containing protein	CytoplasmicMembrane
W6QS35			2	BN5_0164	D-amino acid dehydrogenase (EC 1.4.99.-)	CytoplasmicMembrane
W6QTL7			2	BN5_0684	Phosphofructokinase	Cytoplasmic
W6QYC4			2	BN5_3269	HTH-type transcriptional regulator iscR	Cytoplasmic
W6QYP8			2	BN5_3423	Fimbrial protein pilin	Extracellular
W6R242			2	BN5_4228	Uncharacterized protein	Unknown
W6R7F3			2	BN5_3748	UPF0271 protein BN5_3748	Cytoplasmic
W6RJC3			2	BN5_3354	Short-chain dehydrogenase/reductase SDR (EC 1.1.1.100)	Unknown
W6R4F2	2			BN5_4509	tRNA modification GTPase MnmE (EC 3.6.-.-)	Cytoplasmic
W6RM74			3	BN5_4480	Transposon Tn552 resolvase	Unknown
W6R0W5			3	BN5_1462	DNA polymerase III, delta prime subunit (EC 2.7.7.7)	Cytoplasmic
W6RAB6	2			BN5_0144	Membrane fusion protein	CytoplasmicMembrane
W6R9A9		2		BN5_4442	Uncharacterized protein	Unknown
W6QX76			2	BN5_2900	Uncharacterized protein	Unknown
W6R1D0			2	BN5_1615	Uncharacterized protein	CytoplasmicMembrane

## Sheet: CNAs
Majority protein IDs	Peptides CNAs-1	Peptides CNAs-2	Peptides CNAs-3	Locus	Protein name	Subcellular location
W6QSH6	2	2	2	BN5_0329	Glutamate synthase (EC 1.4.1.13)	Cytoplasmic
W6RCB8	2	2	2	BN5_0932	tRNA pseudouridine synthase B (EC 5.4.99.25) (tRNA pseudouridine(55) synthase) (Psi55 synthase) (tRNA pseudouridylate synthase) (tRNA-uridine isomerase)	Cytoplasmic
W6R0F1	3	2	2	BN5_4033	Uncharacterized protein Rv3661/MT3761	Cytoplasmic
W6R8A0	2	2	2	BN5_4096	Phasin-like protein	Cytoplasmic
W6R6J4	2	2	3	BN5_3449	Uncharacterized protein	Cytoplasmic
W6R5J7	2	4	3	BN5_3085	Holliday junction ATP-dependent DNA helicase RuvB (EC 3.6.4.12)	Cytoplasmic
W6QNZ3	3	3	3	BN5_0049	Uncharacterized protein	Unknown
W6QQ91	3	3	4	BN5_0501	Aldo/keto reductase (EC 1.1.1.-)	Cytoplasmic
W6QUD1	4	2	4	BN5_0981	Chromosome segregation ATPase	Cytoplasmic
W6R144	4	3	4	BN5_3436	Uracil phosphoribosyltransferase (EC 2.4.2.9) (UMP pyrophosphorylase) (UPRTase)	Cytoplasmic
W6QY54	4	4	3	BN5_3194	Spermidine/putrescine import ATP-binding protein potA (EC 3.6.3.31)	CytoplasmicMembrane
W6QZ82	4	4	4	BN5_3191	Pyrimidine biosynthesis enzyme THI13	Unknown
W6R9V8	4	3	4	BN5_0033	Shikimate dehydrogenase (NADP(+)) (SDH) (EC 1.1.1.25)	Cytoplasmic
W6RB80	6	4	4	BN5_0500	FAD dependent oxidoreductase (EC 1.1.-.-)	Cytoplasmic
W6QQZ6	5	3	4	BN5_0736	Nitrilase/cyanide hydratase and apolipoprotein N-acyltransferase (EC 3.5.-.-)	Cytoplasmic
W6QZ50	4	5	5	BN5_2709	Arsenical resistance protein ArsH (EC 1.7.-.-)	Cytoplasmic
W6RF39	6	5	6	BN5_1925	Aliphatic nitrilase (EC 3.5.5.7)	Cytoplasmic
W6R3V7	5	5	5	BN5_4324	Methionine import ATP-binding protein MetN (EC 3.6.3.-)	CytoplasmicMembrane
W6RK16	5	6	5	BN5_3597	UDP-N-acetylmuramate--L-alanyl-gamma-D-glutamyl-meso-2,6-diaminoheptandioate ligase (EC 6.3.2.45) (Murein peptide ligase) (UDP-N-acetylmuramate:L-alanyl-gamma-D-glutamyl-meso-diaminopimelate ligase)	Cytoplasmic
W6QSB8	5	6	6	BN5_0264	Putative aminotransferase (EC 2.6.1.-)	Cytoplasmic
W6REL6	5	5	6	BN5_1709	UvrABC system protein B (Protein UvrB) (Excinuclease ABC subunit B)	Cytoplasmic
W6RJL4	7	7	7	BN5_3462	UDP-N-acetylglucosamine--N-acetylmuramyl-(pentapeptide) pyrophosphoryl-undecaprenol N-acetylglucosamine transferase (EC 2.4.1.227) (Undecaprenyl-PP-MurNAc-pentapeptide-UDPGlcNAc GlcNAc transferase)	CytoplasmicMembrane
W6QXN5	9	8	9	BN5_0312	Methyl-accepting chemotaxis sensory transducer	OuterMembrane
W6R3V6	7	7	9	BN5_2502	DNA polymerase III subunits gamma and tau (EC 2.7.7.7)	Cytoplasmic
W6RHD6	7	7	7	BN5_2705	Arsenical pump-driving ATPase (EC 3.6.3.16)	Cytoplasmic
W6QTE5	8	9	7	BN5_1614	Oligopeptidase B (EC 3.4.21.83)	Periplasmic
W6QXL2	7	8	9	BN5_3048	6-phosphogluconate dehydratase (EC 4.2.1.12)	Cytoplasmic
W6QYD0	2	2	2	BN5_3274	Protein-export membrane protein SecF	CytoplasmicMembrane
W6R674	2	3	2	BN5_3316	Uncharacterized protein	Unknown
W6QRZ4	2	3	2	BN5_1118	ABC transporter, ATP-binding protein (EC 3.6.3.30)	CytoplasmicMembrane
W6RIM5	3	3	2	BN5_3083	MotA/TolQ/ExbB proton channel	CytoplasmicMembrane
W6R2I3	3	3	3	BN5_4383	Uncharacterized protein PYRAB12460	Unknown
W6QT22	3	3	3	BN5_1040	Glutathione S-transferase (EC 2.5.1.18)	Cytoplasmic
W6QPD4	3	3	3	BN5_0186	Uncharacterized protein	Cytoplasmic
W6QX52	2	4	3	BN5_0105	Probable GTP-binding protein EngB	Unknown
W6QSI8	3	3	3	BN5_0858	Glutamate 5-kinase (EC 2.7.2.11) (Gamma-glutamyl kinase) (GK)	Cytoplasmic
W6R0C3	3	3	3	BN5_4008	UPF0064 protein yccW	Cytoplasmic
W6RIW6	3	2	3	BN5_3173	Uncharacterized protein	Unknown
W6QWS6	3	3	3	BN5_2742	NAD kinase (EC 2.7.1.23) (ATP-dependent NAD kinase)	Cytoplasmic
W6QZH9	2	3	2	BN5_2853	Uncharacterized protein	Unknown
W6R6Q1	4	4	4	BN5_3509	ABC transporter related (EC 3.6.3.27)	Cytoplasmic
W6R2C6	4	4	4	BN5_4323	Lipoprotein, putative	Unknown
W6QUW3	4	4	4	BN5_1171	GTP cyclohydrolase 1 (EC 3.5.4.16) (GTP cyclohydrolase I) (GTP-CH-I)	Cytoplasmic
W6QPN4	4	5	4	BN5_0291	ATP-binding protein of ABC transporter	CytoplasmicMembrane
W6QYG7	4	4	3	BN5_2962	Penicillin amidase family protein (EC 3.5.1.11)	Unknown
W6QT28	4	4	4	BN5_1491	Arginine N-succinyltransferase (EC 2.3.1.109)	Cytoplasmic
W6QVX3	4	4	4	BN5_1543	Ribosomal protein S12 methylthiotransferase RimO (S12 MTTase) (S12 methylthiotransferase) (EC 2.8.4.4) (Ribosomal protein S12 (aspartate-C(3))-methylthiotransferase) (Ribosome maturation factor RimO)	Cytoplasmic
W6R715	4	4	4	BN5_3609	Glyoxalase/bleomycin resistance protein/dioxygenase	Cytoplasmic
W6RGK8	4	4	4	BN5_2470	Sua5/YciO/YrdC/YwlC family protein	Cytoplasmic
W6QWF9	4	2	5	BN5_2256	Putative two-component response regulator	Cytoplasmic
W6QY17	4	4	4	BN5_2807	2-C-methyl-D-erythritol 2,4-cyclodiphosphate synthase (MECDP-synthase) (MECPP-synthase) (MECPS) (EC 4.6.1.12)	Cytoplasmic
W6R1Q3	5	4	4	BN5_4128	1,4-beta-D-xylan xylohydrolase (EC 3.2.1.37)	Unknown
W6QU29	3	4	5	BN5_1386	LexA repressor (EC 3.4.21.88)	Cytoplasmic
W6QUH3	5	4	4	BN5_1991	Arsenate reductase, putative (EC 1.20.4.1)	Cytoplasmic
W6R3W7	5	5	5	BN5_2512	ABC transporter, ATP-binding protein	CytoplasmicMembrane
W6QY86	5	5	4	BN5_2882	Cytosine deaminase (EC 3.5.4.1)	Cytoplasmic
W6QZ48	3	4	5	BN5_3583	MORN repeat-containing protein	Unknown
W6QZN5	5	5	5	BN5_2913	Putative signal transduction protein	Cytoplasmic
W6QQ57	7	5	5	BN5_0466	Glutamate-ammonia-ligase adenylyltransferase (EC 2.7.7.42) (Glutamine-synthase adenylyltransferase) (ATase) ([Glutamate--ammonia-ligase] adenylyltransferase)	Cytoplasmic
W6R2E7	6	5	5	BN5_3881	Putative c repressor (EC 3.4.21.88)	Cytoplasmic
W6RLT8	7	6	5	BN5_4305	Carbonic anhydrase (EC 4.2.1.1) (Carbonate dehydratase)	Cytoplasmic
W6RG78	6	5	6	BN5_2308	Putative aminotransferase (EC 2.6.1.-)	Cytoplasmic
W6QQ87	7	6	4	BN5_0036	Substrate-binding region of ABC-type glycine betaine transport system	Unknown
W6RFQ3	6	6	5	BN5_2143	Uncharacterized protein	Cytoplasmic
W6QSC7	6	7	8	BN5_0274	Amino-acid acetyltransferase (EC 2.3.1.1) (N-acetylglutamate synthase) (AGS) (NAGS)	Cytoplasmic
W6R5D0	5	5	5	BN5_3027	ABC-type Fe3+ transport system periplasmic component-like protein	Unknown
W6RE08	6	6	6	BN5_1524	Fumarate hydratase class II (Fumarase C) (EC 4.2.1.2)	Cytoplasmic
W6R3D5	7	7	7	BN5_2320	Uncharacterized protein	Unknown
W6R805	8	9	7	BN5_3989	Signal recognition particle receptor FtsY (SRP receptor)	Unknown
W6R063	8	5	6	BN5_3943	Glutathione-independent formaldehyde dehydrogenase (EC 1.2.1.46)	Cytoplasmic
W6QX79	6	6	7	BN5_2537	Erythronate-4-phosphate dehydrogenase (EC 1.1.1.290)	Cytoplasmic
W6R017	6	7	7	BN5_3505	Arabinose 5-phosphate isomerase (API) (EC 5.3.1.13)	Cytoplasmic
W6R6R8	6	6	6	BN5_3524	Transcriptional regulator, XRE family	Cytoplasmic
W6QY43	4	6	6	BN5_2354	ABC transporter periplasmic protein	Unknown
W6QXQ0	8	1	9	BN5_0332	N-carbamoyl-L-amino acid amidohydrolase (EC 3.5.1.87)	Cytoplasmic
W6R8Z7	8	6	6	BN5_4317	Glucose-6-phosphate 1-dehydrogenase (G6PD) (EC 1.1.1.49)	Cytoplasmic
W6QRS4	6	7	7	BN5_0595	Allophanate hydrolase (EC 3.5.1.4)	Cytoplasmic
W6R013	6	7	7	BN5_1139	Superoxide dismutase (EC 1.15.1.1)	Periplasmic
W6QZZ7	8	9	9	BN5_3019	Aminomethyltransferase (EC 2.1.2.10)	Cytoplasmic
W6R1E1	7	7	7	BN5_4000	Phosphopantetheine adenylyltransferase (EC 2.7.7.3) (Dephospho-CoA pyrophosphorylase) (Pantetheine-phosphate adenylyltransferase) (PPAT)	Cytoplasmic
W6QSE6	9	8	7	BN5_0818	Alcohol dehydrogenase (EC 1.1.1.1)	Cytoplasmic
W6QQT1	9	11	9	BN5_0263	Glutamine synthetase (EC 6.3.1.2)	Cytoplasmic
W6RBS4	8	9	9	BN5_0675	Nicotinate-nucleotide pyrophosphorylase (EC 2.4.2.19)	Cytoplasmic
W6R6B4	14	15	14	BN5_3366	TPR repeat-containing protein	Unknown
W6QTP6	14	12	13	BN5_0719	Extracellular solute-binding protein	Periplasmic
W6RCD4	19	19	2	BN5_0947	Two-component response regulator CbrB	Cytoplasmic
W6QYG6	2	2	2	BN5_3315	Beta-lactamase domain-containing protein	Cytoplasmic
W6QY94	2	2	2	BN5_0517	Uncharacterized protein	Cytoplasmic
W6R0T6	2	2	2	BN5_3764	Multi-sensor signal transduction histidine kinase	CytoplasmicMembrane
W6QQK3	2	2	2	BN5_0163	AsnC family transcriptional regulator	Cytoplasmic
W6R327	3	3	3	BN5_2180	Succinate dehydrogenase hydrophobic membrane anchor subunit	CytoplasmicMembrane
W6R2A7	3	2	3	BN5_4298	Protein YrdA	Cytoplasmic
W6QZL5	3	2	3	BN5_2893	tRNA U34 carboxymethyltransferase (EC 2.5.1.-)	Cytoplasmic
W6R2L0	3	3	3	BN5_2054	LysR family transcriptional regulator	CytoplasmicMembrane
W6R111	3	2	3	BN5_3855	Uncharacterized protein	Cytoplasmic
W6QX73	3	3	3	BN5_2532	Putative GAF sensor protein	Unknown
W6QZA9	3	3	4	BN5_3638	Aspartyl protease-like protein	Unknown
W6QYR8	3	3	3	BN5_0649	Type IV pilus assembly PilZ	Unknown
W6QRY4	3	3	3	BN5_1103	Uncharacterized protein	CytoplasmicMembrane
W6R179	3	3	3	BN5_3471	Transcriptional regulator MraZ	Cytoplasmic
W6QW07	2	4	3	BN5_2111	Enoyl-CoA hydratase/isomerase family protein (EC 4.2.1.17)	Cytoplasmic
W6QZV3	4	4	2	BN5_2973	Electron transport complex subunit C	Cytoplasmic
W6QNW8	3	3	3	BN5_0024	Potassium transporter peripheral membrane component	CytoplasmicMembrane
W6QX10	3	3	3	BN5_0070	Sulfatase family protein (EC 2.7.8.-)	CytoplasmicMembrane
W6QPM0	5	2	4	BN5_0276	Glutamate--cysteine ligase (EC 6.3.2.2) (Gamma-ECS) (GCS) (Gamma-glutamylcysteine synthetase)	Cytoplasmic
W6QW39	3	3	4	BN5_2151	2-dehydropantoate 2-reductase (EC 1.1.1.169) (Ketopantoate reductase)	Cytoplasmic
W6RJB1	3	3	4	BN5_3339	Uncharacterized protein	OuterMembrane
W6REH4	3	4	4	BN5_1653	2-alkenal reductase (EC 1.3.1.74)	Periplasmic
W6RG04	4	4	4	BN5_2218	Hydroxyacylglutathione hydrolase (EC 3.1.2.6) (Glyoxalase II) (Glx II)	Cytoplasmic
W6QYV2	5	4	4	BN5_3478	Glutathione S-transferase domain-containing protein (EC 2.5.1.18)	Cytoplasmic
W6RBW9	4	3	3	BN5_0735	Membrane protein-like protein	OuterMembrane
W6R622	4	4	3	BN5_3235	Periplasmic oligopeptide-binding protein	Periplasmic
W6QZD7	4	4	4	BN5_3251	Nitrilase/cyanide hydratase and apolipoprotein N-acyltransferase	Cytoplasmic
W6QY75	4	5	6	BN5_0502	Uncharacterized protein	Unknown
W6QVD7	4	5	4	BN5_1861	tRNA-specific 2-thiouridylase MnmA (EC 2.8.1.13)	Cytoplasmic
W6R3S8	4	4	5	BN5_2477	Nitroreductase	Unknown
W6QX49	4	5	4	BN5_2508	NADPH-dependent 7-cyano-7-deazaguanine reductase (EC 1.7.1.13) (7-cyano-7-carbaguanine reductase) (NADPH-dependent nitrile oxidoreductase) (PreQ(0) reductase)	Cytoplasmic
W6QUA6	5	4	4	BN5_0946	Poly(A) polymerase I (PAP I) (EC 2.7.7.19)	Cytoplasmic
W6RJ76	4	5	5	BN5_3294	Isochorismatase hydrolase	Cytoplasmic
W6QQ78	4	5	5	BN5_0486	Putative lipoprotein	CytoplasmicMembrane
W6R0R1	4	4	4	BN5_3729	Iron-sulfur cluster insertion protein ErpA	Cytoplasmic
W6R4B2	4	3	5	BN5_2641	Flagellar motor switch protein FliM	CytoplasmicMembrane
W6QX02	6	5	5	BN5_0065	N5-carboxyaminoimidazole ribonucleotide mutase (N5-CAIR mutase) (EC 5.4.99.18) (5-(carboxyamino)imidazole ribonucleotide mutase)	Unknown
W6R3Q7	5	5	5	BN5_2457	Adenine phosphoribosyltransferase (APRT) (EC 2.4.2.7)	Cytoplasmic
W6R002	5	6	6	BN5_3024	Peptidase M14, carboxypeptidase A	Cytoplasmic
W6RA13	4	4	4	BN5_0088	GCN5-related N-acetyltransferase (EC 2.3.1.-)	Cytoplasmic
W6QVQ1	5	6	4	BN5_1464	Hydrolase, TatD family (EC 3.1.21.-)	Cytoplasmic
W6R1C0	5	5	4	BN5_4316	Bifunctional protein glk (EC 2.7.1.2)	Cytoplasmic
W6RCD9	5	5	6	BN5_0952	Aminotransferase (EC 2.6.1.-)	Cytoplasmic
W6QZA0	5	5	4	BN5_2773	Sensor protein PhoQ (EC 2.7.3.-)	CytoplasmicMembrane
W6QVK2	6	5	4	BN5_2331	FAD dependent oxidoreductase (EC 1.4.3.-)	Cytoplasmic
W6QUW6	5	6	4	BN5_1176	Two-component hybrid sensor and regulator (EC 2.7.3.-)	Cytoplasmic
W6QY32	5	5	5	BN5_2822	Acyl-[acyl-carrier-protein]--UDP-N-acetylglucosamine O-acyltransferase (UDP-N-acetylglucosamine acyltransferase) (EC 2.3.1.129)	Cytoplasmic
W6QYK3	6	5	5	BN5_2533	Uncharacterized protein	Cytoplasmic
W6QXD6	6	5	6	BN5_0167	XRE family transcriptional regulator	Cytoplasmic
W6RFZ1	6	6	6	BN5_2203	Putative protease SohB (EC 3.4.21.-)	CytoplasmicMembrane
W6QRT8	6	6	7	BN5_0102	Homoserine kinase (HK) (HSK) (EC 2.7.1.39)	Cytoplasmic
W6QXE0	6	7	7	BN5_2592	Uncharacterized ABC transporter ATP-binding protein ybiT	Cytoplasmic
W6RGC5	4	5	6	BN5_2365	OmpA/MotB domain-containing protein	OuterMembrane
W6RDL1	5	5	6	BN5_1358	Probable malate:quinone oxidoreductase (EC 1.1.5.4) (MQO) (Malate dehydrogenase [quinone])	Cytoplasmic
W6QUP1	5	6	6	BN5_1606	Ribonuclease D (RNase D) (EC 3.1.13.5)	Cytoplasmic
W6R0P4	6	6	6	BN5_3252	Putative aminotransferase (EC 2.6.1.-)	Cytoplasmic
W6RHU8	5	5	5	BN5_2824	UDP-3-O-acylglucosamine N-acyltransferase (EC 2.3.1.-)	Cytoplasmic
W6QXN3	7	6	6	BN5_3073	Uncharacterized protein	Cytoplasmic
W6QT19	7	6	4	BN5_0519	DNA mismatch repair protein MutL	Cytoplasmic
W6RI39	6	6	5	BN5_2899	Ribonuclease 3 (EC 3.1.26.3) (Ribonuclease III) (RNase III)	Cytoplasmic
W6QUP3	5	5	6	BN5_2063	Glutathione reductase (EC 1.8.1.7)	Cytoplasmic
W6RC24	6	7	8	BN5_0805	Aminotransferase, class V (EC 2.6.1.51)	Cytoplasmic
W6QZE9	5	7	6	BN5_2823	3-hydroxyacyl-[acyl-carrier-protein] dehydratase FabZ (EC 4.2.1.59) ((3R)-hydroxymyristoyl-[acyl-carrier-protein] dehydratase) ((3R)-hydroxymyristoyl-ACP dehydrase) (Beta-hydroxyacyl-ACP dehydratase)	Cytoplasmic
W6QZX8	8	7	6	BN5_3460	D-alanine--D-alanine ligase (EC 6.3.2.4) (D-Ala-D-Ala ligase) (D-alanylalanine synthetase)	Cytoplasmic
W6RLB7	6	5	6	BN5_4135	dTDP-glucose 4,6-dehydratase (EC 4.2.1.46)	Cytoplasmic
W6QZM1	8	9	7	BN5_2898	GTPase Era	CytoplasmicMembrane
W6QRD3	6	6	8	BN5_0876	Acetyl-CoA acetyltransferase (EC 2.3.1.9)	Cytoplasmic
W6RLC1	6	7	6	BN5_4140	Acetoacetate metabolism regulatory protein atoC	Cytoplasmic
W6R2V3	7	8	6	BN5_2135	Putative phosphoenolpyruvate synthase regulatory protein (PEP synthase regulatory protein) (PSRP) (EC 2.7.11.33) (EC 2.7.4.28) (Pyruvate, water dikinase regulatory protein)	Cytoplasmic
W6QZS9	7	9	9	BN5_3777	UPF0229 protein BN5_3777	Cytoplasmic
W6RLL5	8	7	6	BN5_4215	Ribonuclease PH (RNase PH) (EC 2.7.7.56) (tRNA nucleotidyltransferase)	Cytoplasmic
W6QU53	6	5	7	BN5_1854	Uncharacterized protein	Unknown
W6QRJ1	6	7	8	BN5_0508	Sulfurtransferase	Cytoplasmic
W6RE45	8	8	8	BN5_1567	Bacterial luciferase family protein (EC 1.14.-.-)	Cytoplasmic
W6R1C4	8	6	7	BN5_1610	Uncharacterized protein	Unknown
W6RJ83	8	8	8	BN5_3304	Uncharacterized protein	Cytoplasmic
W6R0T3	1	9	8	BN5_1432	Glycerophosphoryl diester phosphodiesterase, putative (EC 3.1.4.46)	Cytoplasmic
W6QRE7	7	7	7	BN5_0468	ADP-heptose-LPS heptosyltransferase II (EC 2.4.-.-)	Cytoplasmic
W6QS62	9	8	9	BN5_0204	Uroporphyrinogen-III synthetase (EC 4.2.1.75)	CytoplasmicMembrane
W6R8F5	8	9	9	BN5_4147	General secretion pathway protein E	Cytoplasmic
W6QS16	9	8	9	BN5_0683	Phosphoenolpyruvate-protein phosphotransferase (EC 2.7.3.9)	Unknown
W6R745	8	1	5	BN5_3634	B12 family TonB-dependent receptor	OuterMembrane
W6RGP7	6	6	6	BN5_2510	RND family efflux transporter MFP subunit	CytoplasmicMembrane
W6R4U8	9	9	1	BN5_2836	Bifunctional uridylyltransferase/uridylyl-removing enzyme (UTase/UR) (Bifunctional [protein-PII] modification enzyme) (Bifunctional nitrogen sensor protein) [Includes: [Protein-PII]-UMP uridylyl-removing enzyme (UR) (EC 3.1.4.-); [Protein-PII] uridylyltransferase (PII uridylyltransferase) (UTase) (EC 2.7.7.59)]	Cytoplasmic
W6QSQ3	9	9	8	BN5_0923	Phosphoglucosamine mutase (EC 5.4.2.10)	Cytoplasmic
W6QQ48	9	9	9	BN5_0456	Ribosomal RNA large subunit methyltransferase J (EC 2.1.1.266) (23S rRNA (adenine(2030)-N6)-methyltransferase) (23S rRNA m6A2030 methyltransferase)	Cytoplasmic
W6QU94	9	8	8	BN5_1458	3-oxoacyl-[acyl-carrier-protein] synthase 2 (EC 2.3.1.179)	CytoplasmicMembrane
W6QXS8	1	8	8	BN5_2222	Peptide ABC transporter, periplasmic peptide-binding protein	Periplasmic
W6RB46	8	8	9	BN5_0470	UDP-glucose:(Heptosyl)LPS alpha-1,3-glucosyltransferase (EC 2.4.1.-)	Cytoplasmic
W6QZ60	8	8	8	BN5_2720	Alkyl hydroperoxide reductase (EC 1.11.1.15)	Unknown
W6RAN2	9	8	9	BN5_0290	Uncharacterized protein	Unknown
W6R0R4	9	1	9	BN5_3734	Putative 2-nitropropane dioxygenase (EC 1.13.12.16)	Cytoplasmic
W6QU17	1	1	9	BN5_0854	Polyprenyl synthetase (EC 2.5.1.-)	Cytoplasmic
W6RJL8	11	11	1	BN5_3467	UDP-N-acetylmuramoyl-L-alanyl-D-glutamate--2,6-diaminopimelate ligase (EC 6.3.2.13) (Meso-A2pm-adding enzyme) (Meso-diaminopimelate-adding enzyme) (UDP-MurNAc-L-Ala-D-Glu:meso-diaminopimelate ligase) (UDP-MurNAc-tripeptide synthetase) (UDP-N-acetylmuramyl-tripeptide synthetase)	Cytoplasmic
W6R225	7	9	8	BN5_4213	Exodeoxyribonuclease III, putative (EC 3.1.11.2)	Cytoplasmic
W6RLL1	9	9	1	BN5_4210	Acetylglutamate kinase (EC 2.7.2.8) (N-acetyl-L-glutamate 5-phosphotransferase) (NAG kinase) (AGK)	Cytoplasmic
W6RB67	12	11	11	BN5_0490	DNA topoisomerase 4 subunit B (EC 5.99.1.3) (Topoisomerase IV subunit B)	Cytoplasmic
W6R0G4	9	9	11	BN5_3650	Thioredoxin	Cytoplasmic
W6QUG3	11	1	11	BN5_1021	Nucleoid-associated protein BN5_1021	Cytoplasmic
W6R085	9	8	9	BN5_3570	Lytic murein transglycosylase B	CytoplasmicMembrane
W6QWW6	12	12	1	BN5_1894	Uncharacterized protein	Cytoplasmic
W6QS52	9	11	11	BN5_1158	Exu regulon transcriptional regulator	Cytoplasmic
W6R8V0	11	14	11	BN5_4267	Putative virulence effector protein	Unknown
W6QU57	13	13	1	BN5_1418	Ribosomal RNA large subunit methyltransferase K/L [Includes: 23S rRNA m2G2445 methyltransferase (EC 2.1.1.173) (rRNA (guanine-N(2)-)-methyltransferase RlmL); 23S rRNA m7G2069 methyltransferase (EC 2.1.1.264) (rRNA (guanine-N(7)-)-methyltransferase RlmK)]	Cytoplasmic
W6R2B9	14	9	1	BN5_4313	Putative exported oxidoreductase subunit (EC 1.3.99.16)	CytoplasmicMembrane
W6RHT4	1	12	11	BN5_2819	DNA-directed DNA polymerase (EC 2.7.7.7)	Cytoplasmic
W6RHY4	11	1	1	BN5_2859	Glutamate synthase (NADPH) (EC 1.4.1.13)	Cytoplasmic
W6QY99	15	11	13	BN5_0522	GTPase HflX (GTP-binding protein HflX)	Cytoplasmic
W6R5B8	17	18	16	BN5_3017	Glycine dehydrogenase (decarboxylating) (EC 1.4.4.2) (Glycine cleavage system P-protein) (Glycine decarboxylase) (Glycine dehydrogenase (aminomethyl-transferring))	Cytoplasmic
W6QS70	12	14	12	BN5_0214	Putative ABC transporter ATP-binding protein yheS	Cytoplasmic
W6R0W9	13	13	13	BN5_4186	Sulfate/thiosulfate import ATP-binding protein CysA (EC 3.6.3.25) (Sulfate-transporting ATPase)	CytoplasmicMembrane
W6QVH9	14	14	13	BN5_1392	Transcription-repair-coupling factor (TRCF) (EC 3.6.4.-)	Cytoplasmic
W6QTR3	12	15	15	BN5_0739	PmbA protein	Cytoplasmic
W6QQ36	16	16	18	BN5_0441	ABC transporter/ATPase component protein	CytoplasmicMembrane
H9N5E1	21	21	21	BN5_1632	Nitrilase (EC 3.5.5.7)	Cytoplasmic
W6RKL0	24	26	24	BN5_3786	RNA polymerase sigma factor RpoD (Sigma-70)	Cytoplasmic
W6QVU3	24	23	22	BN5_2035	B12-dependent methionine synthase (EC 2.1.1.13)	Cytoplasmic
W6QVL2	29	29	27	BN5_2341	Aldehyde dehydrogenase (EC 1.2.1.3)	Cytoplasmic
W6QRR4	29	29	27	BN5_1018	Aldehyde dehydrogenase (EC 1.2.1.3)	Cytoplasmic
W6QPA6	2	2	2	BN5_0150	Cytochrome C6	Unknown
W6R218	2	2	2	BN5_4208	Deoxyuridine 5'-triphosphate nucleotidohydrolase (dUTPase) (EC 3.6.1.23) (dUTP pyrophosphatase)	Cytoplasmic
W6R9H1	2	2	2	BN5_4502	ATP synthase subunit c	CytoplasmicMembrane
W6R3S3	2	2	2	BN5_2472	YciI like Protein	Unknown
W6RIN3	2	2	3	BN5_3093	Cold-shock DNA-binding protein family protein	CytoplasmicMembrane
W6R2N9	2	3	2	BN5_4433	Peptide methionine sulfoxide reductase MsrB (EC 1.8.4.12) (Peptide-methionine (R)-S-oxide reductase)	Cytoplasmic
W6QZU3	2	2	3	BN5_1094	Lipoprotein, putative	Unknown
W6R6N7	2	3	3	BN5_3494	2-alkenal reductase (EC 1.3.1.74)	Periplasmic
W6R216	2	3	3	BN5_3745	Anthranilate synthase, component II (EC 4.1.3.27)	Cytoplasmic
W6R6X7	2	3	3	BN5_3574	Ribosomal silencing factor RsfS	Cytoplasmic
W6QSE8	2	3	3	BN5_0299	ADP-ribose diphosphatase NudE	Cytoplasmic
W6QXT4	3	3	3	BN5_3124	Cell division topological specificity factor	Cytoplasmic
W6RJ66	2	3	3	BN5_3278	S-adenosylmethionine:tRNA ribosyltransferase-isomerase (EC 2.4.99.17) (Queuosine biosynthesis protein QueA)	Cytoplasmic
W6R205	3	3	3	BN5_3730	Uncharacterized protein	Cytoplasmic
W6RLW8	3	3	3	BN5_4345	Alpha/beta hydrolase fold (EC 3.-.-.-)	Unknown
W6QXI2	4	2	3	BN5_0237	Membrane-fusion protein	CytoplasmicMembrane
W6RJJ1	3	3	3	BN5_3442	Mechanosensitive ion channel	CytoplasmicMembrane
W6QYG3	3	2	2	BN5_0579	Urease subunit beta (EC 3.5.1.5) (Urea amidohydrolase subunit beta)	Cytoplasmic
W6QZ32	2	2	3	BN5_3568	Uncharacterized protein	Unknown
W6R238	3	3	3	BN5_1886	Response regulator in two-component regulatory system	Cytoplasmic
W6QRM4	2	4	3	BN5_0540	Alanine racemase (EC 5.1.1.1)	Cytoplasmic
W6QU93	3	5	3	BN5_0931	Ribosome-binding factor A	Cytoplasmic
W6QZJ6	2	3	3	BN5_3688	50S ribosomal protein L29	Cytoplasmic
W6QXQ4	3	3	4	BN5_3099	Uncharacterized protein	Cytoplasmic
W6R2X2	3	3	2	BN5_4508	tRNA uridine 5-carboxymethylaminomethyl modification enzyme MnmG (Glucose-inhibited division protein A)	Cytoplasmic
W6QWV3	3	3	3	BN5_2780	Periplasmic nitrate reductase, electron transfer subunit (Diheme cytochrome c NapB)	Periplasmic
W6QRB3	3	3	3	BN5_0856	50S ribosomal protein L27	Cytoplasmic
W6QZI1	4	4	4	BN5_0984	Carboxynorspermidine/carboxyspermidine decarboxylase (CANS DC/CAS DC) (CANSDC/CASDC) (EC 4.1.1.96)	Cytoplasmic
W6RJQ9	5	4	4	BN5_3502	Uncharacterized protein	Unknown
W6R2X6	2	2	2	BN5_4513	50S ribosomal protein L34	Cytoplasmic
W6QRM0	3	3	3	BN5_0027	Peptide deformylase (PDF) (EC 3.5.1.88) (Polypeptide deformylase)	Cytoplasmic
W6QQE5	5	4	2	BN5_0116	Phosphate transport system permease protein	CytoplasmicMembrane
W6QT85	4	3	4	BN5_1553	Uncharacterized protein	Cytoplasmic
W6RJH8	3	2	4	BN5_3427	Peptidyl-prolyl cis-trans isomerase (EC 5.2.1.8)	Cytoplasmic
W6QTF5	3	3	4	BN5_1624	ATPase	Cytoplasmic
W6QXV5	4	4	4	BN5_2734	Ycf48-like protein	Unknown
W6R109	4	5	4	BN5_3396	Cyclic pyranopterin monophosphate synthase accessory protein (Molybdenum cofactor biosynthesis protein C)	Cytoplasmic
W6RKH9	5	6	5	BN5_3741	OsmC-like protein YhfA	Cytoplasmic
W6RJQ4	3	4	3	BN5_3497	ATP phosphoribosyltransferase (ATP-PRT) (ATP-PRTase) (EC 2.4.2.17)	Cytoplasmic
W6RBC9	3	4	4	BN5_0552	Urease accessory protein UreG	Cytoplasmic
W6QV66	4	4	4	BN5_1282	Heavy metal-dependent transcription regulator 2	Cytoplasmic
W6QSB1	5	4	5	BN5_0783	Alcohol dehydrogenase (EC 1.-.-.-)	Cytoplasmic
W6QY71	2	3	3	BN5_2867	Periplasmic protein-like protein	Unknown
W6R7H3	3	4	4	BN5_3773	Protein ApaG	Unknown
W6QZF5	4	4	4	BN5_3271	tRNA (cytidine/uridine-2'-O-)-methyltransferase TrmJ (EC 2.1.1.200) (tRNA (cytidine(32)/uridine(32)-2'-O)-methyltransferase) (tRNA Cm32/Um32 methyltransferase)	Cytoplasmic
W6QY58	4	5	4	BN5_2852	Putative ABC-2 type transport system ATP-binding protein (EC 3.6.3.30)	Cytoplasmic
W6QYC5	3	4	3	BN5_2449	Cytochrome c oxidase accessory protein, cbb3-type, CcoG	CytoplasmicMembrane
W6QZK4	3	5	3	BN5_3332	Ornithine carbamoyltransferase (OTCase) (EC 2.1.3.3)	Cytoplasmic
W6RGJ0	3	3	4	BN5_2450	Cytochrome c oxidase accessory protein CcoH	CytoplasmicMembrane
W6QRK2	4	5	5	BN5_0943	Pantothenate synthetase (PS) (EC 6.3.2.1) (Pantoate--beta-alanine ligase) (Pantoate-activating enzyme)	Cytoplasmic
W6R0I9	3	4	3	BN5_3675	50S ribosomal protein L36	Cytoplasmic
W6R4S0	4	2	4	BN5_2806	tRNA pseudouridine synthase D (EC 5.4.99.27) (tRNA pseudouridine(13) synthase) (tRNA pseudouridylate synthase D) (tRNA-uridine isomerase D)	Cytoplasmic
W6RJ15	5	4	4	BN5_3203	Isochorismatase hydrolase (EC 3.3.2.1)	Cytoplasmic
W6QZN6	5	5	4	BN5_3367	Outer-membrane lipoprotein LolB	Unknown
W6QRW0	6	6	5	BN5_0117	Phosphate transport system permease protein PstA	CytoplasmicMembrane
W6QWX7	4	4	4	BN5_2805	5'-nucleotidase SurE (EC 3.1.3.5) (Nucleoside 5'-monophosphate phosphohydrolase)	Unknown
W6QXQ5	4	4	4	BN5_2197	Protease HtpX (EC 3.4.24.-) (Heat shock protein HtpX)	CytoplasmicMembrane
W6R634	3	5	5	BN5_3255	Uncharacterized protein	Unknown
W6RDH9	3	4	6	BN5_1318	C4-dicarboxylate-binding periplasmic protein	Periplasmic
W6QU36	5	3	2	BN5_1834	Multidrug resistance protein mdtA	CytoplasmicMembrane
W6QXH9	4	4	3	BN5_2132	4-hydroxy-4-methyl-2-oxoglutarate aldolase (HMG aldolase) (EC 4.1.1.3) (EC 4.1.3.17) (Oxaloacetate decarboxylase)	Cytoplasmic
W6QYQ6	4	4	4	BN5_3433	Uncharacterized protein	Unknown
W6R293	4	4	4	BN5_3821	Transcriptional regulator, putative	Cytoplasmic
W6RM93	4	4	4	BN5_4505	Putative chromosome-partitioning protein parB	Cytoplasmic
W6RKJ4	4	5	4	BN5_3761	Extracellular solute-binding protein	Periplasmic
W6RFY6	5	4	5	BN5_2198	Thiopurine S-methyltransferase (EC 2.1.1.67) (Thiopurine methyltransferase)	Cytoplasmic
W6QW69	5	5	5	BN5_2580	Twitching motility protein	Cytoplasmic
W6R504	3	6	5	BN5_2901	Signal peptidase I (EC 3.4.21.89)	CytoplasmicMembrane
W6QPN0	3	4	6	BN5_0286	33 kDa chaperonin (Heat shock protein 33 homolog) (HSP33)	Cytoplasmic
W6QY89	4	3	4	BN5_0512	Putative ribosome biogenesis GTPase RsgA (EC 3.6.1.-)	Cytoplasmic
W6QQS7	3	4	4	BN5_0661	Dephospho-CoA kinase (EC 2.7.1.24) (Dephosphocoenzyme A kinase)	Cytoplasmic
W6RC90	5	4	4	BN5_0895	Glutathione peroxidase	Periplasmic
W6QXK4	5	4	5	BN5_2157	Outer membrane lipoprotein OprI	OuterMembrane
W6R1B8	5	5	5	BN5_3975	Uncharacterized protein	Unknown
W6REZ7	5	5	5	BN5_1873	Outer-membrane lipoprotein carrier protein	Periplasmic
W6QS83	5	5	5	BN5_0229	Thioredoxin	Cytoplasmic
W6QRF7	4	6	6	BN5_0478	Alpha-1,3-rhamnosyltransferase (EC 2.4.1.-)	CytoplasmicMembrane
W6R6W3	3	2	3	BN5_3564	Lipoyl synthase (EC 2.8.1.8) (Lip-syn) (LS) (Lipoate synthase) (Lipoic acid synthase) (Sulfur insertion protein LipA)	Cytoplasmic
W6R0R6	3	5	3	BN5_1417	Ribosome modulation factor (RMF)	Unknown
W6R3F4	3	3	4	BN5_2347	Cytochrome c550	Unknown
W6QV68	4	3	4	BN5_2194	Peptide methionine sulfoxide reductase MsrB (EC 1.8.4.12) (Peptide-methionine (R)-S-oxide reductase)	Cytoplasmic
W6QXR7	5	4	4	BN5_0352	Uncharacterized protein	Unknown
W6R0Q0	4	4	4	BN5_4131	Putative capsule polysaccharide export protein	Unknown
W6R4Z9	7	5	4	BN5_2896	Pyridoxine 5'-phosphate synthase (PNP synthase) (EC 2.6.99.2)	Cytoplasmic
W6QYV6	7	7	6	BN5_0702	Heavy metal translocating P-type ATPase (EC 3.6.3.4)	CytoplasmicMembrane
W6R090	6	6	7	BN5_3973	Homoserine O-acetyltransferase (EC 2.3.1.31) (Homoserine O-trans-acetylase) (HTA) (Homoserine transacetylase)	Cytoplasmic
W6QR20	4	4	4	BN5_0348	Lipoprotein, putative	Unknown
W6RJS0	4	4	4	BN5_3512	PTS IIA-like nitrogen-regulatory protein PtsN (EC 2.7.1.69)	Cytoplasmic
W6RI69	5	6	4	BN5_2939	Pyridoxine/pyridoxamine 5'-phosphate oxidase (EC 1.4.3.5) (PNP/PMP oxidase) (PNPOx) (Pyridoxal 5'-phosphate synthase)	Cytoplasmic
W6RHW6	5	5	5	BN5_2849	Uncharacterized protein	Unknown
W6R6G6	5	5	5	BN5_3424	4-hydroxy-3-methylbut-2-enyl diphosphate reductase (EC 1.17.7.4)	Cytoplasmic
W6REN0	4	6	5	BN5_1730	Bifunctional protein FolD [Includes: Methenyltetrahydrofolate cyclohydrolase (EC 3.5.4.9); Methylenetetrahydrofolate dehydrogenase (EC 1.5.1.5)]	Cytoplasmic
W6QU54	6	6	5	BN5_0894	Peptidyl-prolyl cis-trans isomerase (EC 5.2.1.8)	Cytoplasmic
W6QY19	4	7	5	BN5_0447	Putative Universal stress protein E	Cytoplasmic
W6RCF1	6	6	6	BN5_0962	Cyclic nucleotide-binding protein	Cytoplasmic
W6QY01	5	6	4	BN5_2787	NAD(P)H dehydrogenase (quinone) (EC 1.6.5.2) (NAD(P)H:quinone oxidoreductase) (NQO)	Unknown
W6QXF0	5	5	5	BN5_0187	Diaminopimelate epimerase (DAP epimerase) (EC 5.1.1.7)	Cytoplasmic
W6QSM0	5	5	6	BN5_0374	Substrate-binding region of ABC-type glycine betaine transport system	Unknown
W6QR96	6	5	6	BN5_0836	Short chain dehydrogenase	Unknown
W6QY14	7	7	7	BN5_0442	Cyanate hydratase (Cyanase) (EC 4.2.1.104) (Cyanate hydrolase) (Cyanate lyase)	Cytoplasmic
W6R0I0	4	6	5	BN5_4063	Uncharacterized protein	Unknown
W6RFY0	5	6	6	BN5_2188	UPF0345 protein BN5_2188	Unknown
W6RIM9	4	6	5	BN5_3088	Probable transcriptional regulatory protein BN5_3088	Cytoplasmic
W6R087	5	5	6	BN5_3968	UPF0001 protein	Cytoplasmic
W6QRE4	6	7	6	BN5_0886	Beta-lactamase domain-containing protein	Cytoplasmic
W6RJ56	6	6	7	BN5_3258	Uncharacterized protein	Unknown
W6RG56	7	7	7	BN5_2278	Flavoprotein	Unknown
W6R2R8	6	6	4	BN5_3981	Thiazole synthase (EC 2.8.1.10)	Cytoplasmic
W6QY00	5	5	5	BN5_2297	Organic hydroperoxide resistance protein	Cytoplasmic
W6QVD0	5	5	5	BN5_1851	NADH-quinone oxidoreductase subunit B (EC 1.6.5.11) (NADH dehydrogenase I subunit B) (NDH-1 subunit B)	CytoplasmicMembrane
W6R0V4	7	6	5	BN5_1452	Uncharacterized protein	Cytoplasmic
W6QZE8	6	7	5	BN5_3668	Bacterioferritin (EC 1.16.3.1)	Cytoplasmic
W6QVG3	5	6	7	BN5_1377	Universal stress protein	Unknown
W6R0E8	4	3	4	BN5_1290	Ribonucleoside-diphosphate reductase subunit beta (EC 1.17.4.1)	Cytoplasmic
W6QXE9	5	4	5	BN5_2096	Uncharacterized protein	Unknown
W6QZF9	6	4	5	BN5_3276	Preprotein translocase	CytoplasmicMembrane
W6R1Z8	6	5	6	BN5_3715	Sporulation domain-containing protein	Unknown
W6QYB3	5	6	6	BN5_0534	23S rRNA (guanosine-2'-O-)-methyltransferase RlmB (EC 2.1.1.185) (23S rRNA (guanosine2251 2'-O)-methyltransferase) (23S rRNA Gm2251 2'-O-methyltransferase)	Cytoplasmic
W6R0Q7	6	6	6	BN5_3267	Iron-sulfur cluster assembly scaffold protein IscU	Cytoplasmic
W6RJI2	5	4	3	BN5_3432	30S ribosomal protein S20	Cytoplasmic
W6QUC4	6	6	4	BN5_0966	Penicillin-binding protein 1B (PBP-1b) (PBP1b) (Murein polymerase)	CytoplasmicMembrane
W6QWM4	3	4	5	BN5_2327	50S ribosomal protein L35	Cytoplasmic
W6RFI0	4	5	6	BN5_2077	Uncharacterized protein	Unknown
W6R094	7	6	6	BN5_1219	Periplasmic beta-glucosidase (EC 3.2.1.21)	Periplasmic
W6QST2	8	7	7	BN5_1389	Beta-hexosaminidase (EC 3.2.1.52) (Beta-N-acetylhexosaminidase) (N-acetyl-beta-glucosaminidase)	Cytoplasmic
W6RKJ0	6	7	4	BN5_3751	Biotin carboxylase/biotin carboxyl carrier protein (EC 6.3.4.14)	Cytoplasmic
W6RFR9	4	5	5	BN5_2158	Uncharacterized protein	Unknown
W6QU83	4	6	5	BN5_1448	Pseudouridine synthase (EC 5.4.99.-)	Cytoplasmic
W6R0F5	5	6	6	BN5_3645	Riboflavin synthase, alpha subunit (EC 2.5.1.9)	Cytoplasmic
W6QT33	6	5	7	BN5_1496	Succinylglutamate desuccinylase (EC 3.5.1.96)	Cytoplasmic
W6R378	3	2	2	BN5_2250	Uncharacterized protein	OuterMembrane
W6RJ51	4	4	5	BN5_3253	GTPase Der (GTP-binding protein EngA)	Cytoplasmic
W6QSF7	5	5	5	BN5_0309	Response regulator receiver protein	Cytoplasmic
W6R3U5	5	5	5	BN5_2492	LysM domain protein	Cytoplasmic
W6QVW0	6	7	7	BN5_2055	Zinc-containing alcohol dehydrogenase superfamily	Cytoplasmic
W6QPE5	7	7	7	BN5_0201	Two-component response regulator AlgR (EC 3.1.1.61)	Cytoplasmic
W6QXI8	7	9	7	BN5_2142	Uncharacterized protein	CytoplasmicMembrane
W6QXJ0	8	6	9	BN5_0247	2-octaprenyl-3-methyl-6-methoxy-1, 4-benzoquinolhydroxylase	Cytoplasmic
W6QRJ2	5	5	4	BN5_0933	30S ribosomal protein S15	Cytoplasmic
W6R1C2	5	5	5	BN5_3980	tRNA (guanine-N(7)-)-methyltransferase (EC 2.1.1.33) (tRNA (guanine(46)-N(7))-methyltransferase) (tRNA(m7G46)-methyltransferase)	Cytoplasmic
W6REZ4	5	5	5	BN5_1868	Translation initiation factor IF-1	Cytoplasmic
W6QYL0	7	6	5	BN5_2543	Aerotaxis receptor	CytoplasmicMembrane
W6RGY5	6	7	7	BN5_2614	Cytochrome c-type biogenesis protein CcmE (Cytochrome c maturation protein E) (Heme chaperone CcmE)	Unknown
W6R686	4	6	6	BN5_3331	Arginine deiminase (ADI) (EC 3.5.3.6) (Arginine dihydrolase) (AD)	Cytoplasmic
W6QTQ8	8	6	8	BN5_0734	RNAse G (EC 3.1.4.-)	Cytoplasmic
W6R1B3	6	5	5	BN5_1600	Long-chain fatty acid transport protein	OuterMembrane
W6R5I6	6	7	5	BN5_3074	Quinolinate synthase A (EC 2.5.1.72)	Cytoplasmic
W6QQP9	8	1	5	BN5_0223	Polyphosphate kinase (EC 2.7.4.1) (ATP-polyphosphate phosphotransferase) (Polyphosphoric acid kinase)	CytoplasmicMembrane
W6R131	3	5	6	BN5_4211	Keratin, type II cytoskeletal 75	Unknown
W6QUI0	7	8	7	BN5_1041	Uncharacterized protein	CytoplasmicMembrane
W6QY30	6	5	5	BN5_2339	Pyrroloquinoline-quinone synthase (EC 1.3.3.11) (Coenzyme PQQ synthesis protein C) (Pyrroloquinoline quinone biosynthesis protein C)	Cytoplasmic
W6QVB9	7	6	5	BN5_2244	Transglutaminase domain-containing protein	Cytoplasmic
W6RAK0	6	6	6	BN5_0245	Aminopeptidase (EC 3.4.11.9)	Cytoplasmic
W6QQ80	5	4	7	BN5_0026	Methionyl-tRNA formyltransferase (EC 2.1.2.9)	Cytoplasmic
W6QP07	7	7	7	BN5_0064	N5-carboxyaminoimidazole ribonucleotide synthase (N5-CAIR synthase) (EC 6.3.4.18) (5-(carboxyamino)imidazole ribonucleotide synthetase)	CytoplasmicMembrane
W6R6M6	7	7	7	BN5_3484	Aldo/keto reductase (EC 1.1.1.149)	Cytoplasmic
W6R9C0	4	4	4	BN5_4452	Alkyl hydroperoxide reductase AhpD (EC 1.11.1.15)	Unknown
W6QQB2	3	5	5	BN5_0076	Extracellular solute-binding protein	Periplasmic
W6QPJ9	5	6	6	BN5_0256	Cytochrome c551 peroxidase (EC 1.11.1.5)	Periplasmic
W6QSL5	6	6	6	BN5_0369	ATP-dependent RNA helicase	Unknown
W6QWW4	6	7	6	BN5_0030	Threonylcarbamoyl-AMP synthase (TC-AMP synthase) (EC 2.7.7.87) (L-threonylcarbamoyladenylate synthase) (t(6)A37 threonylcarbamoyladenosine biosynthesis protein TsaC) (tRNA threonylcarbamoyladenosine biosynthesis protein TsaC)	Cytoplasmic
W6R2K7	6	7	6	BN5_3931	Na+/solute symporter	CytoplasmicMembrane
W6R172	7	7	6	BN5_4261	Sulfatase-modifying factor 1 (EC 1.8.99.-)	OuterMembrane
W6QYQ0	6	7	7	BN5_3050	Methylglyoxal synthase (MGS) (EC 4.2.3.3)	Cytoplasmic
W6QYR4	6	8	7	BN5_3443	UPF0234 protein BN5_3443	Cytoplasmic
W6RAL6	9	9	9	BN5_0270	Adenylate cyclase	Cytoplasmic
W6QWD3	6	6	6	BN5_1697	Uncharacterized protein	Unknown
W6RL89	6	7	6	BN5_4104	Acetyl-CoA acetyltransferase (EC 2.3.1.9)	Cytoplasmic
W6QXY8	7	7	7	BN5_0417	ATP-dependent protease subunit HslV (EC 3.4.25.2)	Cytoplasmic
W6QQK7	7	5	6	BN5_0168	Cytochrome c5-like protein	Unknown
W6R1W7	7	7	7	BN5_1805	Uncharacterized protein	Unknown
W6R167	9	9	8	BN5_3461	UDP-N-acetylmuramate--L-alanine ligase (EC 6.3.2.8) (UDP-N-acetylmuramoyl-L-alanine synthetase)	Cytoplasmic
W6QY63	9	8	9	BN5_3204	Formamidase (EC 3.5.1.49) (Formamide amidohydrolase)	Cytoplasmic
W6QVK4	7	6	7	BN5_1419	D-alanyl-D-alanine carboxypeptidase/D-alanyl-D-alanine-endopeptidase (EC 3.4.16.4)	Periplasmic
W6QRT7	7	7	7	BN5_0605	Acetyl-CoA carboxylase biotin carboxyl carrier protein subunit (EC 6.4.1.2)	Cytoplasmic
[truncated: 1,201 more rows]
