# Supplementary material for: Proteomic Analysis of Arsenic Resistance during Cyanide Assimilation by Pseudomonas pseudoalcaligenes CECT 5344
Source: Int J Mol Sci. 2023 Apr 13;24(8):7232. doi: 10.3390/ijms24087232 (PMC10138600; doi:10.3390/ijms24087232)
Supplement: Supplementary file 1 [file ijms-24-07232-s001.zip › SDS2_QuantitativeAnalysis.xlsx]

## Sheet: NAs Vs N
Protein ID	Locus	Locus	Name	Location	FC	p value
W6RCA2	PPSAL_0904	BN5_0910	Chaperone protein DnaK (HSP70) (Heat shock 70 kDa protein) (Heat shock protein 70)	Cytoplasmic	2.00379	0.00023377
W6QW31	PPSAL_1600	BN5_1612	Uncharacterized protein	Unknown	NH4	-
W6QWG1	PPSAL_2626	BN5_2660	Flagellar hook-associated protein 2 (HAP2) (Flagellar cap protein)	Extracellular	NH4	-
W6R536	PPSAL_2897	BN5_2936	ProP effector	Unknown	NH4	-
W6QXG0	PPSAL_2578	BN5_2612	Probable thiol:disulfide interchange protein dsbE-2	CytoplasmicMembrane	NH4	-
W6R174	PPSAL_3871	BN5_3930	Uncharacterized protein	Unknown	NH4	-
W6QSU3	PPSAL_0446	BN5_0449	Thioredoxin (EC 1.8.1.8)	Cytoplasmic	NH4	-
W6R0H7	PPSAL_1320	BN5_1325	Uncharacterized protein	Unknown	NH4	-
W6RCP9	PPSAL_1058	BN5_1062	UPF0135 protein	Unknown	NH4	-
W6R2J3	PPSAL_2014	BN5_2039	Uncharacterized protein	Unknown	NH4	-
W6REF7	PPSAL_1636	BN5_1648	Phospholipase D/Transphosphatidylase (EC 2.7.8.-)	CytoplasmicMembrane	NH4	-
W6RDK1	PPSAL_1336	BN5_1343	Putative Ubiquinone biosynthesis hydroxylase (EC 1.-.-.-)	Cytoplasmic	NH4	-
W6QRY1	PPSAL_1094	BN5_1098	Uncharacterized protein	Unknown	NH4	-
W6QTA9	PPSAL_1111	BN5_1115	Cys-tRNA(Pro)/Cys-tRNA(Cys) deacylase (EC 4.2.-.-)	Cytoplasmic	NH4	-
W6R1X9	PPSAL_1799	BN5_1820	Methyl-accepting chemotaxis protein mcpB	CytoplasmicMembrane	NH4	-
W6R1L7	PPSAL_1659	BN5_1670	Phosphoglycolate phosphatase (EC 3.1.3.18)	Cytoplasmic	NH4	-
W6R3Z0	PPSAL_2502	BN5_2536	Glutathione peroxidase	Cytoplasmic	NH4	-
W6QZI1	PPSAL_0981	BN5_0984	Carboxynorspermidine/carboxyspermidine decarboxylase (CANS DC/CAS DC) (CANSDC/CASDC) (EC 4.1.1.96)	Cytoplasmic	NH4	-
H9N5E5	PPSAL_1623	BN5_1635	AIR synthase related protein domain protein (AIR synthase-like protein)	Cytoplasmic	NH4	-
W6QXI4	PPSAL_2976	BN5_3016	Glycine cleavage system H protein	Unknown	NH4_Ars	-
W6R2L1	PPSAL_4344	BN5_4408	Uncharacterized protein	Cytoplasmic	NH4_Ars	-
W6QUL6	PPSAL_2008	BN5_2033	Uncharacterized protein	Unknown	NH4_Ars	-
W6RCF5	PPSAL_0959	BN5_0967	Tetratricopeptide TPR_4	Extracellular	NH4_Ars	-
W6QRS0	PPSAL_0585	BN5_0590	ABC transporter related	CytoplasmicMembrane	NH4_Ars	-
W6QTH7	PPSAL_1166	BN5_1170	D-erythro-7,8-dihydroneopterin tri P epimerase (EC 5.-.-.-)	Cytoplasmic	NH4_Ars	-
W6R0Q6	PPSAL_4073	BN5_4136	Glucose-1-phosphate thymidylyltransferase (EC 2.7.7.24)	Cytoplasmic	NH4_Ars	-
W6QZS5	PPSAL_3715	BN5_3772	Ribosomal RNA small subunit methyltransferase A (EC 2.1.1.182) (16S rRNA (adenine(1518)-N(6)/adenine(1519)-N(6))-dimethyltransferase) (16S rRNA dimethyladenosine transferase) (16S rRNA dimethylase) (S-adenosylmethionine-6-N', N'-adenosyl(rRNA) dimethyltransferase)	Cytoplasmic	NH4_Ars	-
W6QYT6	PPSAL_3043	BN5_3086	Holliday junction ATP-dependent DNA helicase RuvA (EC 3.6.4.12)	Cytoplasmic	NH4_Ars	-
W6R407	PPSAL_4310	BN5_4374	Precorrin-6x reductase (EC 1.3.1.54)	Cytoplasmic	NH4_Ars	-
W6QSF5	PPSAL_0822	BN5_0828	Adenine deaminase (ADE) (EC 3.5.4.2) (Adenine aminohydrolase) (AAH)	Cytoplasmic	NH4_Ars	-
W6QXQ8	PPSAL_2648	BN5_2682	Putative flagella synthesis protein FlgN	Cytoplasmic	NH4_Ars	-
W6QT14	PPSAL_0511	BN5_0514	Oligoribonuclease (EC 3.1.-.-)	Cytoplasmic	NH4_Ars	-
W6R7I2	PPSAL_3726	BN5_3783	tRNA N6-adenosine threonylcarbamoyltransferase (EC 2.3.1.234) (N6-L-threonylcarbamoyladenine synthase) (t(6)A synthase) (t(6)A37 threonylcarbamoyladenosine biosynthesis protein TsaD) (tRNA threonylcarbamoyladenosine biosynthesis protein TsaD)	Extracellular	NH4_Ars	-
W6R053	PPSAL_1170	BN5_1174	Putative HTH-type transcriptional regulator ycgE	Cytoplasmic	NH4_Ars	-
W6QX33	PPSAL_2463	BN5_2493	MarR family transcriptional regulator	Cytoplasmic	NH4_Ars	-
W6R3B3	PPSAL_2267	BN5_2295	MarR family transcriptional regulator	Cytoplasmic	NH4_Ars	-
W6R1B1	PPSAL_3456	BN5_3506	3-deoxy-D-manno-octulosonate 8-phosphate phosphatase (EC 3.1.3.45)	Cytoplasmic	NH4_Ars	-
W6QYF4	PPSAL_3253	BN5_3300	Uncharacterized protein	Cytoplasmic	NH4_Ars	-
W6QW26	PPSAL_2110	BN5_2136	Uncharacterized protein	Cytoplasmic	NH4_Ars	-
W6QWB1	PPSAL_1661	BN5_1672	5-methylthioadenosine/S-adenosylhomocysteine deaminase (MTA/SAH deaminase) (EC 3.5.4.28) (EC 3.5.4.31)	Cytoplasmic	NH4_Ars	-
W6QZK7	PPSAL_1011	BN5_1014	Glutathione S-transferase like protein (EC 2.5.1.18)	Unknown	NH4_Ars	-
W6QZD5	PPSAL_2769	BN5_2808	S-formylglutathione hydrolase (EC 3.1.2.12)	Unknown	NH4_Ars	-
W6RK21	PPSAL_3550	BN5_3602	IclR family transcriptional regulator	Cytoplasmic	NH4_Ars	-
W6QQF7	PPSAL_0573	BN5_0578	Urease subunit alpha (EC 3.5.1.5) (Urea amidohydrolase subunit alpha)	Cytoplasmic	NH4_Ars	-
W6QPH4	PPSAL_0228	BN5_0231	3-octaprenyl-4-hydroxybenzoate carboxy-lyase (EC 4.1.1.98) (Polyprenyl p-hydroxybenzoate decarboxylase)	Cytoplasmic	NH4_Ars	-
W6QWV0	PPSAL_2383	BN5_2413	GntR family transcriptional regulator	Cytoplasmic	NH4_Ars	-
W6QYY4	PPSAL_3463	BN5_3513	Nucleotide-binding protein BN5_3513	Cytoplasmic	NH4_Ars	-
W6RAA1	PPSAL_0138	BN5_0139	ABC transporter, solute-binding component	Periplasmic	NH4_Ars	-
W6QXT1	PPSAL_2199	BN5_2227	Sulfonate/nitrate/taurine transport system substrate-binding protein	CytoplasmicMembrane	NH4_Ars	-
W6RDK8	PPSAL_1346	BN5_1353	Protein ccoG	CytoplasmicMembrane	NH4_Ars	-
W6QXV6	PPSAL_2224	BN5_2252	tRNA-dihydrouridine(20/20a) synthase (EC 1.3.1.-) (EC 1.3.1.91) (U20-specific dihydrouridine synthase) (U20-specific Dus) (tRNA-dihydrouridine synthase A)	Cytoplasmic	NH4_Ars	-
W6RK16	PPSAL_3545	BN5_3597	UDP-N-acetylmuramate--L-alanyl-gamma-D-glutamyl-meso-2,6-diaminoheptandioate ligase (EC 6.3.2.45) (Murein peptide ligase) (UDP-N-acetylmuramate:L-alanyl-gamma-D-glutamyl-meso-diaminopimelate ligase)	Cytoplasmic	NH4_Ars	-
W6QRX5	PPSAL_1084	BN5_1088	Oxidoreductase, GMC family (EC 1.1.99.1)	CytoplasmicMembrane	NH4_Ars	-
W6RLM3	PPSAL_4162	BN5_4225	Hydrogen peroxide-inducible genes activator	Cytoplasmic	NH4_Ars	-
W6QX57	PPSAL_0110	BN5_0110	Diguanylate cyclase	Cytoplasmic	NH4_Ars	-
W6QTB1	PPSAL_1567	BN5_1579	Molybdopterin molybdochelatase	Cytoplasmic	NH4_Ars	-
W6QUU3	PPSAL_2088	BN5_2114	Nitrate transporter periplasmic component	CytoplasmicMembrane	NH4_Ars	-
W6RJ87	PPSAL_3262	BN5_3309	Acetyl-CoA acetyltransferase (EC 2.3.1.9)	Cytoplasmic	NH4_Ars	-
W6QWV1	PPSAL_1856	BN5_1877	Siroheme synthase [Includes: Sirohydrochlorin ferrochelatase (EC 4.99.1.4); Precorrin-2 dehydrogenase (EC 1.3.1.76); Uroporphyrinogen-III C-methyltransferase (Urogen III methylase) (EC 2.1.1.107) (SUMT) (Uroporphyrinogen III methylase) (UROM)]	Cytoplasmic	NH4_Ars	-
W6QZ65	PPSAL_2689	BN5_2725	NAD-glutamate dehydrogenase (EC 1.4.1.2)	Cytoplasmic	NH4_Ars	-
W6RJA4	PPSAL_3282	BN5_3329	Bifunctional protein PutA	Cytoplasmic	NH4_Ars	-
W6QY34	PPSAL_2313	BN5_2344	Metallo-lactamase	Unknown	NH4_Ars	-
W6R3F6	PPSAL_2321	BN5_2352	Uncharacterized protein	Cytoplasmic	NH4_Ars	-
W6R3E6	PPSAL_2306	BN5_2337	Coenzyme PQQ synthesis protein E (Pyrroloquinoline quinone biosynthesis protein E)	Cytoplasmic	NH4_Ars	-
W6QXS5	PPSAL_2663	BN5_2698	Multidrug resistance protein mdtC	CytoplasmicMembrane	NH4_Ars	-
W6QY65	PPSAL_2348	BN5_2379	Folylpolyglutamate synthetase (EC 6.3.2.17)	Cytoplasmic	NH4_Ars	-
W6QSF2	PPSAL_0301	BN5_0304	Uracil phosphoribosyltransferase (EC 2.4.2.9)	Cytoplasmic	NH4_Ars	-
W6QW03	PPSAL_2461	BN5_2491	Patatin-like protein	OuterMembrane	NH4_Ars	-
W6R4K3	PPSAL_2672	BN5_2707	Protein arsC (EC 3.1.3.48)	Cytoplasmic	NH4_Ars	-
W6QSH6	PPSAL_0326	BN5_0329	Glutamate synthase (EC 1.4.1.13)	Cytoplasmic	NH4_Ars	-
W6RCB8	PPSAL_0924	BN5_0932	tRNA pseudouridine synthase B (EC 5.4.99.25) (tRNA pseudouridine(55) synthase) (Psi55 synthase) (tRNA pseudouridylate synthase) (tRNA-uridine isomerase)	Cytoplasmic	NH4_Ars	-
W6R0F1	PPSAL_3974	BN5_4033	Uncharacterized protein Rv3661/MT3761	Cytoplasmic	NH4_Ars	-
W6RF96	PPSAL_1967	BN5_1990	Lactoylglutathione lyase (EC 4.4.1.5)	Unknown	NH4_Ars	-
W6R6J4	PPSAL_3399	BN5_3449	Uncharacterized protein	Cytoplasmic	NH4_Ars	-
W6QTV4	PPSAL_0778	BN5_0784	Pseudouridine synthase (EC 5.4.99.-)	Cytoplasmic	NH4_Ars	-
W6QRA7	PPSAL_0430	BN5_0433	Shikimate kinase (SK) (EC 2.7.1.71)	Cytoplasmic	NH4_Ars	-
W6R5J7	PPSAL_3042	BN5_3085	Holliday junction ATP-dependent DNA helicase RuvB (EC 3.6.4.12)	Cytoplasmic	NH4_Ars	-
W6QNZ3	PPSAL_0049	BN5_0049	Uncharacterized protein	Unknown	NH4_Ars	-
W6QQ91	PPSAL_0498	BN5_0501	Aldo/keto reductase (EC 1.1.1.-)	Cytoplasmic	NH4_Ars	-
W6QT22	PPSAL_1036	BN5_1040	Glutathione S-transferase (EC 2.5.1.18)	Cytoplasmic	NH4_Ars	-
W6QUD1	PPSAL_0978	BN5_0981	Chromosome segregation ATPase	Cytoplasmic	NH4_Ars	-
W6QZL5	PPSAL_2854	BN5_2893	tRNA U34 carboxymethyltransferase (EC 2.5.1.-)	Cytoplasmic	NH4_Ars	-
W6R144	PPSAL_3386	BN5_3436	Uracil phosphoribosyltransferase (EC 2.4.2.9) (UMP pyrophosphorylase) (UPRTase)	Cytoplasmic	NH4_Ars	-
W6R111	PPSAL_3796	BN5_3855	Uncharacterized protein	Cytoplasmic	NH4_Ars	-
W6QX10	PPSAL_0070	BN5_0070	Sulfatase family protein (EC 2.7.8.-)	CytoplasmicMembrane	NH4_Ars	-
W6QY54	PPSAL_3149	BN5_3194	Spermidine/putrescine import ATP-binding protein potA (EC 3.6.3.31)	CytoplasmicMembrane	NH4_Ars	-
W6QZ82	PPSAL_3146	BN5_3191	Pyrimidine biosynthesis enzyme THI13	Unknown	NH4_Ars	-
W6R9V8	PPSAL_0033	BN5_0033	Shikimate dehydrogenase (NADP(+)) (SDH) (EC 1.1.1.25)	Cytoplasmic	NH4_Ars	-
W6QT28	PPSAL_1486	BN5_1491	Arginine N-succinyltransferase (EC 2.3.1.109)	Cytoplasmic	NH4_Ars	-
W6QQZ6	PPSAL_0730	BN5_0736	Nitrilase/cyanide hydratase and apolipoprotein N-acyltransferase (EC 3.5.-.-)	Cytoplasmic	NH4_Ars	-
W6QZ50	PPSAL_2674	BN5_2709	Arsenical resistance protein ArsH (EC 1.7.-.-)	Cytoplasmic	NH4_Ars	-
W6RF39	PPSAL_1902	BN5_1925	Aliphatic nitrilase (EC 3.5.5.7)	Cytoplasmic	NH4_Ars	-
W6R622	PPSAL_3190	BN5_3235	Periplasmic oligopeptide-binding protein	Periplasmic	NH4_Ars	-
W6R3V7	PPSAL_4260	BN5_4324	Methionine import ATP-binding protein MetN (EC 3.6.3.-)	CytoplasmicMembrane	NH4_Ars	-
W6REL6	PPSAL_1697	BN5_1709	UvrABC system protein B (Protein UvrB) (Excinuclease ABC subunit B)	Cytoplasmic	NH4_Ars	-
W6QRW0	PPSAL_0117	BN5_0117	Phosphate transport system permease protein PstA	CytoplasmicMembrane	NH4_Ars	-
W6RE08	PPSAL_1515	BN5_1524	Fumarate hydratase class II (Fumarase C) (EC 4.2.1.2)	Cytoplasmic	NH4_Ars	-
W6RJL4	PPSAL_3412	BN5_3462	UDP-N-acetylglucosamine--N-acetylmuramyl-(pentapeptide) pyrophosphoryl-undecaprenol N-acetylglucosamine transferase (EC 2.4.1.227) (Undecaprenyl-PP-MurNAc-pentapeptide-UDPGlcNAc GlcNAc transferase)	CytoplasmicMembrane	NH4_Ars	-
W6QXN5	PPSAL_0309	BN5_0312	Methyl-accepting chemotaxis sensory transducer	OuterMembrane	NH4_Ars	-
W6R3V6	PPSAL_2472	BN5_2502	DNA polymerase III subunits gamma and tau (EC 2.7.7.7)	Cytoplasmic	NH4_Ars	-
W6QZX8	PPSAL_3410	BN5_3460	D-alanine--D-alanine ligase (EC 6.3.2.4) (D-Ala-D-Ala ligase) (D-alanylalanine synthetase)	Cytoplasmic	NH4_Ars	-
W6QXQ0	PPSAL_0329	BN5_0332	N-carbamoyl-L-amino acid amidohydrolase (EC 3.5.1.87)	Cytoplasmic	NH4_Ars	-
W6RHD6	PPSAL_2670	BN5_2705	Arsenical pump-driving ATPase (EC 3.6.3.16)	Cytoplasmic	NH4_Ars	-
W6QTE5	PPSAL_1602	BN5_1614	Oligopeptidase B (EC 3.4.21.83)	Periplasmic	NH4_Ars	-
W6QXL2	PPSAL_3006	BN5_3048	6-phosphogluconate dehydratase (EC 4.2.1.12)	Cytoplasmic	NH4_Ars	-

## Sheet: CNAs Vs CN
Protein ID	Locus	Locus	Name	Location	FC	p value
W6RDK8	PPSAL_1346	BN5_1353	Protein ccoG	CytoplasmicMembrane	-28.8633	0.00231338
W6QUA1	PPSAL_1888	BN5_1911	NADP-dependent malic enzyme (EC 1.1.1.40)	Cytoplasmic	-14.2521	0.00211917
W6QU95	PPSAL_1883	BN5_1906	Acetylornithine aminotransferase (ACOAT) (EC 2.6.1.11)	Cytoplasmic	-8.70855	0.00117843
H9N5E3	PPSAL_1621	BN5_1633	Radical SAM domain-containing protein (Radical SAM domain-containing proteinBiotin synthase-related enzymeRibosomal RNA large subunit methyltransferase N) (EC 2.1.1.-)	Unknown	-8.3055	0.00186229
W6RFM9	PPSAL_2097	BN5_2123	Assimilatory nitrite reductase (Subunit) (EC 1.7.1.4)	Cytoplasmic	-7.91369	0.0147011
W6R1L4	PPSAL_3569	BN5_3621	2-hydroxymuconic semialdehyde dehydrogenase (EC 1.2.1.-)	Cytoplasmic	-5.058	0.0128301
W6QZ30	PPSAL_2654	BN5_2689	Indolepyruvate oxidoreductase subunit iorA (EC 1.2.7.8)	Cytoplasmic	-3.38315	0.00399097
W6R265	PPSAL_1889	BN5_1912	Nitrilase (EC 3.5.5.1)	Cytoplasmic	-3.26082	0.00543789
W6QSE5	PPSAL_0291	BN5_0294	Formate dehydrogenase, alpha subunit (EC 1.2.1.2)	Cytoplasmic	-3.21719	0.00156135
W6R260	PPSAL_1884	BN5_1907	4-hydroxy-tetrahydrodipicolinate synthase (HTPA synthase) (EC 4.3.3.7)	Cytoplasmic	-3.12228	0.0138271
W6QYC5	PPSAL_2419	BN5_2449	Cytochrome c oxidase accessory protein, cbb3-type, CcoG	CytoplasmicMembrane	-2.95447	0.0018977
H9N5D9	PPSAL_1624	BN5_1636	Uncharacterized protein	Unknown	-2.87275	0.00261798
W6RAP3	PPSAL_0292	BN5_0295	Sulfurtransferase FdhD	Cytoplasmic	-2.86586	0.00759778
W6QW12	PPSAL_2090	BN5_2116	Nitrate ABC transporter, ATPase subunits C and D (EC 3.6.3.31)	CytoplasmicMembrane	-2.3161	0.0449048
W6R0E8	PPSAL_1285	BN5_1290	Ribonucleoside-diphosphate reductase subunit beta (EC 1.17.4.1)	Cytoplasmic	-2.24716	0.00449173
W6QV86	PPSAL_1297	BN5_1302	2-dehydro-3-deoxyphosphogluconate aldolase/4-hydroxy-2-oxoglutarate aldolase (EC 4.1.3.16)	Cytoplasmic	-2.22381	0.00382595
W6RB74	PPSAL_0492	BN5_0495	Phosphomethylpyrimidine synthase (EC 4.1.99.17) (Hydroxymethylpyrimidine phosphate synthase) (HMP-P synthase) (HMP-phosphate synthase) (HMPP synthase) (Thiamine biosynthesis protein ThiC)	Cytoplasmic	-2.164	0.00174848
W6QZN2	PPSAL_1035	BN5_1039	2-isopropylmalate synthase (EC 2.3.3.13) (Alpha-IPM synthase) (Alpha-isopropylmalate synthase)	Cytoplasmic	-2.08219	0.00489938
W6QWQ1	PPSAL_2676	BN5_2711	Glyceraldehyde-3-phosphate dehydrogenase (EC 1.2.1.-)	Cytoplasmic	2.00393	0.00339375
W6QXE9	PPSAL_2071	BN5_2096	Uncharacterized protein	Unknown	2.12786	0.0122341
W6RHD6	PPSAL_2670	BN5_2705	Arsenical pump-driving ATPase (EC 3.6.3.16)	Cytoplasmic	2.40089	0.00938393
W6QYM4	PPSAL_2978	BN5_3018	Serine hydroxymethyltransferase (SHMT) (Serine methylase) (EC 2.1.2.1)	Cytoplasmic	2.6243	0.00148935
W6QS37	PPSAL_0702	BN5_0708	Uncharacterized protein	Unknown	CN	-
W6QXX3	PPSAL_2239	BN5_2267	Gamma-carboxygeranoyl-CoA hydratase (EC 4.2.1.17)	Cytoplasmic	CN	-
W6QZ36	PPSAL_2659	BN5_2694	5-methyltetrahydropteroyltriglutamate--homocysteine methyltransferase (EC 2.1.1.14) (Cobalamin-independent methionine synthase) (Methionine synthase, vitamin-B12 independent isozyme)	Cytoplasmic	CN	-
W6R1N7	PPSAL_4387	BN5_4451	Putative HTH-type transcriptional regulator ykgD	Unknown	CN	-
W6R4M0	PPSAL_2702	BN5_2738	Uncharacterized protein	Cytoplasmic	CN	-
W6QVW2	PPSAL_1519	BN5_1528	UPF0176 protein BN5_1528	Cytoplasmic	CN	-
W6R012	PPSAL_3450	BN5_3500	Anti-sigma-factor antagonist	Unknown	CN	-
W6QYA3	PPSAL_2394	BN5_2424	Orotidine 5'-phosphate decarboxylase (EC 4.1.1.23) (OMP decarboxylase) (OMPDCase) (OMPdecase)	Cytoplasmic	CN	-
W6R709	PPSAL_3552	BN5_3604	Oxidoreductase FAD-binding region (EC 1.17.1.1)	Cytoplasmic	CN	-
W6RAZ0	PPSAL_0412	BN5_0415	Putative phosphoribosylformimino-5-aminoimidazole carboxamide ribotide isomerase (EC 5.3.1.16)	Unknown	CN	-
W6R2R2	PPSAL_3917	BN5_3976	Non-canonical purine NTP pyrophosphatase (EC 3.6.1.9) (Non-standard purine NTP pyrophosphatase) (Nucleoside-triphosphate diphosphatase) (Nucleoside-triphosphate pyrophosphatase) (NTPase) (Nucleotide diphosphatase)	Cytoplasmic	CN	-
W6QUL6	PPSAL_2008	BN5_2033	Uncharacterized protein	Unknown	CN	-
W6QU39	PPSAL_1818	BN5_1839	Puative trans-aconitate methyltransferase (EC 2.1.1.144)	Cytoplasmic	CN	-
W6R2R0	PPSAL_2069	BN5_2094	Uncharacterized protein	Unknown	CN	-
W6REU4	PPSAL_1787	BN5_1808	Uncharacterized protein	Cytoplasmic	CN	-
W6R6X2	PPSAL_3518	BN5_3569	Rare lipoprotein A	Unknown	CN	-
W6R2X6	PPSAL_4449	BN5_4513	50S ribosomal protein L34	Cytoplasmic	CN	-
W6QYC8	PPSAL_2424	BN5_2454	Coproporphyrinogen-III oxidase (EC 1.3.98.3)	Cytoplasmic	CN	-
W6RFX5	PPSAL_2156	BN5_2183	Transposase for insertion sequence element IS200	Cytoplasmic	CN_Ars	-
I7K7G1	PPSAL_0639	BN5_2103	Transposase for insertion sequence element IS200	Cytoplasmic	CN_Ars	-
W6RCR6	PPSAL_1073	BN5_1077	Putative acyl-CoA thioester hydrolase TC_0822 (EC 3.1.2.-)	Unknown	CN_Ars	-
W6R0W4	PPSAL_4118	BN5_4181	Uncharacterized protein	Unknown	CN_Ars	-
W6QZP9	PPSAL_3685	BN5_3742	cAMP-regulatory protein	Cytoplasmic	CN_Ars	-
W6QXS5	PPSAL_2663	BN5_2698	Multidrug resistance protein mdtC	CytoplasmicMembrane	CN_Ars	-
W6R067	PPSAL_3049	BN5_3092	Diguanylate cyclase yddV (EC 2.7.7.65)	Cytoplasmic	CN_Ars	-
W6QVQ7	PPSAL_1970	BN5_1993	Arsenate reductase (EC 1.20.4.1)	Cytoplasmic	CN_Ars	-
W6RM49	PPSAL_4386	BN5_4450	AraC family transcriptional regulator	Cytoplasmic	CN_Ars	-
W6R038	PPSAL_3024	BN5_3066	Two component LuxR family transcriptional regulator	Cytoplasmic	CN_Ars	-
W6R1S4	PPSAL_3624	BN5_3676	Protein translocase subunit SecY	CytoplasmicMembrane	CN_Ars	-
W6QSH3	PPSAL_1274	BN5_1279	UPF0718 protein MJ0584	CytoplasmicMembrane	CN_Ars	-
W6QSN9	PPSAL_0902	BN5_0908	DNA repair protein RecN (Recombination protein N)	Cytoplasmic	CN_Ars	-
W6R8E4	PPSAL_4074	BN5_4137	dTDP-4-dehydrorhamnose 3,5-epimerase (EC 5.1.3.13)	Unknown	CN_Ars	-
W6RL26	PPSAL_3978	BN5_4037	Putative membrane transport ATPase (EC 3.6.3.3)	CytoplasmicMembrane	CN_Ars	-
W6QRZ0	PPSAL_1109	BN5_1113	Glycerol-3-phosphate dehydrogenase (EC 1.1.5.3)	Cytoplasmic	CN_Ars	-
W6QXB9	PPSAL_2911	BN5_2950	Uncharacterized protein	Unknown	CN_Ars	-

## Sheet: CN Vs N
Protein ID	Locus	Locus	Name	Location	FC	p value
W6R0A3	PPSAL_3538	BN5_3590	Fatty-acyl-CoA synthase (EC 2.3.1.86)	Cytoplasmic	-54.81	0.000466702
W6QYR0	PPSAL_0634	BN5_0639	Uncharacterized protein	Unknown	-34.9265	0.000982001
W6QWM4	PPSAL_2297	BN5_2327	50S ribosomal protein L35	Cytoplasmic	-33.4183	0.00136871
W6R0J9	PPSAL_3633	BN5_3685	50S ribosomal protein L24	Cytoplasmic	-28.8427	0.000645018
W6QQA6	PPSAL_0518	BN5_0521	RNA-binding protein Hfq	Cytoplasmic	-27.9721	0.00338396
W6QZH6	PPSAL_2809	BN5_2848	Cold shock protein (Beta-ribbon, CspA family)	Cytoplasmic	-24.2251	0.00101178
W6REZ4	PPSAL_1847	BN5_1868	Translation initiation factor IF-1	Cytoplasmic	-23.2732	0.000109739
W6RK11	PPSAL_3540	BN5_3592	Acyl-CoA dehydrogenase family protein	Cytoplasmic	-20.1764	3.95073e-05
W6QRW6	PPSAL_1069	BN5_1073	30S ribosomal protein S16	Cytoplasmic	-19.9346	0.00104888
W6RJI2	PPSAL_3382	BN5_3432	30S ribosomal protein S20	Cytoplasmic	-18.3957	0.00293519
W6R3E0	PPSAL_2296	BN5_2326	50S ribosomal protein L20	Cytoplasmic	-18.2488	0.00500112
W6QSF0	PPSAL_0817	BN5_0823	Uncharacterized protein	Unknown	-16.9361	0.000369563
W6QWP5	PPSAL_2322	BN5_2353	Uncharacterized protein	Unknown	-16.4883	0.0044639
W6RDY8	PPSAL_1495	BN5_1500	Carbon storage regulator homolog	Unknown	-16.3381	0.000879422
W6RDZ3	PPSAL_1500	BN5_1509	Arc	Cytoplasmic	-15.3582	0.00794158
W6QXE9	PPSAL_2071	BN5_2096	Uncharacterized protein	Unknown	-15.207	0.000119311
W6R648	PPSAL_3234	BN5_3281	Uncharacterized protein	Cytoplasmic	-14.9144	0.00117107
W6RE40	PPSAL_1551	BN5_1562	Uncharacterized protein	Cytoplasmic	-14.6318	0.00146159
W6R8N2	PPSAL_4139	BN5_4202	50S ribosomal protein L33	Cytoplasmic	-13.5254	0.00566953
W6RKF0	PPSAL_3640	BN5_3692	30S ribosomal protein S19	Cytoplasmic	-12.4336	0.00244574
W6R0V6	PPSAL_3727	BN5_3784	30S ribosomal protein S21	Cytoplasmic	-11.7146	0.00355617
W6R2R0	PPSAL_2069	BN5_2094	Uncharacterized protein	Unknown	-11.4316	0.0249579
W6QU54	PPSAL_0888	BN5_0894	Peptidyl-prolyl cis-trans isomerase (EC 5.2.1.8)	Cytoplasmic	-11.278	0.00219782
W6QZJ6	PPSAL_3636	BN5_3688	50S ribosomal protein L29	Cytoplasmic	-10.9059	0.0298284
W6QZU8	PPSAL_2929	BN5_2968	Cold shock protein (Beta-ribbon, CspA family)	Cytoplasmic	-10.8093	0.000809369
W6QWZ8	PPSAL_2786	BN5_2825	Outer membrane chaperone Skp (OmpH)	Unknown	-10.1464	0.000423774
W6R1Y8	PPSAL_3649	BN5_3701	30S ribosomal protein S12	Cytoplasmic	-9.7412	0.00437743
W6R1A7	PPSAL_3451	BN5_3501	Toluene tolerance family protein	Unknown	-9.15399	0.00040216
W6QZL4	PPSAL_3641	BN5_3693	50S ribosomal protein L2	Cytoplasmic	-9.13159	0.00408908
W6RJH8	PPSAL_3377	BN5_3427	Peptidyl-prolyl cis-trans isomerase (EC 5.2.1.8)	Cytoplasmic	-8.89092	0.000166851
W6RK91	PPSAL_3610	BN5_3662	OmpW family outer membrane protein	OuterMembrane	-8.87922	1.38816e-05
W6R3S3	PPSAL_2442	BN5_2472	YciI like Protein	Unknown	-8.59283	0.016607
W6RIL1	PPSAL_3020	BN5_3062	Peptidyl-prolyl cis-trans isomerase (PPIase) (EC 5.2.1.8)	Periplasmic	-8.50592	0.0049233
W6QUL4	PPSAL_1072	BN5_1076	50S ribosomal protein L19	Cytoplasmic	-8.28155	0.000935798
W6R7B8	PPSAL_3637	BN5_3689	50S ribosomal protein L16	Cytoplasmic	-8.24451	4.09586e-05
W6R7C1	PPSAL_3642	BN5_3694	50S ribosomal protein L23	Cytoplasmic	-8.13984	0.00236627
W6RAQ0	PPSAL_0307	BN5_0310	Response regulator receiver protein	Cytoplasmic	-8.07876	0.00120005
W6QU88	PPSAL_1448	BN5_1453	50S ribosomal protein L32	Cytoplasmic	-8.05341	0.0235788
W6R378	PPSAL_2222	BN5_2250	Uncharacterized protein	OuterMembrane	-8.02444	0.00165775
W6R020	PPSAL_3004	BN5_3044	Peptidyl-prolyl cis-trans isomerase (EC 5.2.1.8)	Cytoplasmic	-8.00592	0.00155275
W6R1T6	PPSAL_3634	BN5_3686	50S ribosomal protein L14	Cytoplasmic	-7.96477	0.0038077
W6QRK3	PPSAL_0515	BN5_0518	N-acetylmuramoyl-L-alanine amidase (EC 3.5.1.28)	Unknown	-7.88986	0.000587772
W6R9I1	PPSAL_4448	BN5_4512	Ribonuclease P protein component (RNase P protein) (RNaseP protein) (EC 3.1.26.5) (Protein C5)	Unknown	-7.80861	0.0122179
W6R3F0	PPSAL_2311	BN5_2342	PQQ-containing dehydrogenase	Periplasmic	-7.59649	0.0441918
W6QZP7	PPSAL_2884	BN5_2923	Lipoprotein, putative	Unknown	-7.51028	0.014601
W6RC58	PPSAL_0844	BN5_0850	10 kDa chaperonin (GroES protein) (Protein Cpn10)	Cytoplasmic	-7.34485	0.0020785
W6QT43	PPSAL_0541	BN5_0546	Azurin	Periplasmic	-7.25764	0.000191371
W6R1B3	PPSAL_1588	BN5_1600	Long-chain fatty acid transport protein	OuterMembrane	-7.0922	0.00304096
W6R131	PPSAL_4148	BN5_4211	Keratin, type II cytoskeletal 75	Unknown	-6.96247	0.00666058
W6R1C9	PPSAL_4262	BN5_4326	D-methionine-binding lipoprotein metQ	CytoplasmicMembrane	-6.96087	0.00923144
W6R1W4	PPSAL_3639	BN5_3691	50S ribosomal protein L22	Cytoplasmic	-6.63134	0.00671566
W6RKD3	PPSAL_3635	BN5_3687	30S ribosomal protein S17	Cytoplasmic	-6.55275	0.00467999
W6QUA9	PPSAL_0943	BN5_0951	RNA polymerase-binding transcription factor DksA	Cytoplasmic	-6.23058	0.0174682
W6RKA7	PPSAL_3625	BN5_3677	50S ribosomal protein L15	Cytoplasmic	-6.18626	0.00639563
W6QRJ2	PPSAL_0925	BN5_0933	30S ribosomal protein S15	Cytoplasmic	-6.11676	0.00725318
W6QYV7	PPSAL_3433	BN5_3483	50S ribosomal protein L13	Cytoplasmic	-5.81683	0.000902625
W6QWQ4	PPSAL_2681	BN5_2717	Putative lipoprotein (EC 6.3.2.6)	OuterMembrane	-5.80314	0.00689366
W6R9C0	PPSAL_4388	BN5_4452	Alkyl hydroperoxide reductase AhpD (EC 1.11.1.15)	Unknown	-5.71281	0.00498088
W6RAC3	PPSAL_0148	BN5_0149	Putative endoribonuclease L-PSP	Unknown	-5.67964	0.000118852
W6QZG6	PPSAL_3631	BN5_3683	30S ribosomal protein S14	Cytoplasmic	-5.5831	0.0101246
W6QZF3	PPSAL_3621	BN5_3673	30S ribosomal protein S11	Cytoplasmic	-5.51489	0.0261505
W6RJ65	PPSAL_3227	BN5_3273	Uncharacterized protein	Unknown	-5.50357	0.0135648
W6R936	PPSAL_4298	BN5_4362	Uncharacterized protein in lpd-3 5'region	Unknown	-5.50026	0.0058627
W6R473	PPSAL_4370	BN5_4434	Peptide methionine sulfoxide reductase MsrA (Protein-methionine-S-oxide reductase) (EC 1.8.4.11) (Peptide-methionine (S)-S-oxide reductase) (Peptide Met(O) reductase)	Cytoplasmic	-5.48617	0.0034225
W6R202	PPSAL_4140	BN5_4203	50S ribosomal protein L28	Cytoplasmic	-5.33813	0.00538804
W6QYD8	PPSAL_2893	BN5_2932	Outer membrane lipoprotein SlyB	OuterMembrane	-5.29758	0.0200689
W6R0I3	PPSAL_3618	BN5_3670	50S ribosomal protein L17	Cytoplasmic	-5.2331	0.00764757
W6QWP0	PPSAL_2317	BN5_2348	PQQ containing dehydrogenase	Periplasmic	-5.13726	0.00113628
W6QZS8	PPSAL_1075	BN5_1079	Thiol:disulfide interchange protein DsbC (EC 5.3.4.1)	Periplasmic	-5.03468	0.00429319
W6QQM4	PPSAL_0191	BN5_0193	Nucleoside diphosphate kinase regulator	Cytoplasmic	-4.95396	0.00183494
W6R7C9	PPSAL_3652	BN5_3704	50S ribosomal protein L7/L12	Unknown	-4.85005	0.00333481
W6RC60	PPSAL_0849	BN5_0855	50S ribosomal protein L21	Cytoplasmic	-4.78814	0.000709777
W6QTN7	PPSAL_1241	BN5_1245	Soluble aldose sugar dehydrogenase yliI (EC 1.1.5.-)	CytoplasmicMembrane	-4.76101	0.00039322
W6R4J6	PPSAL_2662	BN5_2697	Solvent efflux pump periplasmic linker srpA	CytoplasmicMembrane	-4.54653	0.00145422
W6RKY6	PPSAL_3943	BN5_4002	Gamma-glutamyltranspeptidase (EC 2.3.2.2)	Periplasmic	-4.45461	0.0262135
W6QVP2	PPSAL_2340	BN5_2371	Electron transfer flavoprotein subunit alpha	Unknown	-4.44598	0.000788485
W6QXZ3	PPSAL_0419	BN5_0422	50S ribosomal protein L31	Cytoplasmic	-4.43561	0.0025549
W6QR20	PPSAL_0345	BN5_0348	Lipoprotein, putative	Unknown	-4.39004	0.015759
W6R0P2	PPSAL_3648	BN5_3700	30S ribosomal protein S7	Cytoplasmic	-4.29671	0.0042318
W6R4U4	PPSAL_2792	BN5_2831	Ribosome-recycling factor (RRF) (Ribosome-releasing factor)	Cytoplasmic	-4.29552	0.0032983
W6RKF5	PPSAL_3645	BN5_3697	30S ribosomal protein S10	Cytoplasmic	-4.23384	0.000487386
W6QYG3	PPSAL_0574	BN5_0579	Urease subunit beta (EC 3.5.1.5) (Urea amidohydrolase subunit beta)	Cytoplasmic	-4.20829	0.0196458
W6QY71	PPSAL_2828	BN5_2867	Periplasmic protein-like protein	Unknown	-4.13762	0.00504952
W6QXS7	PPSAL_3075	BN5_3119	Putative quercetin 2,3-dioxygenase PA3240 (EC 1.13.11.24)	Cytoplasmic	-4.03304	0.000221854
W6R0J3	PPSAL_3628	BN5_3680	50S ribosomal protein L18	Cytoplasmic	-4.03062	0.0176277
W6QZF8	PPSAL_3626	BN5_3678	50S ribosomal protein L30	Cytoplasmic	-4.01055	0.0325415
W6QU31	PPSAL_1808	BN5_1829	Exodeoxyribonuclease III (EC 3.1.11.2)	Cytoplasmic	-3.99206	0.000753666
W6R187	PPSAL_3431	BN5_3481	Ubiquinol-cytochrome c reductase iron-sulfur subunit (EC 1.10.2.2)	CytoplasmicMembrane	-3.97613	0.00271346
W6R3N9	PPSAL_2412	BN5_2442	Cytochrome c oxidase, cbb3-type, subunit II (EC 1.9.3.1)	Unknown	-3.97549	0.00286696
W6QY03	PPSAL_0429	BN5_0432	Type IV pilus assembly protein PilQ	OuterMembrane	-3.96513	0.00585851
W6QT34	PPSAL_0531	BN5_0536	30S ribosomal protein S18	Cytoplasmic	-3.83874	0.0127748
W6R293	PPSAL_3763	BN5_3821	Transcriptional regulator, putative	Cytoplasmic	-3.83821	0.00262969
W6QU71	PPSAL_0903	BN5_0909	Protein GrpE (HSP-70 cofactor)	Unknown	-3.78143	0.00365761
W6RHV8	PPSAL_2795	BN5_2834	30S ribosomal protein S2	Cytoplasmic	-3.76522	0.00173462
W6RC32	PPSAL_0809	BN5_0815	RND family efflux transporter MFP subunit	CytoplasmicMembrane	-3.72395	0.0145701
W6QU36	PPSAL_1813	BN5_1834	Multidrug resistance protein mdtA	CytoplasmicMembrane	-3.5873	0.000248911
W6R0B8	PPSAL_3098	BN5_3142	Peptidyl-prolyl cis-trans isomerase (EC 5.2.1.8)	Cytoplasmic	-3.49817	0.00592627
W6QU93	PPSAL_0923	BN5_0931	Ribosome-binding factor A	Cytoplasmic	-3.48244	0.0206103
W6R3F4	PPSAL_2316	BN5_2347	Cytochrome c550	Unknown	-3.45719	0.000770272
W6R3U5	PPSAL_2462	BN5_2492	LysM domain protein	Cytoplasmic	-3.38385	0.00954409
W6QWH2	PPSAL_1731	BN5_1752	DNA-binding protein HU	Cytoplasmic	-3.36289	0.0010378
W6QQB2	PPSAL_0076	BN5_0076	Extracellular solute-binding protein	Periplasmic	-3.3429	0.0145208
W6R1Z2	PPSAL_3654	BN5_3706	50S ribosomal protein L1	Cytoplasmic	-3.17422	0.000269499
W6REP1	PPSAL_1727	BN5_1748	Trigger factor (TF) (EC 5.2.1.8) (PPIase)	Cytoplasmic	-3.15863	0.0151006
W6QZC4	PPSAL_0911	BN5_0917	Transcription elongation factor GreA (Transcript cleavage factor GreA)	Cytoplasmic	-3.15018	0.0156429
W6QTM2	PPSAL_0688	BN5_0694	TonB-dependent siderophore receptor	OuterMembrane	-3.12488	0.00644521
W6RLE3	PPSAL_4102	BN5_4165	Antioxidant, AhpC/Tsa family (EC 1.11.1.15)	Cytoplasmic	-3.10215	0.00416869
W6RFI0	PPSAL_2052	BN5_2077	Uncharacterized protein	Unknown	-3.04921	0.0378425
W6QWA0	PPSAL_1645	BN5_1657	Lipoprotein heavy metal/multidrug efflux protein	CytoplasmicMembrane	-3.025	0.00839678
W6RAK9	PPSAL_0257	BN5_0260	Putrescine-binding periplasmic protein	Periplasmic	-3.02423	0.0107452
W6RGB7	PPSAL_2324	BN5_2355	Beta-propeller repeat protein	Unknown	-3.00834	0.0264073
W6R8G1	PPSAL_4089	BN5_4152	Porin D (EC 3.4.21.-)	OuterMembrane	-2.99122	0.000119008
W6R1C2	PPSAL_3921	BN5_3980	tRNA (guanine-N(7)-)-methyltransferase (EC 2.1.1.33) (tRNA (guanine(46)-N(7))-methyltransferase) (tRNA(m7G46)-methyltransferase)	Cytoplasmic	-2.9416	0.00120516
W6QZM7	PPSAL_2864	BN5_2903	Peptidase S1C, Do	Periplasmic	-2.91878	0.00101511
W6RGJ0	PPSAL_2420	BN5_2450	Cytochrome c oxidase accessory protein CcoH	CytoplasmicMembrane	-2.91265	0.0293605
W6R2F9	PPSAL_3832	BN5_3891	TRAP dicarboxylate transporter, DctP subunit	Periplasmic	-2.89896	0.00565759
W6RKG0	PPSAL_3655	BN5_3707	50S ribosomal protein L11	Cytoplasmic	-2.87827	0.022423
W6R6X2	PPSAL_3518	BN5_3569	Rare lipoprotein A	Unknown	-2.82366	0.0394317
W6R788	PPSAL_3622	BN5_3674	30S ribosomal protein S13	Cytoplasmic	-2.77624	0.0376457
W6QUK4	PPSAL_1062	BN5_1066	Carnitine operon protein caiE	Cytoplasmic	-2.77374	0.00187518
W6R0L9	PPSAL_3638	BN5_3690	30S ribosomal protein S3	Cytoplasmic	-2.76587	0.0192078
W6QYC8	PPSAL_2424	BN5_2454	Coproporphyrinogen-III oxidase (EC 1.3.98.3)	Cytoplasmic	-2.74937	0.0316127
W6R045	PPSAL_3029	BN5_3071	Phosphoketolase	CytoplasmicMembrane	-2.73916	0.00771399
W6RIL9	PPSAL_3030	BN5_3072	Metallo-beta-lactamase family protein	Cytoplasmic	-2.69465	0.00406677
W6QQK7	PPSAL_0166	BN5_0168	Cytochrome c5-like protein	Unknown	-2.69453	0.0219766
W6QRB3	PPSAL_0850	BN5_0856	50S ribosomal protein L27	Cytoplasmic	-2.6774	0.0028092
W6QSQ9	PPSAL_0922	BN5_0930	Translation initiation factor IF-2	Cytoplasmic	-2.67654	0.00821946
W6QXJ6	PPSAL_0254	BN5_0257	Agmatine deiminase (EC 3.5.3.12) (Agmatine iminohydrolase)	Cytoplasmic	-2.65682	0.00606145
W6QYY0	PPSAL_3458	BN5_3508	Lipopolysaccharide export system protein LptA	Unknown	-2.58005	0.01197
W6QTA9	PPSAL_1111	BN5_1115	Cys-tRNA(Pro)/Cys-tRNA(Cys) deacylase (EC 4.2.-.-)	Cytoplasmic	-2.57791	0.0439376
W6QZ32	#N/A	BN5_3568	Uncharacterized protein	Unknown	-2.56028	0.012364
W6RLY4	PPSAL_4301	BN5_4365	31 kDa immunogenic protein	Unknown	-2.52439	0.0203068
W6R8B1	PPSAL_4044	BN5_4106	Secretion protein HlyD family protein	CytoplasmicMembrane	-2.44257	0.0092499
W6RG39	PPSAL_2230	BN5_2258	VacJ family lipoprotein	OuterMembrane	-2.43249	0.00488902
W6RI69	PPSAL_2900	BN5_2939	Pyridoxine/pyridoxamine 5'-phosphate oxidase (EC 1.4.3.5) (PNP/PMP oxidase) (PNPOx) (Pyridoxal 5'-phosphate synthase)	Cytoplasmic	-2.33674	0.00508391
W6RL89	PPSAL_4042	BN5_4104	Acetyl-CoA acetyltransferase (EC 2.3.1.9)	Cytoplasmic	-2.32039	0.000819488
W6R634	PPSAL_3209	BN5_3255	Uncharacterized protein	Unknown	-2.30873	0.0348863
W6QXQ4	PPSAL_3056	BN5_3099	Uncharacterized protein	Cytoplasmic	-2.30165	0.0115133
W6RE32	PPSAL_1541	BN5_1552	Uncharacterized protein	Unknown	-2.26451	0.036238
W6QVZ5	PPSAL_2070	BN5_2095	Outer membrane porin, OprD family	OuterMembrane	-2.26127	0.0258736
W6RCV7	PPSAL_1108	BN5_1112	Bacterioferritin (EC 1.16.3.1)	Cytoplasmic	-2.25704	0.0413373
W6QV68	PPSAL_2167	BN5_2194	Peptide methionine sulfoxide reductase MsrB (EC 1.8.4.12) (Peptide-methionine (R)-S-oxide reductase)	Cytoplasmic	-2.22247	0.0483559
W6RE84	PPSAL_1591	BN5_1603	Glutamate dehydrogenase	Unknown	-2.22073	0.00183993
W6QWV3	PPSAL_2741	BN5_2780	Periplasmic nitrate reductase, electron transfer subunit (Diheme cytochrome c NapB)	Periplasmic	-2.20682	0.0256474
W6QWW4	PPSAL_0030	BN5_0030	Threonylcarbamoyl-AMP synthase (TC-AMP synthase) (EC 2.7.7.87) (L-threonylcarbamoyladenylate synthase) (t(6)A37 threonylcarbamoyladenosine biosynthesis protein TsaC) (tRNA threonylcarbamoyladenosine biosynthesis protein TsaC)	Cytoplasmic	-2.19411	0.00503554
W6RJ51	PPSAL_3207	BN5_3253	GTPase Der (GTP-binding protein EngA)	Cytoplasmic	-2.16921	0.00648682
W6RIN3	PPSAL_3050	BN5_3093	Cold-shock DNA-binding protein family protein	CytoplasmicMembrane	-2.16875	0.0113566
W6R745	PPSAL_3582	BN5_3634	B12 family TonB-dependent receptor	OuterMembrane	-2.13996	0.00479074
W6QSF7	PPSAL_0306	BN5_0309	Response regulator receiver protein	Cytoplasmic	-2.13608	0.00313562
W6QYV0	PPSAL_3053	BN5_3096	Porin D (EC 3.4.21.-)	OuterMembrane	-2.1283	0.000509194
W6R0A6	PPSAL_1235	BN5_1239	Phosphonates-binding periplasmic protein	Periplasmic	-2.08426	0.00421951
W6QZA9	PPSAL_3586	BN5_3638	Aspartyl protease-like protein	Unknown	-2.0769	0.00317855
W6RJQ9	PPSAL_3452	BN5_3502	Uncharacterized protein	Unknown	-2.06953	0.00343604
W6QU53	PPSAL_1833	BN5_1854	Uncharacterized protein	Unknown	-2.0508	0.0106504
W6QSL8	PPSAL_1324	BN5_1329	Multidrug resistance protein A	CytoplasmicMembrane	-2.01531	0.0159989
W6R1J6	PPSAL_3549	BN5_3601	Inorganic pyrophosphatase (EC 3.6.1.1) (Pyrophosphate phospho-hydrolase) (PPase)	Cytoplasmic	-2.01349	0.0464353
W6RDU5	PPSAL_1455	BN5_1460	Uncharacterized protein	Unknown	-2.0095	0.0260323
W6RJ56	PPSAL_3212	BN5_3258	Uncharacterized protein	Unknown	2.00347	0.021987
W6QVL2	PPSAL_2310	BN5_2341	Aldehyde dehydrogenase (EC 1.2.1.3)	Cytoplasmic	2.02319	0.00500591
W6QRR4	PPSAL_1015	BN5_1018	Aldehyde dehydrogenase (EC 1.2.1.3)	Cytoplasmic	2.02319	0.00500591
W6QS52	PPSAL_1154	BN5_1158	Exu regulon transcriptional regulator	Cytoplasmic	2.02532	0.00872974
W6QXP3	PPSAL_2155	BN5_2182	Citrate synthase	Cytoplasmic	2.04571	0.000703464
W6QSR7	PPSAL_1374	BN5_1379	Fatty acid oxidation complex subunit alpha [Includes: 3-hydroxyacyl-CoA dehydrogenase (EC 1.1.1.35); Enoyl-CoA hydratase/Delta(3)-cis-Delta(2)-trans-enoyl-CoA isomerase/3-hydroxybutyryl-CoA epimerase (EC 4.2.1.17) (EC 5.1.2.3) (EC 5.3.3.8)]	Cytoplasmic	2.04888	0.00985929
W6QSD2	PPSAL_0276	BN5_0279	Osmolarity response regulator	Cytoplasmic	2.05941	0.00247562
W6QTQ0	PPSAL_1668	BN5_1679	Histidinol-phosphate aminotransferase (EC 2.6.1.9) (Imidazole acetol-phosphate transaminase)	Cytoplasmic	2.07853	0.0275336
W6QQ64	PPSAL_0001	BN5_0001	Chromosomal replication initiator protein DnaA	Cytoplasmic	2.07998	0.00302414
W6R0N7	PPSAL_3643	BN5_3695	50S ribosomal protein L4	Cytoplasmic	2.0807	0.00110453
W6QPB0	PPSAL_0154	BN5_0156	Succinate-semialdehyde dehydrogenase I (EC 1.2.1.16)	Cytoplasmic	2.10196	0.000298231
W6QVS9	PPSAL_1995	BN5_2020	Phospho-2-dehydro-3-deoxyheptonate aldolase (EC 2.5.1.54)	Cytoplasmic	2.11047	0.000386461
W6QWD0	PPSAL_2198	BN5_2226	Enoyl-[acyl-carrier-protein] reductase [NADH] (EC 1.3.1.9)	CytoplasmicMembrane	2.12299	0.000722921
W6R1T3	PPSAL_4095	BN5_4158	Sulfate-binding protein	Periplasmic	2.12727	0.012144
W6QY06	PPSAL_2753	BN5_2792	Phosphoribosylformylglycinamidine cyclo-ligase (EC 6.3.3.1) (AIR synthase) (AIRS) (Phosphoribosyl-aminoimidazole synthetase)	Cytoplasmic	2.12756	0.00487785
W6QUP1	PPSAL_1594	BN5_1606	Ribonuclease D (RNase D) (EC 3.1.13.5)	Cytoplasmic	2.12783	0.0220679
W6RKK5	PPSAL_3719	BN5_3776	Putative serine protein kinase, PrkA	Cytoplasmic	2.13243	0.00158242
W6R0R5	PPSAL_3231	BN5_3277	Queuine tRNA-ribosyltransferase (EC 2.4.2.29) (Guanine insertion enzyme) (tRNA-guanine transglycosylase)	Cytoplasmic	2.13273	0.00093083
W6RLB7	PPSAL_4072	BN5_4135	dTDP-glucose 4,6-dehydratase (EC 4.2.1.46)	Cytoplasmic	2.1463	0.00283842
W6QXG9	PPSAL_2961	BN5_3000	Enoyl-CoA hydratase/isomerase family protein (EC 4.2.1.17)	Cytoplasmic	2.1608	0.00479324
W6R0Z7	PPSAL_1487	BN5_1492	Arginine N-succinyltransferase (EC 2.3.1.109)	Cytoplasmic	2.1641	0.00021726
W6QYE0	PPSAL_3238	BN5_3285	Probable cytosol aminopeptidase (EC 3.4.11.1) (Leucine aminopeptidase) (LAP) (EC 3.4.11.10) (Leucyl aminopeptidase)	Cytoplasmic	2.1643	0.0299179
W6QWQ8	PPSAL_1826	BN5_1847	NADH-quinone oxidoreductase (EC 1.6.5.11)	Cytoplasmic	2.18455	0.000111819
W6QXN0	PPSAL_0299	BN5_0302	Dihydroorotase (DHOase) (EC 3.5.2.3)	Cytoplasmic	2.20406	0.000433487
W6QRJ1	PPSAL_0505	BN5_0508	Sulfurtransferase	Cytoplasmic	2.20978	0.0121444
W6QYU0	PPSAL_2594	BN5_2628	Chemotaxis protein CheA (EC 2.7.3.-)	Cytoplasmic	2.2233	0.0133096
W6RC63	PPSAL_0854	BN5_0860	Probable malate:quinone oxidoreductase (EC 1.1.5.4) (MQO) (Malate dehydrogenase [quinone])	Cytoplasmic	2.24285	0.000789799
W6R9G5	PPSAL_4433	BN5_4497	ATP synthase subunit beta (EC 3.6.3.14) (ATP synthase F1 sector subunit beta) (F-ATPase subunit beta)	Cytoplasmic	2.24648	0.000379227
W6QUX4	PPSAL_2113	BN5_2139	2-methylisocitrate lyase (2-MIC) (MICL) (EC 4.1.3.30) ((2R,3S)-2-methylisocitrate lyase)	Cytoplasmic	2.24981	0.00165167
W6QYA6	PPSAL_0524	BN5_0527	Adenylosuccinate synthetase (AMPSase) (AdSS) (EC 6.3.4.4) (IMP--aspartate ligase)	Cytoplasmic	2.24986	0.000537926
W6QUJ2	PPSAL_1549	BN5_1560	GTP pyrophosphokinase (EC 2.7.6.5)	Cytoplasmic	2.25553	0.0360289
W6QPU0	PPSAL_0343	BN5_0346	Phosphoglycerate kinase (EC 2.7.2.3)	Cytoplasmic	2.26101	0.00417868
W6R8Q9	PPSAL_4144	BN5_4207	DNA/pantothenate metabolism flavoprotein (EC 6.3.2.5)	Cytoplasmic	2.26645	0.00284245
W6QX86	PPSAL_2508	BN5_2542	Aconitate hydratase (Aconitase) (EC 4.2.1.3)	Cytoplasmic	2.26718	0.0247536
W6QVJ7	PPSAL_2295	BN5_2325	Phenylalanine--tRNA ligase alpha subunit (EC 6.1.1.20) (Phenylalanyl-tRNA synthetase alpha subunit) (PheRS)	Cytoplasmic	2.26891	0.00196695
W6R3S5	PPSAL_4230	BN5_4294	Uncharacterized protein	Unknown	2.26891	0.000322004
W6QSH0	PPSAL_0837	BN5_0843	Methylmalonate-semialdehyde dehydrogenase (EC 1.2.1.27)	Cytoplasmic	2.27411	0.00369959
W6QZE7	PPSAL_3215	BN5_3261	Nucleoside diphosphate kinase (NDK) (NDP kinase) (EC 2.7.4.6) (Nucleoside-2-P kinase)	Extracellular	2.28242	0.000588419
W6QXJ4	PPSAL_2121	BN5_2147	3'-phosphoadenosine 5'-phosphosulfate reductase (EC 1.8.4.8)	Cytoplasmic	2.29474	0.000811225
W6R077	PPSAL_3899	BN5_3958	Glutamine synthetase (EC 6.3.1.2)	Cytoplasmic	2.29676	0.00118402
W6QU94	PPSAL_1453	BN5_1458	3-oxoacyl-[acyl-carrier-protein] synthase 2 (EC 2.3.1.179)	CytoplasmicMembrane	2.31215	0.00322653
W6QWH8	PPSAL_1736	BN5_1757	Aconitate hydratase B (EC 4.2.1.3) (EC 4.2.1.99) (2-methylisocitrate dehydratase)	Cytoplasmic	2.32506	0.000265447
W6R6P6	PPSAL_3454	BN5_3504	ABC transporter related (EC 3.6.3.27)	CytoplasmicMembrane	2.34247	0.00682754
W6REQ3	PPSAL_1742	BN5_1763	Glutamine--tRNA ligase (EC 6.1.1.18) (Glutaminyl-tRNA synthetase) (GlnRS)	Cytoplasmic	2.34675	0.00713134
W6REZ0	PPSAL_1842	BN5_1863	Isocitrate dehydrogenase (EC 1.1.1.42)	Unknown	2.387	0.00142853
W6RHN0	PPSAL_2735	BN5_2774	Alkaline phosphatase synthesis transcriptional regulatory protein sphR	Cytoplasmic	2.40638	0.00175757
W6QWK6	PPSAL_1771	BN5_1792	3-oxoacyl-(Acyl-carrier-protein) synthase I (EC 2.3.1.41)	Cytoplasmic	2.40677	0.00330823
W6R2B9	PPSAL_4249	BN5_4313	Putative exported oxidoreductase subunit (EC 1.3.99.16)	CytoplasmicMembrane	2.41633	0.00900054
W6QSE0	PPSAL_0807	BN5_0813	Putative efflux pump outer membrane protein ttgC	OuterMembrane	2.42682	0.0260921
W6QW62	PPSAL_1635	BN5_1647	ATP-dependent Clp protease ATP-binding subunit ClpC (EC 3.1.21.-)	Cytoplasmic	2.42889	1.59783e-05
W6QYU3	PPSAL_3048	BN5_3091	Ferritin, Dps family protein	Cytoplasmic	2.45604	0.0029787
W6REY3	PPSAL_1832	BN5_1853	Isocitrate lyase (EC 4.1.3.1)	Cytoplasmic	2.45922	0.000919345
W6RFP6	PPSAL_2112	BN5_2138	Citrate synthase	Cytoplasmic	2.46821	9.07996e-05
W6R0Q1	PPSAL_1395	BN5_1400	FAD:protein FMN transferase (EC 2.7.1.180)	Cytoplasmic	2.49533	0.00319711
W6RL63	PPSAL_4017	BN5_4078	Amino acid ABC transporter, ATP-binding protein (EC 3.6.3.21)	CytoplasmicMembrane	2.5106	0.0305014
W6RA13	PPSAL_0088	BN5_0088	GCN5-related N-acetyltransferase (EC 2.3.1.-)	Cytoplasmic	2.54256	0.0103196
W6QZG2	PPSAL_2794	BN5_2833	Elongation factor Ts (EF-Ts)	Cytoplasmic	2.54912	0.000102012
W6QXB4	PPSAL_2036	BN5_2061	UTP--glucose-1-phosphate uridylyltransferase (EC 2.7.7.9) (UDP-glucose pyrophosphorylase)	Cytoplasmic	2.61685	0.00643472
W6QZ00	PPSAL_3107	BN5_3151	ATP-dependent protease, putative	Cytoplasmic	2.62818	0.0086218
W6QQB0	PPSAL_0523	BN5_0526	ATP phosphoribosyltransferase regulatory subunit	Cytoplasmic	2.64036	0.000373293
W6QXF9	PPSAL_0200	BN5_0202	Porphobilinogen deaminase (PBG) (EC 2.5.1.61) (Hydroxymethylbilane synthase) (HMBS) (Pre-uroporphyrinogen synthase)	Cytoplasmic	2.67091	0.000521328
W6QRT7	PPSAL_0600	BN5_0605	Acetyl-CoA carboxylase biotin carboxyl carrier protein subunit (EC 6.4.1.2)	Cytoplasmic	2.69465	0.00029732
W6REY8	PPSAL_1837	BN5_1858	Adenylosuccinate lyase (ASL) (EC 4.3.2.2) (Adenylosuccinase)	Cytoplasmic	2.69534	0.00774969
W6QY45	PPSAL_2798	BN5_2837	Succinyldiaminopimelate transaminase (EC 2.6.1.17)	CytoplasmicMembrane	2.70288	0.000821095
W6RJD4	PPSAL_3322	BN5_3371	Ribose-phosphate pyrophosphokinase (RPPK) (EC 2.7.6.1) (5-phospho-D-ribosyl alpha-1-diphosphate) (Phosphoribosyl diphosphate synthase) (Phosphoribosyl pyrophosphate synthase) (P-Rib-PP synthase) (PRPP synthase) (PRPPase)	Cytoplasmic	2.71164	0.000638942
W6QVW1	PPSAL_2416	BN5_2446	Cytochrome c oxidase, cbb3-type, subunit II (EC 1.9.3.1)	Cytoplasmic	2.71377	0.00161293
W6RKX9	PPSAL_3933	BN5_3992	Peptidase M16 domain-containing protein (EC 3.4.99.-)	Unknown	2.72118	0.0220371
W6QRE4	PPSAL_0880	BN5_0886	Beta-lactamase domain-containing protein	Cytoplasmic	2.73619	0.0115798
W6R312	PPSAL_4006	BN5_4066	1-(5-phosphoribosyl)-5-[(5-phosphoribosylamino)methylideneamino] imidazole-4-carboxamide isomerase (EC 5.3.1.16) (Phosphoribosylformimino-5-aminoimidazole carboxamide ribotide isomerase)	Cytoplasmic	2.74962	0.000744984
W6RAZ6	PPSAL_0417	BN5_0420	Arginine--tRNA ligase (EC 6.1.1.19) (Arginyl-tRNA synthetase) (ArgRS)	Cytoplasmic	2.74988	0.0132103
W6QZA4	PPSAL_3581	BN5_3633	1-deoxy-D-xylulose-5-phosphate synthase (EC 2.2.1.7) (1-deoxyxylulose-5-phosphate synthase) (DXP synthase) (DXPS)	Cytoplasmic	2.76376	0.00379676
W6QZF5	PPSAL_3225	BN5_3271	tRNA (cytidine/uridine-2'-O-)-methyltransferase TrmJ (EC 2.1.1.200) (tRNA (cytidine(32)/uridine(32)-2'-O)-methyltransferase) (tRNA Cm32/Um32 methyltransferase)	Cytoplasmic	2.76625	0.0026253
W6QY58	PPSAL_2813	BN5_2852	Putative ABC-2 type transport system ATP-binding protein (EC 3.6.3.30)	Cytoplasmic	2.78189	0.000582417
W6R782	PPSAL_3617	BN5_3669	Catalase-peroxidase (CP) (EC 1.11.1.21) (Peroxidase/catalase)	Cytoplasmic	2.78788	0.000704983
W6QW84	PPSAL_2149	BN5_2176	Dihydrolipoyllysine-residue succinyltransferase component of 2-oxoglutarate dehydrogenase complex (EC 2.3.1.61) (2-oxoglutarate dehydrogenase complex component E2)	Cytoplasmic	2.7882	0.000117626
W6QRU1	PPSAL_0605	BN5_0610	Uncharacterized protein	Unknown	2.79255	0.0120103
W6QXW4	PPSAL_0394	BN5_0397	Proline iminopeptidase (EC 3.4.11.5)	Cytoplasmic	2.80788	0.00126261
W6RLV5	PPSAL_4266	BN5_4330	DNA helicase (EC 3.6.4.12)	Cytoplasmic	2.81269	0.00281512
W6QTK8	PPSAL_1637	BN5_1649	ATP-dependent zinc metalloprotease FtsH (EC 3.4.24.-)	CytoplasmicMembrane	2.83235	0.00302748
W6QU57	PPSAL_1413	BN5_1418	Ribosomal RNA large subunit methyltransferase K/L [Includes: 23S rRNA m2G2445 methyltransferase (EC 2.1.1.173) (rRNA (guanine-N(2)-)-methyltransferase RlmL); 23S rRNA m7G2069 methyltransferase (EC 2.1.1.264) (rRNA (guanine-N(7)-)-methyltransferase RlmK)]	Cytoplasmic	2.84715	0.000357728
W6QQX2	PPSAL_0300	BN5_0303	Aspartate carbamoyltransferase (EC 2.1.3.2) (Aspartate transcarbamylase) (ATCase)	Cytoplasmic	2.89949	0.0193738
W6QYQ0	PPSAL_3008	BN5_3050	Methylglyoxal synthase (MGS) (EC 4.2.3.3)	Cytoplasmic	2.90338	0.00205375
W6RHE4	PPSAL_2680	BN5_2716	Phosphoribosylaminoimidazole-succinocarboxamide synthase (EC 6.3.2.6) (SAICAR synthetase)	Cytoplasmic	2.90385	0.00836237
W6R3T0	PPSAL_4235	BN5_4299	Oligopeptidase A (EC 3.4.24.70)	Cytoplasmic	2.93406	0.00316233
W6QPL7	PPSAL_0268	BN5_0271	Uncharacterized protein	Cytoplasmic	2.95809	7.24177e-05
W6R2Y0	PPSAL_3972	BN5_4031	Phosphoenolpyruvate-protein phosphotransferase PtsP (EC 2.7.3.9)	Cytoplasmic	2.9661	0.0233199
W6R5B8	PPSAL_2977	BN5_3017	Glycine dehydrogenase (decarboxylating) (EC 1.4.4.2) (Glycine cleavage system P-protein) (Glycine decarboxylase) (Glycine dehydrogenase (aminomethyl-transferring))	Cytoplasmic	2.97097	0.0479936
W6RHT1	PPSAL_2775	BN5_2814	Enolase (EC 4.2.1.11) (2-phospho-D-glycerate hydro-lyase) (2-phosphoglycerate dehydratase)	Cytoplasmic	2.97674	0.0001267
W6RKY3	PPSAL_3938	BN5_3997	Aldehyde dehydrogenase	Cytoplasmic	3.01781	5.33995e-05
W6QP39	PPSAL_0104	BN5_0104	DNA polymerase I (EC 2.7.7.7)	Cytoplasmic	3.03234	0.0285623
W6QQ48	PPSAL_0453	BN5_0456	Ribosomal RNA large subunit methyltransferase J (EC 2.1.1.266) (23S rRNA (adenine(2030)-N6)-methyltransferase) (23S rRNA m6A2030 methyltransferase)	Cytoplasmic	3.0329	0.0261134
W6QXD3	PPSAL_2056	BN5_2081	Copper-transporting P-type ATPase (EC 3.6.3.4)	CytoplasmicMembrane	3.04118	0.0101741
W6QTI9	PPSAL_0641	BN5_0646	Serine hydroxymethyltransferase (SHMT) (Serine methylase) (EC 2.1.2.1)	Cytoplasmic	3.04688	0.00295877
W6RJY6	PPSAL_3517	BN5_3567	Serine-type D-Ala-D-Ala carboxypeptidase (EC 3.4.16.4)	CytoplasmicMembrane	3.07994	0.0122769
W6RKV8	PPSAL_3903	BN5_3962	Nitrogen regulation protein NR(I)	Cytoplasmic	3.08699	0.000280362
W6QRE7	PPSAL_0465	BN5_0468	ADP-heptose-LPS heptosyltransferase II (EC 2.4.-.-)	Cytoplasmic	3.09799	0.0162719
W6QPV9	PPSAL_0358	BN5_0361	Putative glutathione transferase (EC 2.5.1.18)	Cytoplasmic	3.10789	0.00736555
W6QX24	PPSAL_2811	BN5_2850	ABC-type uncharacterized transport system involved in gliding motility auxiliary component-like protein	CytoplasmicMembrane	3.11947	0.0207838
W6RD81	PPSAL_1198	BN5_1202	Fumarate hydratase class I (EC 4.2.1.2)	Cytoplasmic	3.14465	0.000119144
W6RB40	PPSAL_0462	BN5_0465	Pyruvate dehydrogenase E1 component (EC 1.2.4.1)	Cytoplasmic	3.16462	0.00165458
W6R2G4	PPSAL_3837	BN5_3896	NADPH:quinone oxidoreductase 1 (EC 1.6.5.2)	Cytoplasmic	3.17686	0.00444759
W6QQH3	PPSAL_0588	BN5_0593	ABC-type branched-chain amino acid transport systems periplasmic component-like protein	Unknown	3.17744	0.0267559
W6RJG9	PPSAL_3362	BN5_3412	Outer membrane protein assembly factor BamD	OuterMembrane	3.23	0.0108535
W6RJP2	PPSAL_3437	BN5_3487	Cell division protein ZapE (Z ring-associated protein ZapE)	Cytoplasmic	3.24848	0.0151046
W6QZP2	PPSAL_3675	BN5_3732	N-acetyl-gamma-glutamyl-phosphate reductase (AGPR) (EC 1.2.1.38) (N-acetyl-glutamate semialdehyde dehydrogenase) (NAGSA dehydrogenase)	Cytoplasmic	3.26979	0.00156618
W6QXC5	PPSAL_0150	BN5_0151	Flavin monoamine oxidase-related protein (EC 1.4.3.4)	Unknown	3.32472	0.00960323
W6R0T3	PPSAL_1427	BN5_1432	Glycerophosphoryl diester phosphodiesterase, putative (EC 3.1.4.46)	Cytoplasmic	3.3639	0.00129821
W6RJL8	PPSAL_3417	BN5_3467	UDP-N-acetylmuramoyl-L-alanyl-D-glutamate--2,6-diaminopimelate ligase (EC 6.3.2.13) (Meso-A2pm-adding enzyme) (Meso-diaminopimelate-adding enzyme) (UDP-MurNAc-L-Ala-D-Glu:meso-diaminopimelate ligase) (UDP-MurNAc-tripeptide synthetase) (UDP-N-acetylmuramyl-tripeptide synthetase)	Cytoplasmic	3.37768	0.0129083
W6QQ84	PPSAL_0031	BN5_0031	Quinone oxidoreductase (EC 1.6.5.5)	Cytoplasmic	3.46871	0.0034361
W6QYX9	PPSAL_0731	BN5_0737	Peptidase U62, modulator of DNA gyrase	Cytoplasmic	3.47048	0.000801577
W6RDX8	PPSAL_1485	BN5_1490	Acetylornithine aminotransferase (ACOAT) (EC 2.6.1.11)	Cytoplasmic	3.47794	0.00230167
W6R1J1	PPSAL_1638	BN5_1650	Diguanylate cyclase/phosphodiesterase with PAS/PAC and GAF sensor(S)	CytoplasmicMembrane	3.4951	0.000921765
W6QZE3	PPSAL_3210	BN5_3256	Histidine--tRNA ligase (EC 6.1.1.21) (Histidyl-tRNA synthetase) (HisRS)	Cytoplasmic	3.52959	0.00512883
W6RCA6	PPSAL_0909	BN5_0915	Carbamoyl-phosphate synthase small chain (EC 6.3.5.5) (Carbamoyl-phosphate synthetase glutamine chain)	Cytoplasmic	3.6217	3.11415e-05
W6QT92	PPSAL_1096	BN5_1100	Phosphoenolpyruvate carboxylase (PEPC) (PEPCase) (EC 4.1.1.31)	Cytoplasmic	3.63133	0.00570908
W6QRD3	PPSAL_0870	BN5_0876	Acetyl-CoA acetyltransferase (EC 2.3.1.9)	Cytoplasmic	3.67187	0.00765723
W6QPE5	PPSAL_0199	BN5_0201	Two-component response regulator AlgR (EC 3.1.1.61)	Cytoplasmic	3.67192	0.00103491
W6QVC9	PPSAL_2226	BN5_2254	Transaldolase (EC 2.2.1.2)	Unknown	3.6726	0.00348809
W6QYM5	PPSAL_2524	BN5_2558	Putative isochorismatase family protein yrdC (EC 3.-.-.-)	Unknown	3.70687	0.0130608
W6QYK3	PPSAL_2499	BN5_2533	Uncharacterized protein	Cytoplasmic	3.78095	0.0232696
W6QSV9	PPSAL_0461	BN5_0464	Acetyltransferase component of pyruvate dehydrogenase complex (EC 2.3.1.12)	Cytoplasmic	3.82679	0.000419161
W6RLL1	PPSAL_4147	BN5_4210	Acetylglutamate kinase (EC 2.7.2.8) (N-acetyl-L-glutamate 5-phosphotransferase) (NAG kinase) (AGK)	Cytoplasmic	3.83037	0.00936024
W6QTV8	PPSAL_1728	BN5_1749	ATP-dependent Clp protease proteolytic subunit (EC 3.4.21.92) (Endopeptidase Clp)	Cytoplasmic	3.84869	0.00260745
W6QZ51	PPSAL_0836	BN5_0842	Beta-alanine-pyruvate transaminase (EC 2.6.1.18)	Cytoplasmic	3.86669	0.00967288
W6QY99	PPSAL_0519	BN5_0522	GTPase HflX (GTP-binding protein HflX)	Cytoplasmic	3.87729	0.00510026
W6QUY3	PPSAL_1660	BN5_1671	Ubiquinone biosynthesis O-methyltransferase (2-polyprenyl-6-hydroxyphenol methylase) (EC 2.1.1.222) (3-demethylubiquinone 3-O-methyltransferase) (EC 2.1.1.64)	Cytoplasmic	3.97604	0.0178994
W6QST2	PPSAL_1384	BN5_1389	Beta-hexosaminidase (EC 3.2.1.52) (Beta-N-acetylhexosaminidase) (N-acetyl-beta-glucosaminidase)	Cytoplasmic	3.9811	0.000613382
W6R5F1	PPSAL_3007	BN5_3049	Glyceraldehyde-3-phosphate dehydrogenase (EC 1.2.1.-)	Cytoplasmic	4.02838	6.01053e-05
W6QX19	PPSAL_2806	BN5_2845	Succinyl-diaminopimelate desuccinylase (SDAP desuccinylase) (EC 3.5.1.18) (N-succinyl-LL-2,6-diaminoheptanedioate amidohydrolase)	Cytoplasmic	4.04666	0.00725474
W6R0R4	PPSAL_3677	BN5_3734	Putative 2-nitropropane dioxygenase (EC 1.13.12.16)	Cytoplasmic	4.09477	0.0129
W6QT70	PPSAL_1076	BN5_1080	Homoserine dehydrogenase (EC 1.1.1.3)	Cytoplasmic	4.10904	0.0081058
W6QV28	PPSAL_1715	BN5_1736	Uncharacterized protein	Unknown	4.10999	0.006009
W6R374	PPSAL_2217	BN5_2245	Uncharacterized protein	Cytoplasmic	4.19654	0.000777356
W6RB14	PPSAL_0432	BN5_0435	Sporulation domain-containing protein	Unknown	4.23668	0.00444715
W6RGT7	PPSAL_2530	BN5_2564	Cell division protein ZipA	CytoplasmicMembrane	4.24972	0.0308538
W6QP71	PPSAL_0125	BN5_0124	Malate synthase G (EC 2.3.3.9)	Cytoplasmic	4.42078	0.0198798
W6RI98	PPSAL_2930	BN5_2969	Iron-sulfur cluster carrier protein	CytoplasmicMembrane	4.51669	0.000747724
W6RAN2	PPSAL_0287	BN5_0290	Uncharacterized protein	Unknown	4.54002	0.0124399
W6QUM0	PPSAL_1077	BN5_1081	Threonine synthase (EC 4.2.3.1)	Cytoplasmic	4.57044	0.0473678
W6R7V2	PPSAL_3880	BN5_3939	CBS domain protein	Cytoplasmic	4.57477	0.00339249
W6QVE7	PPSAL_1850	BN5_1871	Thioredoxin reductase (EC 1.8.1.9)	Unknown	4.6181	0.0400951
W6R0H6	PPSAL_3999	BN5_4058	2,3-bisphosphoglycerate-independent phosphoglycerate mutase (BPG-independent PGAM) (Phosphoglyceromutase) (iPGM) (EC 5.4.2.12)	Cytoplasmic	4.62579	0.0024569
W6QWU6	PPSAL_0015	BN5_0015	Glycine--tRNA ligase beta subunit (EC 6.1.1.14) (Glycyl-tRNA synthetase beta subunit) (GlyRS)	Cytoplasmic	4.69199	0.00182985
W6R023	PPSAL_3460	BN5_3510	RNA polymerase sigma-54 factor	Cytoplasmic	4.79734	0.0253528
W6QUE5	PPSAL_0998	BN5_1001	ATP-dependent RNA helicase RhlB (EC 3.6.4.13)	Cytoplasmic	4.83785	0.00271888
W6RLB1	PPSAL_4067	BN5_4130	Putative tyrosine-protein kinase epsB (EC 2.7.10.-)	CytoplasmicMembrane	4.88006	0.00471098
W6QZA3	PPSAL_0891	BN5_0897	Chaperone protein ClpB	Cytoplasmic	4.95883	0.0143808
W6RA33	PPSAL_0108	BN5_0108	Thiol:disulfide interchange protein	Periplasmic	5.12482	0.00470977
W6R074	PPSAL_3510	BN5_3560	DNA methylase M, host modification (EC 2.1.1.72)	Cytoplasmic	5.17467	0.000290546
W6QY63	PPSAL_3159	BN5_3204	Formamidase (EC 3.5.1.49) (Formamide amidohydrolase)	Cytoplasmic	5.30113	0.000292408
W6QVA5	PPSAL_2201	BN5_2229	Aminotransferase (EC 2.6.1.-)	Cytoplasmic	5.63976	1.03634e-05
W6R265	PPSAL_1889	BN5_1912	Nitrilase (EC 3.5.5.1)	Cytoplasmic	6.05447	0.00255717
W6R8F5	PPSAL_4084	BN5_4147	General secretion pathway protein E	Cytoplasmic	6.38639	0.000133233
W6QUG3	PPSAL_1018	BN5_1021	Nucleoid-associated protein BN5_1021	Cytoplasmic	6.52887	0.00284179
W6R0G4	PPSAL_3598	BN5_3650	Thioredoxin	Cytoplasmic	6.58181	0.00337391
W6QS57	PPSAL_0722	BN5_0728	Glutamyl-tRNA(Gln) amidotransferase subunit A (Glu-ADT subunit A) (EC 6.3.5.7)	Cytoplasmic	8.1598	0.000364697
W6RKL0	PPSAL_3729	BN5_3786	RNA polymerase sigma factor RpoD (Sigma-70)	Cytoplasmic	8.32894	0.0113128
W6REX8	PPSAL_1827	BN5_1848	NADH dehydrogenase I chain F (EC 1.6.5.3)	Cytoplasmic	8.37806	0.00289459
W6QVQ9	PPSAL_2355	BN5_2386	3-isopropylmalate dehydrogenase (EC 1.1.1.85) (3-IPM-DH) (Beta-IPM dehydrogenase) (IMDH)	Cytoplasmic	8.41677	0.00212258
W6QVU3	PPSAL_2010	BN5_2035	B12-dependent methionine synthase (EC 2.1.1.13)	Cytoplasmic	8.53259	0.00342516
W6QXP5	PPSAL_0319	BN5_0322	ATP-dependent RNA helicase RhlE (EC 3.6.4.13)	Cytoplasmic	9.33209	0.00272162
W6QXM5	PPSAL_3021	BN5_3063	Oxidoreductase FAD/NAD(P)-binding subunit (EC 1.18.1.2)	Cytoplasmic	12.3158	0.000790442
W6RF17	PPSAL_1877	BN5_1900	Sulfite reductase (NADPH) hemoprotein beta-component (EC 1.8.1.2)	Cytoplasmic	17.8325	6.74435e-05
W6RFQ9	PPSAL_2122	BN5_2148	Putative transcriptional regulator CysB	Cytoplasmic	18.2585	0.00144694
W6QST4	PPSAL_0436	BN5_0439	ABC-type transporter periplasmic component protein	CytoplasmicMembrane	19.4042	0.00306553
W6QXK9	PPSAL_2623	BN5_2657	Nitrogen regulation protein NR(I)	Cytoplasmic	19.9581	3.06944e-05
W6RF21	PPSAL_1882	BN5_1905	Histidinol-phosphate aminotransferase (EC 2.6.1.9) (Imidazole acetol-phosphate transaminase)	Cytoplasmic	21.892	0.000391361
W6QQ36	PPSAL_0438	BN5_0441	ABC transporter/ATPase component protein	CytoplasmicMembrane	39.9803	0.00112028
H9N5E2	PPSAL_1619	BN5_1631	Uncharacterized protein	Cytoplasmic	56.6394	2.42852e-06
W6QWX6	PPSAL_1881	BN5_1904	Phosphoserine aminotransferase (EC 2.6.1.52) (Phosphohydroxythreonine aminotransferase) (PSAT)	Cytoplasmic	63.9512	0.000705519
W6QWU9	PPSAL_2736	BN5_2775	Uncharacterized protein	OuterMembrane	101.308	0.000253675
H9N5D8	PPSAL_1625	BN5_1637	FAD dependent oxidoreductase (FAD-dependent oxidoreductase)	Cytoplasmic	104.382	0.00361449
H9N5E3	PPSAL_1621	BN5_1633	Radical SAM domain-containing protein (Radical SAM domain-containing proteinBiotin synthase-related enzymeRibosomal RNA large subunit methyltransferase N) (EC 2.1.1.-)	Unknown	110.359	4.4785e-05
W6QSP1	PPSAL_1347	BN5_1354	Nitrite/sulfite reductase, hemoprotein beta-component, ferrodoxin-like:nitrite and sulphite reductase 4Fe-4S region (EC 1.8.1.2)	Cytoplasmic	111.101	0.000223923
W6R260	PPSAL_1884	BN5_1907	4-hydroxy-tetrahydrodipicolinate synthase (HTPA synthase) (EC 4.3.3.7)	Cytoplasmic	114.439	0.000876274
W6QUA1	PPSAL_1888	BN5_1911	NADP-dependent malic enzyme (EC 1.1.1.40)	Cytoplasmic	123.326	0.000311245
W6QY14	PPSAL_0439	BN5_0442	Cyanate hydratase (Cyanase) (EC 4.2.1.104) (Cyanate hydrolase) (Cyanate lyase)	Cytoplasmic	184.96	0.00013285
H9N5E1	PPSAL_1620	BN5_1632	Nitrilase (EC 3.5.5.7)	Cytoplasmic	577.963	0.000672317
W6R012	PPSAL_3450	BN5_3500	Anti-sigma-factor antagonist	Unknown	CN	-
W6QYA3	PPSAL_2394	BN5_2424	Orotidine 5'-phosphate decarboxylase (EC 4.1.1.23) (OMP decarboxylase) (OMPDCase) (OMPdecase)	Cytoplasmic	CN	-
W6R709	PPSAL_3552	BN5_3604	Oxidoreductase FAD-binding region (EC 1.17.1.1)	Cytoplasmic	CN	-
W6QSE1	PPSAL_1249	BN5_1254	Smad nuclear-interacting protein 1	Unknown	CN	-
W6RAZ0	PPSAL_0412	BN5_0415	Putative phosphoribosylformimino-5-aminoimidazole carboxamide ribotide isomerase (EC 5.3.1.16)	Unknown	CN	-
W6QXM0	PPSAL_3016	BN5_3058	FMN-dependent NADH-azoreductase (EC 1.7.-.-) (Azo-dye reductase) (FMN-dependent NADH-azo compound oxidoreductase)	Cytoplasmic	CN	-
W6QZP0	PPSAL_2879	BN5_2918	Putative tricarboxylic transport membrane protein	Periplasmic	CN	-
W6RB28	PPSAL_0447	BN5_0450	Citrate transporter	CytoplasmicMembrane	CN	-
W6RF01	PPSAL_1857	BN5_1878	Putative glutathione S-transferase (EC 2.5.1.18)	Cytoplasmic	CN	-
W6R2R2	PPSAL_3917	BN5_3976	Non-canonical purine NTP pyrophosphatase (EC 3.6.1.9) (Non-standard purine NTP pyrophosphatase) (Nucleoside-triphosphate diphosphatase) (Nucleoside-triphosphate pyrophosphatase) (NTPase) (Nucleotide diphosphatase)	Cytoplasmic	CN	-
W6QUL6	PPSAL_2008	BN5_2033	Uncharacterized protein	Unknown	CN	-
W6QSY8	PPSAL_0486	BN5_0489	Uncharacterized protein	Unknown	CN	-
W6QS58	PPSAL_1164	BN5_1168	Uncharacterized protein	Unknown	CN	-
W6RD89	PPSAL_1208	BN5_1212	Leucine dehydrogenase (EC 1.4.1.9)	Cytoplasmic	CN	-
W6QS68	PPSAL_0737	BN5_0743	CBS domain-containing protein	CytoplasmicMembrane	CN	-
W6QTZ4	PPSAL_0823	BN5_0829	Oxidoreductase, 2OG-Fe(II) oxygenase family	Cytoplasmic	CN	-
W6QV91	PPSAL_1302	BN5_1307	Putative pterin-4-alpha-carbinolamine dehydratase (PHS) (EC 4.2.1.96) (4-alpha-hydroxy-tetrahydropterin dehydratase) (Pterin carbinolamine dehydratase) (PCD)	Cytoplasmic	CN	-
W6QVI4	PPSAL_1392	BN5_1397	Na(+)-translocating NADH-quinone reductase subunit D (Na(+)-NQR subunit D) (Na(+)-translocating NQR subunit D) (EC 1.6.5.8) (NQR complex subunit D) (NQR-1 subunit D)	CytoplasmicMembrane	CN	-
W6QWL0	PPSAL_1776	BN5_1797	Phosphohistidine phosphatase SixA (EC 3.1.3.-)	Unknown	CN	-
W6QU39	PPSAL_1818	BN5_1839	Puative trans-aconitate methyltransferase (EC 2.1.1.144)	Cytoplasmic	CN	-
W6R814	PPSAL_3940	BN5_3999	Oxidoreductase, GMC family (EC 1.1.99.-)	Cytoplasmic	CN	-
W6QYZ0	PPSAL_0746	BN5_0752	Thiamine-phosphate synthase (TP synthase) (TPS) (EC 2.5.1.3) (Thiamine-phosphate pyrophosphorylase) (TMP pyrophosphorylase) (TMP-PPase)	Cytoplasmic	CN	-
W6QVF9	PPSAL_2256	BN5_2284	6-carboxy-5,6,7,8-tetrahydropterin synthase (EC 4.-.-.-)	Cytoplasmic	CN	-
W6QPB4	PPSAL_0159	BN5_0161	FAD dependent oxidoreductase (EC 1.-.-.-)	Cytoplasmic	CN	-
W6R354	PPSAL_2187	BN5_2215	DNA polymerase III, epsilon subunit (EC 2.7.7.7)	Cytoplasmic	CN	-
W6RLP8	PPSAL_4196	BN5_4260	Dynactin subunit 1	CytoplasmicMembrane	CN	-
W6R7T9	PPSAL_3865	BN5_3924	Putative acetyltransferase (EC 2.3.1.-)	Cytoplasmic	CN	-
W6R0X5	PPSAL_3301	BN5_3348	FAD dependent oxidoreductase	Unknown	CN	-
W6QZI8	PPSAL_3265	BN5_3312	YceI family protein	Unknown	CN	-
W6RDQ8	PPSAL_1415	BN5_1420	Uncharacterized protein yggL	Cytoplasmic	CN	-
W6QTG4	PPSAL_1146	BN5_1150	Inosine-5'-monophosphate dehydrogenase (EC 1.1.1.205)	Cytoplasmic	CN	-
W6QZK8	PPSAL_3290	BN5_3337	TetR family transcriptional regulator	Cytoplasmic	CN	-
W6R3L3	PPSAL_4161	BN5_4224	Hydrogen peroxide-inducible genes activator	Unknown	CN	-
W6R822	PPSAL_3950	BN5_4009	Polyamine-transporting ATPase (EC 3.6.3.31)	CytoplasmicMembrane	CN	-
W6QYS1	PPSAL_0651	BN5_0657	Uncharacterized protein	Cytoplasmic	CN	-
W6RF06	PPSAL_1862	BN5_1883	Sulfurtransferase tusD (EC 2.8.1.-)	Cytoplasmic	CN	-
W6R591	PPSAL_2952	BN5_2991	High-affinity branched-chain amino acid transport ATP-binding protein	CytoplasmicMembrane	CN	-
W6RKJ6	PPSAL_3709	BN5_3766	DnaJ like chaperone protein	CytoplasmicMembrane	CN	-
W6RBJ3	PPSAL_0602	BN5_0607	Thiol:disulfide interchange protein DsbD (EC 1.8.1.8) (Protein-disulfide reductase) (Disulfide reductase)	CytoplasmicMembrane	CN	-
W6QQY9	PPSAL_0315	BN5_0318	Ribosomal RNA small subunit methyltransferase E (EC 2.1.1.193)	Cytoplasmic	CN	-
W6R1X0	PPSAL_1789	BN5_1810	tRNA 2-selenouridine synthase (EC 2.9.1.-) (Selenophosphate-dependent tRNA 2-selenouridine synthase)	Cytoplasmic	CN	-
W6QVK9	PPSAL_1419	BN5_1424	Deoxyguanosinetriphosphate triphosphohydrolase (EC 3.1.5.1)	Cytoplasmic	CN	-
W6R257	PPSAL_4184	BN5_4248	Glutaryl-CoA dehydrogenase (EC 1.3.8.6)	Cytoplasmic	CN	-
W6R1Y3	PPSAL_1804	BN5_1825	LysR-like	Cytoplasmic	CN	-
W6RCF5	PPSAL_0959	BN5_0967	Tetratricopeptide TPR_4	Extracellular	CN	-
W6QRS0	PPSAL_0585	BN5_0590	ABC transporter related	CytoplasmicMembrane	CN	-
W6QQA3	PPSAL_0513	BN5_0516	ADP-dependent (S)-NAD(P)H-hydrate dehydratase (EC 4.2.1.136) (EC 5.1.99.6) (ADP-dependent NAD(P)HX dehydratase) (NAD(P)H-hydrate epimerase) (NAD(P)HX epimerase)	Unknown	CN	-
W6RK65	PPSAL_3590	BN5_3642	N utilization substance protein B homolog (Protein NusB)	Cytoplasmic	CN	-
W6R2H0	PPSAL_3842	BN5_3901	Histidine ammonia-lyase (Histidase) (EC 4.3.1.3)	Cytoplasmic	CN	-
W6R2A2	PPSAL_4229	BN5_4293	Uncharacterized protein	Unknown	CN	-
W6QUL1	PPSAL_2003	BN5_2028	Periplasmic binding protein/LacI transcriptional regulator	Unknown	CN	-
W6R2U7	PPSAL_4419	BN5_4483	Transposase for transposon Tn552	Cytoplasmic	CN	-
W6QRG3	PPSAL_0480	BN5_0483	Lipid A export ATP-binding/permease protein MsbA (EC 3.6.3.-)	CytoplasmicMembrane	CN	-
W6R3R6	PPSAL_4220	BN5_4284	Hydrolase, haloacid dehalogenase-like family (EC 3.1.3.18)	Cytoplasmic	CN	-
W6QZ12	PPSAL_0781	BN5_0787	AsnC family transcriptional regulator	Cytoplasmic	CN	-
W6QSF2	PPSAL_0301	BN5_0304	Uracil phosphoribosyltransferase (EC 2.4.2.9)	Cytoplasmic	CN	-
W6QSF5	PPSAL_0822	BN5_0828	Adenine deaminase (ADE) (EC 3.5.4.2) (Adenine aminohydrolase) (AAH)	Cytoplasmic	CN	-
W6QS11	PPSAL_0128	BN5_0127	Glycolate oxidase FAD binding subunit (EC 1.1.3.15)	Cytoplasmic	CN	-
W6QYJ6	PPSAL_3308	BN5_3355	Amine oxidase (EC 1.4.3.2)	Unknown	CN	-
W6QXI1	PPSAL_2598	BN5_2632	Site-determining protein	CytoplasmicMembrane	CN	-
W6RBX9	PPSAL_0739	BN5_0745	PhoH family protein	Cytoplasmic	CN	-
W6QYH0	PPSAL_0579	BN5_0584	Oxidoreductase (EC 1.97.-.-)	Cytoplasmic	CN	-
W6R1Q8	PPSAL_4070	BN5_4133	Mannose-1-phosphate guanylyltransferase/mannose-6-phosphate isomerase (EC 2.7.7.22)	Cytoplasmic	CN	-
W6QS61	PPSAL_0727	BN5_0733	Maf-like protein BN5_0733	Cytoplasmic	CN	-
W6QY24	PPSAL_0449	BN5_0452	Potassium efflux system protein	CytoplasmicMembrane	CN	-
W6R989	PPSAL_4363	BN5_4427	Bifunctional nitrilase/nitrile hydratase NIT4B (EC 3.5.5.1)	Cytoplasmic	CN	-
W6QXD1	PPSAL_2926	BN5_2965	Nicotinate phosphoribosyltransferase (NAPRTase) (EC 6.3.4.21)	Cytoplasmic	CN	-
W6R6J4	PPSAL_3399	BN5_3449	Uncharacterized protein	Cytoplasmic	CN	-
W6QTV4	PPSAL_0778	BN5_0784	Pseudouridine synthase (EC 5.4.99.-)	Cytoplasmic	CN	-
W6REU4	PPSAL_1787	BN5_1808	Uncharacterized protein	Cytoplasmic	CN	-
W6QV90	PPSAL_2186	BN5_2214	Putative Orn/Lys/Arg decarboxylase (EC 4.1.1.19)	Cytoplasmic	CN	-
W6RAM3	PPSAL_0277	BN5_0280	Histidine kinase (EC 2.7.13.3)	CytoplasmicMembrane	CN	-
W6QT03	PPSAL_1456	BN5_1461	Thymidylate kinase (EC 2.7.4.9) (dTMP kinase)	Cytoplasmic	CN	-
W6RIP9	PPSAL_3060	BN5_3103	Membrane carboxypeptidase	CytoplasmicMembrane	CN	-
W6QWP3	PPSAL_1811	BN5_1832	Uncharacterized protein	Unknown	CN	-
W6R6N7	PPSAL_3444	BN5_3494	2-alkenal reductase (EC 1.3.1.74)	Periplasmic	CN	-
W6QUH0	PPSAL_1528	BN5_1537	Laminin subunit alphmethyl-accepting chemotaxis sensory transducer	CytoplasmicMembrane	CN	-
W6QSI1	PPSAL_0331	BN5_0334	Methyl-accepting chemotaxis protein I	CytoplasmicMembrane	CN	-
W6QWU7	PPSAL_1851	BN5_1872	DNA translocase ftsK	CytoplasmicMembrane	CN	-
W6QVX3	PPSAL_1534	BN5_1543	Ribosomal protein S12 methylthiotransferase RimO (S12 MTTase) (S12 methylthiotransferase) (EC 2.8.4.4) (Ribosomal protein S12 (aspartate-C(3))-methylthiotransferase) (Ribosome maturation factor RimO)	Cytoplasmic	CN	-
W6R1P1	PPSAL_3594	BN5_3646	Riboflavin biosynthesis protein RibD	Cytoplasmic	CN	-
W6QS37	PPSAL_0702	BN5_0708	Uncharacterized protein	Unknown	CN	-
W6REW8	PPSAL_1817	BN5_1838	C4-dicarboxylate-binding periplasmic protein	Periplasmic	CN	-
W6QTB0	PPSAL_0601	BN5_0606	3-dehydroquinate dehydratase (3-dehydroquinase) (EC 4.2.1.10) (Type II DHQase)	Cytoplasmic	CN	-
W6RBM7	PPSAL_0622	BN5_0627	Cytochrome d ubiquinol oxidase, subunit I (EC 1.10.3.-)	CytoplasmicMembrane	CN	-
W6RBZ4	PPSAL_0764	BN5_0770	Uncharacterized protein	Cytoplasmic	CN	-
W6RFP0	PPSAL_2107	BN5_2133	Esterase/lipase/thioesterase family protein (EC 2.3.1.-)	Unknown	CN	-
W6QWK0	PPSAL_2273	BN5_2301	Furoyl-CoA synthetase	Cytoplasmic	CN	-
W6R4X2	PPSAL_2822	BN5_2861	Uncharacterized protein	Unknown	CN	-
W6QSP8	PPSAL_0401	BN5_0404	Phosphoribosyl-AMP cyclohydrolase (PRA-CH) (EC 3.5.4.19)	Cytoplasmic	CN	-
W6QT60	PPSAL_1071	BN5_1075	tRNA (guanine-N(1)-)-methyltransferase (EC 2.1.1.228) (M1G-methyltransferase) (tRNA [GM37] methyltransferase)	Cytoplasmic	CN	-
W6QSM9	PPSAL_0892	BN5_0898	D-lactate dehydrogenase (EC 1.1.1.28)	CytoplasmicMembrane	CN	-
W6RJ57	PPSAL_3217	BN5_3263	2Fe-2S ferredoxin	Cytoplasmic	CN	-
W6QXX3	PPSAL_2239	BN5_2267	Gamma-carboxygeranoyl-CoA hydratase (EC 4.2.1.17)	Cytoplasmic	CN	-
W6RG01	PPSAL_2185	BN5_2213	Enoyl-CoA hydratase/isomerase family protein (EC 4.2.1.17)	Cytoplasmic	CN	-
W6RK74	PPSAL_3595	BN5_3647	Transcriptional repressor NrdR	Cytoplasmic	CN	-
W6QVH1	PPSAL_1875	BN5_1898	2-dehydro-3-deoxyphosphogluconate aldolase/4-hydroxy-2-oxoglutarate aldolase	Cytoplasmic	CN	-
H9N5D9	PPSAL_1624	BN5_1636	Uncharacterized protein	Unknown	CN	-
W6QQ70	PPSAL_0473	BN5_0476	Glycosyl transferase, family 2 (EC 2.4.-.-)	CytoplasmicMembrane	CN	-
W6QQR4	PPSAL_0638	BN5_0643	Cyclic diguanosine monophosphate-binding protein (c-di-GMP-binding protein) (Pilz domain-containing protein)	Cytoplasmic	CN	-
W6QU19	PPSAL_1371	BN5_1376	Uncharacterized protein	Cytoplasmic	CN	-
W6QV29	PPSAL_1237	BN5_1241	Hydroxypyruvate isomerase (EC 5.3.1.22)	Cytoplasmic	CN	-
W6QVA7	PPSAL_1805	BN5_1826	Acyl-CoA dehydrogenase family protein	Cytoplasmic	CN	-
W6QYA1	PPSAL_3198	BN5_3244	Protein hipA	Cytoplasmic	CN	-
W6QYS5	PPSAL_3033	BN5_3076	7-cyano-7-deazaguanine synthase (EC 6.3.4.20) (7-cyano-7-carbaguanine synthase) (PreQ(0) synthase) (Queuosine biosynthesis protein QueC)	Unknown	CN	-
W6R0C1	PPSAL_1255	BN5_1260	Uncharacterized protein	Unknown	CN	-
W6R0D0	PPSAL_3568	BN5_3620	2-oxypent-4-enoate hydratase	Cytoplasmic	CN	-
W6R1G5	PPSAL_3966	BN5_4025	GTP-binding protein engA	Cytoplasmic	CN	-
W6R1M3	PPSAL_4035	BN5_4097	Poly(3-hydroxyalkanoate) synthetase (EC 3.1.1.-)	Unknown	CN	-
W6R1R3	PPSAL_4075	BN5_4138	dTDP-4-dehydrorhamnose reductase (EC 1.1.1.133)	Cytoplasmic	CN	-
W6R230	PPSAL_4155	BN5_4218	DNA-directed RNA polymerase subunit omega (RNAP omega subunit) (EC 2.7.7.6) (RNA polymerase omega subunit) (Transcriptase subunit omega)	Unknown	CN	-
W6R512	PPSAL_2872	BN5_2911	Uncharacterized protein	Cytoplasmic	CN	-
W6RAP3	PPSAL_0292	BN5_0295	Sulfurtransferase FdhD	Cytoplasmic	CN	-
W6QZ36	PPSAL_2659	BN5_2694	5-methyltetrahydropteroyltriglutamate--homocysteine methyltransferase (EC 2.1.1.14) (Cobalamin-independent methionine synthase) (Methionine synthase, vitamin-B12 independent isozyme)	Cytoplasmic	CN	-
W6R1N7	PPSAL_4387	BN5_4451	Putative HTH-type transcriptional regulator ykgD	Unknown	CN	-
W6RK41	PPSAL_3570	BN5_3622	Nicotinate-nucleotide pyrophosphorylase (EC 2.4.2.19)	Cytoplasmic	CN	-
W6QZ53	PPSAL_3537	BN5_3588	PAS/PAC sensor signal transduction histidine kinase	CytoplasmicMembrane	CN	-
W6QS54	PPSAL_1159	BN5_1163	Iron-regulated protein A	Unknown	CN	-
W6RHB1	PPSAL_2645	BN5_2679	Chemotaxis protein CheV (EC 2.7.3.-)	Cytoplasmic	CN	-
W6QUE2	PPSAL_1498	BN5_1507	Magnesium transporter MgtE	CytoplasmicMembrane	CN	-
W6R0B5	PPSAL_3553	BN5_3605	Aminocarboxymuconate-semialdehyde decarboxylase (EC 4.1.1.45)	Cytoplasmic	CN	-
W6R697	PPSAL_3299	BN5_3346	Ferrochelatase (EC 4.99.1.1) (Heme synthase) (Protoheme ferro-lyase)	Cytoplasmic	CN	-
W6QZ01	PPSAL_0766	BN5_0772	CRISPR-associated Cse3 family protein	Unknown	CN	-
W6QPS4	PPSAL_0328	BN5_0331	Permease for cytosine/purines, uracil, thiamine, allantoin	CytoplasmicMembrane	CN	-
W6QSK3	PPSAL_0867	BN5_0873	Ribosomal RNA small subunit methyltransferase C (EC 2.1.1.172) (16S rRNA m2G1207 methyltransferase) (rRNA (guanine-N(2)-)-methyltransferase RsmC)	Cytoplasmic	CN	-
W6R4S6	PPSAL_2772	BN5_2811	Uncharacterized protein	Unknown	CN	-
W6QQD2	PPSAL_0101	BN5_0101	Electron transport protein SCO1/SenC	CytoplasmicMembrane	CN	-
W6RDV0	PPSAL_1460	BN5_1465	Putative cysteine desulfurase (EC 2.8.1.7)	Cytoplasmic	CN	-
W6R0Y2	PPSAL_4133	BN5_4196	Uncharacterized protein	Cytoplasmic	CN	-
W6QUV5	PPSAL_2098	BN5_2124	Nitrite reductase (NAD(P)H) small subunit (EC 1.7.1.4)	Unknown	CN	-
W6QWY1	PPSAL_1886	BN5_1909	Methylenetetrahydrofolate reductase (EC 1.5.1.20)	Cytoplasmic	CN	-
W6QWL9	PPSAL_2292	BN5_2322	MerR family transcriptional regulator	Cytoplasmic	CN	-
W6QR22	PPSAL_0755	BN5_0761	Acyl-CoA dehydrogenase domain-containing protein	Cytoplasmic	CN	-
W6RAQ9	PPSAL_0312	BN5_0315	Protein-glutamate methylesterase CheB (EC 3.1.1.61)	Cytoplasmic	CN	-
W6QYF7	PPSAL_0569	BN5_0574	Oxaloacetate decarboxylase (EC 4.1.1.3)	Cytoplasmic	CN	-
W6QZU5	PPSAL_3380	BN5_3430	Riboflavin biosynthesis protein (EC 2.7.1.26) (EC 2.7.7.2)	Cytoplasmic	CN	-
W6QXZ5	PPSAL_2743	BN5_2782	Thiol-disulfide oxidoreductase resA	Periplasmic	CN	-
W6QY65	PPSAL_2348	BN5_2379	Folylpolyglutamate synthetase (EC 6.3.2.17)	Cytoplasmic	CN	-
W6RG48	PPSAL_2240	BN5_2268	3-methylcrotonoyl-CoA carboxylase, alpha subunit (Putative) (EC 6.4.1.4)	Cytoplasmic	CN	-
W6QTH7	PPSAL_1166	BN5_1170	D-erythro-7,8-dihydroneopterin tri P epimerase (EC 5.-.-.-)	Cytoplasmic	CN	-
W6R0Q6	PPSAL_4073	BN5_4136	Glucose-1-phosphate thymidylyltransferase (EC 2.7.7.24)	Cytoplasmic	CN	-
W6QZS5	PPSAL_3715	BN5_3772	Ribosomal RNA small subunit methyltransferase A (EC 2.1.1.182) (16S rRNA (adenine(1518)-N(6)/adenine(1519)-N(6))-dimethyltransferase) (16S rRNA dimethyladenosine transferase) (16S rRNA dimethylase) (S-adenosylmethionine-6-N', N'-adenosyl(rRNA) dimethyltransferase)	Cytoplasmic	CN	-
W6QYT6	PPSAL_3043	BN5_3086	Holliday junction ATP-dependent DNA helicase RuvA (EC 3.6.4.12)	Cytoplasmic	CN	-
W6R407	PPSAL_4310	BN5_4374	Precorrin-6x reductase (EC 1.3.1.54)	Cytoplasmic	CN	-
W6R4B8	PPSAL_2612	BN5_2646	STAS domain protein	Unknown	CN	-
W6RC67	PPSAL_0859	BN5_0865	Phospholipid/glycerol acyltransferase (EC 2.3.1.15)	Cytoplasmic	CN	-
W6QUX8	PPSAL_1649	BN5_1661	RecBCD enzyme subunit RecD (EC 3.1.11.5) (Exonuclease V subunit RecD) (ExoV subunit RecD) (Helicase/nuclease RecBCD subunit RecD)	Cytoplasmic	CN	-
W6R1V8	PPSAL_1774	BN5_1795	Glycerol-3-phosphate dehydrogenase [NAD(P)+] (EC 1.1.1.94) (NAD(P)H-dependent glycerol-3-phosphate dehydrogenase)	Cytoplasmic	CN	-
W6QX72	PPSAL_0120	BN5_0120	Response regulator receiver protein	Cytoplasmic	CN	-
W6QW03	PPSAL_2461	BN5_2491	Patatin-like protein	OuterMembrane	CN	-
W6QXQ8	PPSAL_2648	BN5_2682	Putative flagella synthesis protein FlgN	Cytoplasmic	CN	-
W6QVN9	PPSAL_1449	BN5_1454	Phosphate acyltransferase (EC 2.3.1.n2) (Acyl-ACP phosphotransacylase) (Acyl-[acyl-carrier-protein]--phosphate acyltransferase) (Phosphate-acyl-ACP acyltransferase)	Cytoplasmic	CN	-
W6QXQ1	PPSAL_2165	BN5_2192	ATP-NAD/AcoX kinase (EC 2.7.1.23)	Cytoplasmic	CN	-
W6R3Y4	PPSAL_2497	BN5_2531	Glutathione S-transferase family protein (EC 2.5.1.18)	Cytoplasmic	CN	-
W6R8U3	PPSAL_4193	BN5_4257	Uncharacterized protein	Unknown	CN	-
W6QWP8	PPSAL_1816	BN5_1837	Outer membrane protein ttgF	OuterMembrane	CN	-
W6QZB9	PPSAL_2754	BN5_2793	Phosphoribosylglycinamide formyltransferase (EC 2.1.2.2) (5'-phosphoribosylglycinamide transformylase) (GAR transformylase) (GART)	Cytoplasmic	CN	-
W6RD32	PPSAL_1143	BN5_1147	Exodeoxyribonuclease I (EC 3.1.11.1)	Cytoplasmic	CN	-
W6R3L0	PPSAL_2382	BN5_2412	Glutathione S-transferase family protein (EC 2.5.1.18)	Cytoplasmic	CN	-
W6RCA9	PPSAL_0914	BN5_0920	Ribosomal RNA large subunit methyltransferase E (EC 2.1.1.166) (23S rRNA Um2552 methyltransferase) (rRNA (uridine-2'-O-)-methyltransferase)	Cytoplasmic	CN	-
W6R1D6	PPSAL_3936	BN5_3995	Abhydrolase domain-containing protein 3	Unknown	CN	-
W6QTN2	PPSAL_1647	BN5_1659	RecBCD enzyme subunit RecC (EC 3.1.11.5) (Exonuclease V subunit RecC) (ExoV subunit RecC) (Helicase/nuclease RecBCD subunit RecC)	Cytoplasmic	CN	-
W6QSH6	PPSAL_0326	BN5_0329	Glutamate synthase (EC 1.4.1.13)	Cytoplasmic	CN	-
W6RCB8	PPSAL_0924	BN5_0932	tRNA pseudouridine synthase B (EC 5.4.99.25) (tRNA pseudouridine(55) synthase) (Psi55 synthase) (tRNA pseudouridylate synthase) (tRNA-uridine isomerase)	Cytoplasmic	CN	-
W6RL83	PPSAL_4037	BN5_4099	Acetate kinase (EC 2.7.2.1) (Acetokinase)	Cytoplasmic	CN	-
W6RA38	PPSAL_0113	BN5_0113	N-acetylmuramoyl-L-alanine amidase (EC 3.5.1.28)	Cytoplasmic	CN	-
W6RAS8	PPSAL_0342	BN5_0345	D-erythrose-4-phosphate dehydrogenase (EC 1.2.1.72)	Cytoplasmic	CN	-
W6QSX7	PPSAL_1431	BN5_1436	Lipoprotein-releasing system ATP-binding protein LolD (EC 3.6.3.-)	CytoplasmicMembrane	CN	-
W6QQ63	PPSAL_0468	BN5_0471	Lipopolysaccharide core heptose(I) kinase (EC 2.7.1.-)	Cytoplasmic	CN	-
W6QZJ0	PPSAL_2824	BN5_2863	Histidine triad (HIT) protein (EC 3.6.1.17)	Cytoplasmic	CN	-
W6QY04	PPSAL_2274	BN5_2302	2-oxoglutaroyl-CoA hydrolase	Cytoplasmic	CN	-
W6RD56	PPSAL_1168	BN5_1172	Oxidoreductase, short chain dehydrogenase/reductase family (EC 1.-.-.-)	Unknown	CN	-
W6R0H4	PPSAL_3608	BN5_3660	MotA/TolQ/ExbB proton channel	CytoplasmicMembrane	CN	-
W6R7H6	PPSAL_3721	BN5_3778	SpoVR family protein	Cytoplasmic	CN	-
W6QZD0	PPSAL_0916	BN5_0922	Dihydropteroate synthase (DHPS) (EC 2.5.1.15) (Dihydropteroate pyrophosphorylase)	Cytoplasmic	CN	-
W6R0G1	PPSAL_3984	BN5_4043	Uncharacterized protein PH0643	Cytoplasmic	CN	-
W6R0K6	PPSAL_3152	BN5_3197	Uncharacterized protein	Unknown	CN	-
W6R0F1	PPSAL_3974	BN5_4033	Uncharacterized protein Rv3661/MT3761	Cytoplasmic	CN	-
W6RHG3	PPSAL_2690	BN5_2726	ATP-dependent Clp protease ATP-binding subunit clpX (EC 3.6.3.-)	Cytoplasmic	CN	-
W6RF13	PPSAL_1872	BN5_1895	Uncharacterized protein	Unknown	CN	-
W6QT14	PPSAL_0511	BN5_0514	Oligoribonuclease (EC 3.1.-.-)	Cytoplasmic	CN	-
W6R7I2	PPSAL_3726	BN5_3783	tRNA N6-adenosine threonylcarbamoyltransferase (EC 2.3.1.234) (N6-L-threonylcarbamoyladenine synthase) (t(6)A synthase) (t(6)A37 threonylcarbamoyladenosine biosynthesis protein TsaD) (tRNA threonylcarbamoyladenosine biosynthesis protein TsaD)	Extracellular	CN	-
W6R541	PPSAL_2902	BN5_2941	Beta-lactamase	Periplasmic	CN	-
W6QZN4	PPSAL_3661	BN5_3717	Bifunctional ligase/repressor BirA (Biotin operon repressor) (Biotin--[acetyl-CoA-carboxylase] ligase) (EC 6.3.4.15) (Biotin--protein ligase) (Biotin-[acetyl-CoA carboxylase] synthetase)	Cytoplasmic	CN	-
W6R080	PPSAL_3515	BN5_3565	Octanoyltransferase (EC 2.3.1.181) (Lipoate-protein ligase B) (Lipoyl/octanoyl transferase) (Octanoyl-[acyl-carrier-protein]-protein N-octanoyltransferase)	Cytoplasmic	CN	-
W6QSN1	PPSAL_1337	BN5_1344	Glucokinase (EC 2.7.1.2)	Cytoplasmic	CN	-
W6QZT3	PPSAL_1080	BN5_1084	Uncharacterized protein	Cytoplasmic	CN	-
W6RDG8	PPSAL_1298	BN5_1303	Methyl-accepting chemotaxis serine transducer	CytoplasmicMembrane	CN	-
W6QVM8	PPSAL_1439	BN5_1444	3-deoxy-manno-octulosonate cytidylyltransferase (EC 2.7.7.38) (CMP-2-keto-3-deoxyoctulosonic acid synthase) (CKS) (CMP-KDO synthase)	Cytoplasmic	CN	-
W6QUQ3	PPSAL_1117	BN5_1121	Glutaredoxin	Unknown	CN	-
W6R053	PPSAL_1170	BN5_1174	Putative HTH-type transcriptional regulator ycgE	Cytoplasmic	CN	-
W6QTI6	PPSAL_0636	BN5_0641	DNA repair protein RadA	Cytoplasmic	CN	-
W6R042	PPSAL_3864	BN5_3923	Amino acid-binding ACT domain-containing protein (EC 2.7.7.59)	Cytoplasmic	CN	-
W6RK60	PPSAL_3585	BN5_3637	GTP cyclohydrolase-2 (EC 3.5.4.25) (GTP cyclohydrolase II)	Cytoplasmic	CN	-
W6R097	PPSAL_3078	BN5_3122	Probable septum site-determining protein MinC	Cytoplasmic	CN	-
W6R4V8	PPSAL_2807	BN5_2846	rRNA (Guanine-N1-)-methyltransferase	Cytoplasmic	CN	-
W6RKV5	PPSAL_3898	BN5_3957	tRNA sulfurtransferase (EC 2.8.1.4) (Sulfur carrier protein ThiS sulfurtransferase) (Thiamine biosynthesis protein ThiI) (tRNA 4-thiouridine synthase)	Cytoplasmic	CN	-
W6QU18	PPSAL_1793	BN5_1814	ATP-dependent Clp protease ATP-binding subunit clpX	Cytoplasmic	CN	-
W6R920	PPSAL_4278	BN5_4342	Thioesterase superfamily (EC 3.1.2.-)	Unknown	CN	-
W6QVD8	PPSAL_1345	BN5_1352	Regulatory protein GntR, HTH:aminotransferase, class I and II (EC 2.6.1.1)	Cytoplasmic	CN	-
W6RLF8	PPSAL_4117	BN5_4180	Nitrogen fixation protein anfA	Cytoplasmic	CN	-
W6R8K7	PPSAL_4134	BN5_4197	Putative glutamine synthetase (EC 6.3.1.2)	Cytoplasmic	CN	-
W6QX33	PPSAL_2463	BN5_2493	MarR family transcriptional regulator	Cytoplasmic	CN	-
W6R3E3	PPSAL_2301	BN5_2332	TPR repeat-containing protein	Unknown	CN	-
W6R3B3	PPSAL_2267	BN5_2295	MarR family transcriptional regulator	Cytoplasmic	CN	-
W6QS51	PPSAL_0182	BN5_0184	HAD-superfamily hydrolase (EC 3.1.3.77)	Cytoplasmic	CN	-
W6R009	PPSAL_2994	BN5_3034	Uncharacterized protein	Cytoplasmic	CN	-
W6RB31	PPSAL_0452	BN5_0455	Nitronate monooxygenase (EC 1.13.12.16)	Cytoplasmic	CN	-
W6QVT5	PPSAL_1489	BN5_1494	N-succinylarginine dihydrolase (EC 3.5.3.23)	Cytoplasmic	CN	-
W6QU73	PPSAL_1858	BN5_1879	Putative Anthranilate phosphoribosyltransferase (EC 2.4.2.18)	Cytoplasmic	CN	-
W6RK00	PPSAL_3531	BN5_3582	Dehydratase	Unknown	CN	-
W6RG67	PPSAL_2265	BN5_2293	UPF0502 protein BN5_2293	Cytoplasmic	CN	-
W6R004	PPSAL_3440	BN5_3490	Uncharacterized protein	Unknown	CN	-
W6QRZ8	PPSAL_0645	BN5_0650	Uncharacterized protein	Cytoplasmic	CN	-
W6R8R3	PPSAL_4149	BN5_4212	Orotate phosphoribosyltransferase (OPRT) (OPRTase) (EC 2.4.2.10)	Cytoplasmic	CN	-
W6R5J7	PPSAL_3042	BN5_3085	Holliday junction ATP-dependent DNA helicase RuvB (EC 3.6.4.12)	Cytoplasmic	CN	-
W6R2G7	PPSAL_4304	BN5_4368	Cyclopropane-fatty-acyl-phospholipid synthase (EC 2.1.1.79)	Cytoplasmic	CN	-
W6R1F9	PPSAL_3506	BN5_3556	Uncharacterized protein	Cytoplasmic	CN	-
W6R775	PPSAL_3612	BN5_3664	dTDP-4-dehydrorhamnose reductase (EC 1.1.1.133)	Cytoplasmic	CN	-
W6QZ88	PPSAL_3151	BN5_3196	Cytokinin riboside 5'-monophosphate phosphoribohydrolase (EC 3.2.2.n1)	Unknown	CN	-
W6QXA7	PPSAL_2901	BN5_2940	OmpA/MotB domain-containing protein	CytoplasmicMembrane	CN	-
W6QNZ3	PPSAL_0049	BN5_0049	Uncharacterized protein	Unknown	CN	-
W6R2N2	PPSAL_3892	BN5_3951	L-threonine aldolase (EC 4.1.2.48)	Unknown	CN	-
W6R1B1	PPSAL_3456	BN5_3506	3-deoxy-D-manno-octulosonate 8-phosphate phosphatase (EC 3.1.3.45)	Cytoplasmic	CN	-
W6QYF4	PPSAL_3253	BN5_3300	Uncharacterized protein	Cytoplasmic	CN	-
W6QW26	PPSAL_2110	BN5_2136	Uncharacterized protein	Cytoplasmic	CN	-
W6QQ91	PPSAL_0498	BN5_0501	Aldo/keto reductase (EC 1.1.1.-)	Cytoplasmic	CN	-
W6R6B8	PPSAL_3324	BN5_3373	Peptidyl-tRNA hydrolase (PTH) (EC 3.1.1.29)	Cytoplasmic	CN	-
W6QZF1	PPSAL_0936	BN5_0944	3-methyl-2-oxobutanoate hydroxymethyltransferase (EC 2.1.2.11) (Ketopantoate hydroxymethyltransferase) (KPHMT)	Unknown	CN	-
W6QW91	PPSAL_2159	BN5_2186	3-hydroxyisobutyrate dehydrogenase (EC 1.1.1.31)	Cytoplasmic	CN	-
W6RJ79	PPSAL_3252	BN5_3299	Uncharacterized protein	Cytoplasmic	CN	-
W6QZ86	PPSAL_3566	BN5_3618	4-hydroxy-2-oxovalerate aldolase (HOA) (EC 4.1.3.39) (4-hydroxy-2-keto-pentanoic acid aldolase) (4-hydroxy-2-oxopentanoate aldolase)	Cytoplasmic	CN	-
W6QVV8	PPSAL_1514	BN5_1523	FMN-dependent NADH-azoreductase (EC 1.7.-.-)	Cytoplasmic	CN	-
W6QT22	PPSAL_1036	BN5_1040	Glutathione S-transferase (EC 2.5.1.18)	Cytoplasmic	CN	-
W6QWB1	PPSAL_1661	BN5_1672	5-methylthioadenosine/S-adenosylhomocysteine deaminase (MTA/SAH deaminase) (EC 3.5.4.28) (EC 3.5.4.31)	Cytoplasmic	CN	-
W6QTC3	PPSAL_0611	BN5_0616	Alpha-2-macroglobulin domain-containing protein	Unknown	CN	-
W6QZK7	PPSAL_1011	BN5_1014	Glutathione S-transferase like protein (EC 2.5.1.18)	Unknown	CN	-
W6QZD5	PPSAL_2769	BN5_2808	S-formylglutathione hydrolase (EC 3.1.2.12)	Unknown	CN	-
W6R213	PPSAL_3683	BN5_3740	2-nonaprenyl-3-methyl-6-methoxy-1,4-benzoquinol hydroxylase (EC 1.14.13.-) (5-demethoxyubiquinone hydroxylase) (DMQ hydroxylase)	Unknown	CN	-
W6RA91	PPSAL_0129	BN5_0128	Glycolate oxidase, subunit GlcD (EC 1.1.3.15)	Cytoplasmic	CN	-
W6R0S2	PPSAL_3687	BN5_3744	Anthranilate phosphoribosyltransferase (EC 2.4.2.18)	Cytoplasmic	CN	-
W6R721	PPSAL_3562	BN5_3614	Putative benzoate 1,2-dioxygenase (EC 1.14.12.10)	Cytoplasmic	CN	-
W6RM38	PPSAL_4371	BN5_4435	Glutathione S-transferase family protein (EC 2.5.1.18)	Cytoplasmic	CN	-
W6R0K4	PPSAL_1348	BN5_1355	Uncharacterized protein	Cytoplasmic	CN	-
W6QUD1	PPSAL_0978	BN5_0981	Chromosome segregation ATPase	Cytoplasmic	CN	-
W6R137	PPSAL_4153	BN5_4216	Laminin subunit beta-1	Cytoplasmic	CN	-
W6RC47	PPSAL_0829	BN5_0835	ABC transporter, ATP-binding protein (EC 3.6.3.17)	CytoplasmicMembrane	CN	-
W6QUC9	PPSAL_1483	BN5_1488	Arginine/ornithine transport protein AotP (EC 3.6.3.-)	CytoplasmicMembrane	CN	-
W6QZL6	PPSAL_3300	BN5_3347	NAD-dependent epimerase/dehydratase	Cytoplasmic	CN	-
W6QYB7	PPSAL_2873	BN5_2912	tRNA-modifying protein YgfZ	Unknown	CN	-
W6QYN4	PPSAL_2534	BN5_2568	Xanthine dehydrogenase, XdhB subunit (EC 1.17.1.4)	Cytoplasmic	CN	-
W6R8H1	PPSAL_4099	BN5_4162	Alkanesulfonate monooxygenase (EC 1.14.14.5) (FMNH2-dependent aliphatic sulfonate monooxygenase)	Cytoplasmic	CN	-
W6QR60	PPSAL_0795	BN5_0801	DEAD/DEAH box helicase domain-containing protein	Cytoplasmic	CN	-
W6R4N3	PPSAL_2722	BN5_2761	DNA-3-methyladenine glycosylase 1 (EC 3.2.2.20)	Cytoplasmic	CN	-
W6R0P3	PPSAL_4063	BN5_4126	Glycosyl transferase, group 1 family protein (EC 2.4.1.-)	Cytoplasmic	CN	-
W6RBV0	PPSAL_0704	BN5_0710	tRNA/tmRNA (uracil-C(5))-methyltransferase (EC 2.1.1.-) (EC 2.1.1.35) (tRNA (uracil(54)-C(5))-methyltransferase) (tRNA(m5U54)-methyltransferase) (RUMT) (tmRNA (uracil(341)-C(5))-methyltransferase)	Cytoplasmic	CN	-
W6R0H3	PPSAL_1315	BN5_1320	CAIB/BAIF family protein (EC 2.8.3.16)	Cytoplasmic	CN	-
W6QZL5	PPSAL_2854	BN5_2893	tRNA U34 carboxymethyltransferase (EC 2.5.1.-)	Cytoplasmic	CN	-
W6QYM9	PPSAL_2529	BN5_2563	DNA ligase (EC 6.5.1.2) (Polydeoxyribonucleotide synthase [NAD(+)])	Cytoplasmic	CN	-
W6R1G7	PPSAL_4302	BN5_4366	Transcriptional regulatory protein zraR	Cytoplasmic	CN	-
W6R144	PPSAL_3386	BN5_3436	Uracil phosphoribosyltransferase (EC 2.4.2.9) (UMP pyrophosphorylase) (UPRTase)	Cytoplasmic	CN	-
W6QVV2	PPSAL_2020	BN5_2045	Methyl-accepting chemotaxis sensory transducer	CytoplasmicMembrane	CN	-
W6R111	PPSAL_3796	BN5_3855	Uncharacterized protein	Cytoplasmic	CN	-
W6R6Y8	PPSAL_3533	BN5_3584	NAD-dependent epimerase/dehydratase	Cytoplasmic	CN	-
W6R8X4	PPSAL_4228	BN5_4292	Uncharacterized protein	Cytoplasmic	CN	-
W6R2P4	PPSAL_3902	BN5_3961	Nitrogen regulation protein NtrB (EC 2.7.13.3)	CytoplasmicMembrane	CN	-
W6R0A0	PPSAL_1225	BN5_1229	ABC transporter, binding protein	Unknown	CN	-
W6R3V0	PPSAL_2467	BN5_2497	AraC family transcriptional regulator	Cytoplasmic	CN	-
W6RK21	PPSAL_3550	BN5_3602	IclR family transcriptional regulator	Cytoplasmic	CN	-
W6QQF7	PPSAL_0573	BN5_0578	Urease subunit alpha (EC 3.5.1.5) (Urea amidohydrolase subunit alpha)	Cytoplasmic	CN	-
W6QYW7	PPSAL_3443	BN5_3493	GTP cyclohydrolase 1 type 2 homolog	Cytoplasmic	CN	-
W6QPH4	PPSAL_0228	BN5_0231	3-octaprenyl-4-hydroxybenzoate carboxy-lyase (EC 4.1.1.98) (Polyprenyl p-hydroxybenzoate decarboxylase)	Cytoplasmic	CN	-
W6QWV0	PPSAL_2383	BN5_2413	GntR family transcriptional regulator	Cytoplasmic	CN	-
H9N5E0	PPSAL_1618	BN5_1630	Sigma-54-dependent transcriptional regulator (Transcriptional regulator)	Cytoplasmic	CN	-
W6QZK3	PPSAL_1006	BN5_1009	Putative ATP-binding component of a transport system	CytoplasmicMembrane	CN	-
W6RHC5	PPSAL_2660	BN5_2695	HTH-type transcriptional regulator metR	Cytoplasmic	CN	-
W6QX10	PPSAL_0070	BN5_0070	Sulfatase family protein (EC 2.7.8.-)	CytoplasmicMembrane	CN	-
W6QY54	PPSAL_3149	BN5_3194	Spermidine/putrescine import ATP-binding protein potA (EC 3.6.3.31)	CytoplasmicMembrane	CN	-
W6QZ82	PPSAL_3146	BN5_3191	Pyrimidine biosynthesis enzyme THI13	Unknown	CN	-
W6R4L6	PPSAL_2697	BN5_2733	Putative membrane protein MJ1562	CytoplasmicMembrane	CN	-
W6R0V8	PPSAL_4113	BN5_4176	Uncharacterized protein	Unknown	CN	-
W6QYY4	PPSAL_3463	BN5_3513	Nucleotide-binding protein BN5_3513	Cytoplasmic	CN	-
W6QYH5	PPSAL_0584	BN5_0589	ABC transporter related	CytoplasmicMembrane	CN	-
W6R9V8	PPSAL_0033	BN5_0033	Shikimate dehydrogenase (NADP(+)) (SDH) (EC 1.1.1.25)	Cytoplasmic	CN	-
W6QZT6	PPSAL_3370	BN5_3420	Type IV pilus assembly protein PilW	CytoplasmicMembrane	CN	-
W6RI46	PPSAL_2870	BN5_2909	L-aspartate oxidase (EC 1.4.3.16)	Cytoplasmic	CN	-
W6QUD3	PPSAL_1488	BN5_1493	N-succinylglutamate 5-semialdehyde dehydrogenase (EC 1.2.1.71) (Succinylglutamic semialdehyde dehydrogenase) (SGSD)	Cytoplasmic	CN	-
W6RJM3	PPSAL_3422	BN5_3472	Ribosomal RNA small subunit methyltransferase I (EC 2.1.1.198) (16S rRNA 2'-O-ribose C1402 methyltransferase) (rRNA (cytidine-2'-O-)-methyltransferase RsmI)	Cytoplasmic	CN	-
W6R0C5	PPSAL_3563	BN5_3615	Alpha/beta hydrolase fold (EC 3.7.1.-)	Extracellular	CN	-
W6R1L4	PPSAL_3569	BN5_3621	2-hydroxymuconic semialdehyde dehydrogenase (EC 1.2.1.-)	Cytoplasmic	CN	-
W6QT28	PPSAL_1486	BN5_1491	Arginine N-succinyltransferase (EC 2.3.1.109)	Cytoplasmic	CN	-
W6QZE1	PPSAL_3611	BN5_3663	NAD-dependent epimerase/dehydratase (EC 5.1.3.2)	Cytoplasmic	CN	-
W6RB80	PPSAL_0497	BN5_0500	FAD dependent oxidoreductase (EC 1.1.-.-)	Cytoplasmic	CN	-
W6QXA9	PPSAL_2533	BN5_2567	Xanthine dehydrogenase (EC 1.17.1.4)	Cytoplasmic	CN	-
W6QV73	PPSAL_1770	BN5_1791	Methyl-accepting chemotaxis protein II	CytoplasmicMembrane	CN	-
W6R2U2	PPSAL_2099	BN5_2125	Nitrate reductase (EC 1.7.99.4)	Cytoplasmic	CN	-
W6QQZ6	PPSAL_0730	BN5_0736	Nitrilase/cyanide hydratase and apolipoprotein N-acyltransferase (EC 3.5.-.-)	Cytoplasmic	CN	-
W6QX03	PPSAL_2791	BN5_2830	Ditrans,polycis-undecaprenyl-diphosphate synthase ((2E,6E)-farnesyl-diphosphate specific) (EC 2.5.1.31) (Ditrans,polycis-undecaprenylcistransferase) (Undecaprenyl diphosphate synthase) (UDS) (Undecaprenyl pyrophosphate synthase) (UPP synthase)	Cytoplasmic	CN	-
W6QZ50	PPSAL_2674	BN5_2709	Arsenical resistance protein ArsH (EC 1.7.-.-)	Cytoplasmic	CN	-
W6R360	PPSAL_2197	BN5_2225	Peptide ABC transporter,putative ATP-binding protein (EC 3.6.3.25)	CytoplasmicMembrane	CN	-
W6QS76	PPSAL_1179	BN5_1183	Uncharacterized protein	Cytoplasmic	CN	-
W6RAA1	PPSAL_0138	BN5_0139	ABC transporter, solute-binding component	Periplasmic	CN	-
W6RF39	PPSAL_1902	BN5_1925	Aliphatic nitrilase (EC 3.5.5.7)	Cytoplasmic	CN	-
W6QUU0	PPSAL_1137	BN5_1141	ATP-dependent Clp protease ATP-binding subunit clpX (EC 3.6.3.-)	Cytoplasmic	CN	-
W6QP53	PPSAL_0119	BN5_0119	Phosphate-specific transport system accessory protein PhoU	Cytoplasmic	CN	-
W6R622	PPSAL_3190	BN5_3235	Periplasmic oligopeptide-binding protein	Periplasmic	CN	-
W6QX50	PPSAL_2836	BN5_2875	ATP-dependent helicase HrpA (EC 3.6.1.-)	Cytoplasmic	CN	-
W6QXT1	PPSAL_2199	BN5_2227	Sulfonate/nitrate/taurine transport system substrate-binding protein	CytoplasmicMembrane	CN	-
W6QSR2	PPSAL_1369	BN5_1374	Lytic transglycosylase, catalytic (EC 3.2.1.-)	Periplasmic	CN	-
W6R3V7	PPSAL_4260	BN5_4324	Methionine import ATP-binding protein MetN (EC 3.6.3.-)	CytoplasmicMembrane	CN	-
W6QTN3	PPSAL_1236	BN5_1240	3-hydroxyisobutyrate dehydrogenase family protein (EC 1.1.1.31)	Cytoplasmic	CN	-
W6RDK8	PPSAL_1346	BN5_1353	Protein ccoG	CytoplasmicMembrane	CN	-
W6QXV6	PPSAL_2224	BN5_2252	tRNA-dihydrouridine(20/20a) synthase (EC 1.3.1.-) (EC 1.3.1.91) (U20-specific dihydrouridine synthase) (U20-specific Dus) (tRNA-dihydrouridine synthase A)	Cytoplasmic	CN	-
W6RK16	PPSAL_3545	BN5_3597	UDP-N-acetylmuramate--L-alanyl-gamma-D-glutamyl-meso-2,6-diaminoheptandioate ligase (EC 6.3.2.45) (Murein peptide ligase) (UDP-N-acetylmuramate:L-alanyl-gamma-D-glutamyl-meso-diaminopimelate ligase)	Cytoplasmic	CN	-
W6QP02	PPSAL_0059	BN5_0059	Aldose 1-epimerase family protein (EC 4.2.1.9)	Cytoplasmic	CN	-
W6QXL3	PPSAL_0274	BN5_0277	Phenylacetic acid degradation-related protein	Cytoplasmic	CN	-
W6QSB8	PPSAL_0261	BN5_0264	Putative aminotransferase (EC 2.6.1.-)	Cytoplasmic	CN	-
W6QRX5	PPSAL_1084	BN5_1088	Oxidoreductase, GMC family (EC 1.1.99.1)	CytoplasmicMembrane	CN	-
W6R0P8	PPSAL_3211	BN5_3257	4-hydroxy-3-methylbut-2-en-1-yl diphosphate synthase (flavodoxin) (EC 1.17.7.3) (1-hydroxy-2-methyl-2-(E)-butenyl 4-diphosphate synthase)	Cytoplasmic	CN	-
W6QYF0	PPSAL_3248	BN5_3295	Nuclease SbcCD subunit C	Cytoplasmic	CN	-
W6QYI7	PPSAL_2943	BN5_2982	Ribonuclease T (EC 3.1.13.-) (Exoribonuclease T) (RNase T)	Cytoplasmic	CN	-
W6QS80	PPSAL_0747	BN5_0753	Phosphomethylpyrimidine kinase (EC 2.7.4.7)	Cytoplasmic	CN	-
W6QW61	PPSAL_2531	BN5_2565	Chromosome partition protein Smc	Cytoplasmic	CN	-
W6REL6	PPSAL_1697	BN5_1709	UvrABC system protein B (Protein UvrB) (Excinuclease ABC subunit B)	Cytoplasmic	CN	-
W6RLM3	PPSAL_4162	BN5_4225	Hydrogen peroxide-inducible genes activator	Cytoplasmic	CN	-
W6QTU1	PPSAL_1296	BN5_1301	6-phosphogluconolactonase (EC 3.1.1.31)	Unknown	CN	-
W6QRW0	PPSAL_0117	BN5_0117	Phosphate transport system permease protein PstA	CytoplasmicMembrane	CN	-
W6RDH9	PPSAL_1313	BN5_1318	C4-dicarboxylate-binding periplasmic protein	Periplasmic	CN	-
W6RFM9	PPSAL_2097	BN5_2123	Assimilatory nitrite reductase (Subunit) (EC 1.7.1.4)	Cytoplasmic	CN	-
W6QXR8	PPSAL_2184	BN5_2212	PilL protein	Cytoplasmic	CN	-
W6QX57	PPSAL_0110	BN5_0110	Diguanylate cyclase	Cytoplasmic	CN	-
W6QSE5	PPSAL_0291	BN5_0294	Formate dehydrogenase, alpha subunit (EC 1.2.1.2)	Cytoplasmic	CN	-
W6RE08	PPSAL_1515	BN5_1524	Fumarate hydratase class II (Fumarase C) (EC 4.2.1.2)	Cytoplasmic	CN	-
W6QTB1	PPSAL_1567	BN5_1579	Molybdopterin molybdochelatase	Cytoplasmic	CN	-
H9N5E4	PPSAL_1622	BN5_1634	Acetyltransferase (GCN5-related N-acetyltransferase)	Cytoplasmic	CN	-
W6QQJ3	PPSAL_0608	BN5_0613	Biosynthetic arginine decarboxylase (ADC) (EC 4.1.1.19)	Unknown	CN	-
W6RJL4	PPSAL_3412	BN5_3462	UDP-N-acetylglucosamine--N-acetylmuramyl-(pentapeptide) pyrophosphoryl-undecaprenol N-acetylglucosamine transferase (EC 2.4.1.227) (Undecaprenyl-PP-MurNAc-pentapeptide-UDPGlcNAc GlcNAc transferase)	CytoplasmicMembrane	CN	-
W6QXN5	PPSAL_0309	BN5_0312	Methyl-accepting chemotaxis sensory transducer	OuterMembrane	CN	-
W6R3V6	PPSAL_2472	BN5_2502	DNA polymerase III subunits gamma and tau (EC 2.7.7.7)	Cytoplasmic	CN	-
W6RAR3	PPSAL_0322	BN5_0325	Methylenetetrahydrofolate reductase (EC 1.5.1.20)	Cytoplasmic	CN	-
W6QZX8	PPSAL_3410	BN5_3460	D-alanine--D-alanine ligase (EC 6.3.2.4) (D-Ala-D-Ala ligase) (D-alanylalanine synthetase)	Cytoplasmic	CN	-
W6QXQ0	PPSAL_0329	BN5_0332	N-carbamoyl-L-amino acid amidohydrolase (EC 3.5.1.87)	Cytoplasmic	CN	-
W6RHD6	PPSAL_2670	BN5_2705	Arsenical pump-driving ATPase (EC 3.6.3.16)	Cytoplasmic	CN	-
W6QZ30	PPSAL_2654	BN5_2689	Indolepyruvate oxidoreductase subunit iorA (EC 1.2.7.8)	Cytoplasmic	CN	-
W6QU90	PPSAL_1878	BN5_1901	Uncharacterized protein	Unknown	CN	-
W6QTE5	PPSAL_1602	BN5_1614	Oligopeptidase B (EC 3.4.21.83)	Periplasmic	CN	-
W6QUU3	PPSAL_2088	BN5_2114	Nitrate transporter periplasmic component	CytoplasmicMembrane	CN	-
W6QXL2	PPSAL_3006	BN5_3048	6-phosphogluconate dehydratase (EC 4.2.1.12)	Cytoplasmic	CN	-
W6RJ87	PPSAL_3262	BN5_3309	Acetyl-CoA acetyltransferase (EC 2.3.1.9)	Cytoplasmic	CN	-
W6QWV1	PPSAL_1856	BN5_1877	Siroheme synthase [Includes: Sirohydrochlorin ferrochelatase (EC 4.99.1.4); Precorrin-2 dehydrogenase (EC 1.3.1.76); Uroporphyrinogen-III C-methyltransferase (Urogen III methylase) (EC 2.1.1.107) (SUMT) (Uroporphyrinogen III methylase) (UROM)]	Cytoplasmic	CN	-
W6QZ65	PPSAL_2689	BN5_2725	NAD-glutamate dehydrogenase (EC 1.4.1.2)	Cytoplasmic	CN	-
W6RJA4	PPSAL_3282	BN5_3329	Bifunctional protein PutA	Cytoplasmic	CN	-
W6QYM4	PPSAL_2978	BN5_3018	Serine hydroxymethyltransferase (SHMT) (Serine methylase) (EC 2.1.2.1)	Cytoplasmic	CN	-
W6QW31	PPSAL_1600	BN5_1612	Uncharacterized protein	Unknown	N	-
W6QWG1	PPSAL_2626	BN5_2660	Flagellar hook-associated protein 2 (HAP2) (Flagellar cap protein)	Extracellular	N	-
W6R288	PPSAL_1909	BN5_1932	HtrA suppressor protein	Cytoplasmic	N	-
W6R536	PPSAL_2897	BN5_2936	ProP effector	Unknown	N	-
W6R217	PPSAL_1844	BN5_1865	Cold shock-like protein cspG	Cytoplasmic	N	-
W6QXW9	PPSAL_3110	BN5_3154	Uncharacterized protein	Cytoplasmic	N	-
W6QWQ0	PPSAL_2327	BN5_2358	Uncharacterized protein	Unknown	N	-
W6QXL4	PPSAL_2628	BN5_2662	Flagellin	Extracellular	N	-
W6QZ57	PPSAL_3541	BN5_3593	Beta-lactamase domain-containing protein	Cytoplasmic	N	-
W6QXB9	PPSAL_2911	BN5_2950	Uncharacterized protein	Unknown	N	-
W6R0H7	PPSAL_1320	BN5_1325	Uncharacterized protein	Unknown	N	-
W6RCP9	PPSAL_1058	BN5_1062	UPF0135 protein	Unknown	N	-
W6QWZ6	PPSAL_0060	BN5_0060	Uncharacterized protein	Unknown	N	-
W6R2P1	PPSAL_2054	BN5_2079	Uncharacterized protein	Unknown	N	-
W6R2J3	PPSAL_2014	BN5_2039	Uncharacterized protein	Unknown	N	-
W6REF7	PPSAL_1636	BN5_1648	Phospholipase D/Transphosphatidylase (EC 2.7.8.-)	CytoplasmicMembrane	N	-
W6RDK1	PPSAL_1336	BN5_1343	Putative Ubiquinone biosynthesis hydroxylase (EC 1.-.-.-)	Cytoplasmic	N	-
W6R1Q7	PPSAL_3609	BN5_3661	Uncharacterized protein	Unknown	N	-

## Sheet: CNAs Vs NAs
Protein ID	Locus	Locus	Name	Location	FC	p value
W6QY34	PPSAL_2313	BN5_2344	Metallo-lactamase	Unknown	NArs	-
W6QWZ6	PPSAL_0060	BN5_0060	Uncharacterized protein	Unknown	NArs	-
W6R2P1	PPSAL_2054	BN5_2079	Uncharacterized protein	Unknown	NArs	-
W6R3F6	PPSAL_2321	BN5_2352	Uncharacterized protein	Cytoplasmic	NArs	-
W6R3E6	PPSAL_2306	BN5_2337	Coenzyme PQQ synthesis protein E (Pyrroloquinoline quinone biosynthesis protein E)	Cytoplasmic	NArs	-
W6R217	PPSAL_1844	BN5_1865	Cold shock-like protein cspG	Cytoplasmic	NArs	-
W6QU99	PPSAL_1458	BN5_1463	Type IV pilus assembly PilZ	Unknown	NArs	-
W6QXW9	PPSAL_3110	BN5_3154	Uncharacterized protein	Cytoplasmic	NArs	-
W6QWQ0	PPSAL_2327	BN5_2358	Uncharacterized protein	Unknown	NArs	-
W6QVC1	PPSAL_1330	BN5_1337	Putative signal transduction protein	Unknown	NArs	-
W6RGB0	PPSAL_2314	BN5_2345	Uncharacterized protein	Unknown	NArs	-
W6R6X2	PPSAL_3518	BN5_3569	Rare lipoprotein A	Unknown	NArs	-
W6QVW2	PPSAL_1519	BN5_1528	UPF0176 protein BN5_1528	Cytoplasmic	NArs	-
W6QXL4	PPSAL_2628	BN5_2662	Flagellin	Extracellular	NArs	-
W6R2X6	PPSAL_4449	BN5_4513	50S ribosomal protein L34	Cytoplasmic	NArs	-
W6QYC8	PPSAL_2424	BN5_2454	Coproporphyrinogen-III oxidase (EC 1.3.98.3)	Cytoplasmic	NArs	-
W6QZ57	PPSAL_3541	BN5_3593	Beta-lactamase domain-containing protein	Cytoplasmic	NArs	-
W6RL93	PPSAL_4047	BN5_4109	Alkaline protease secretion protein aprF	OuterMembrane	NArs	-
W6R2L1	PPSAL_4344	BN5_4408	Uncharacterized protein	Cytoplasmic	NArs	-
W6R2T8	PPSAL_4409	BN5_4473	Mercuric resistance operon regulatory protein	Cytoplasmic	NArs	-
W6QUL6	PPSAL_2008	BN5_2033	Uncharacterized protein	Unknown	NArs	-
W6R2R0	PPSAL_2069	BN5_2094	Uncharacterized protein	Unknown	NArs	-
W6R4M0	PPSAL_2702	BN5_2738	Uncharacterized protein	Cytoplasmic	NArs	-
W6R2Q1	PPSAL_4379	BN5_4443	Nitrate reductase (EC 1.7.1.1)	Unknown	CNArs	-
W6QRF6	PPSAL_0890	BN5_0896	Nitroreductase (EC 1.-.-.-)	Cytoplasmic	CNArs	-
W6R863	#N/A	BN5_4059	Myocilin	Unknown	CNArs	-
W6RCR6	PPSAL_1073	BN5_1077	Putative acyl-CoA thioester hydrolase TC_0822 (EC 3.1.2.-)	Unknown	CNArs	-
W6QTY0	PPSAL_1753	BN5_1774	Methyl-accepting chemotaxis protein tlpB	CytoplasmicMembrane	CNArs	-
W6R092	PPSAL_3073	BN5_3117	Putative serine protein kinase	Unknown	CNArs	-
W6R1D0	PPSAL_1603	BN5_1615	Uncharacterized protein	CytoplasmicMembrane	CNArs	-
W6RD89	PPSAL_1208	BN5_1212	Leucine dehydrogenase (EC 1.4.1.9)	Cytoplasmic	CNArs	-
W6R277	PPSAL_4204	BN5_4268	Breakpoint cluster region protein (EC 2.7.11.1)	Cytoplasmic	CNArs	-
W6QS68	PPSAL_0737	BN5_0743	CBS domain-containing protein	CytoplasmicMembrane	CNArs	-
W6QTZ4	PPSAL_0823	BN5_0829	Oxidoreductase, 2OG-Fe(II) oxygenase family	Cytoplasmic	CNArs	-
W6QV91	PPSAL_1302	BN5_1307	Putative pterin-4-alpha-carbinolamine dehydratase (PHS) (EC 4.2.1.96) (4-alpha-hydroxy-tetrahydropterin dehydratase) (Pterin carbinolamine dehydratase) (PCD)	Cytoplasmic	CNArs	-
W6QVI4	PPSAL_1392	BN5_1397	Na(+)-translocating NADH-quinone reductase subunit D (Na(+)-NQR subunit D) (Na(+)-translocating NQR subunit D) (EC 1.6.5.8) (NQR complex subunit D) (NQR-1 subunit D)	CytoplasmicMembrane	CNArs	-
W6QWL0	PPSAL_1776	BN5_1797	Phosphohistidine phosphatase SixA (EC 3.1.3.-)	Unknown	CNArs	-
W6QU80	PPSAL_0913	BN5_0919	Uncharacterized protein	Cytoplasmic	CNArs	-
W6R7F3	PPSAL_3691	BN5_3748	UPF0271 protein BN5_3748	Cytoplasmic	CNArs	-
W6R0W4	PPSAL_4118	BN5_4181	Uncharacterized protein	Unknown	CNArs	-
W6QTB0	PPSAL_0601	BN5_0606	3-dehydroquinate dehydratase (3-dehydroquinase) (EC 4.2.1.10) (Type II DHQase)	Cytoplasmic	CNArs	-
W6RBM7	PPSAL_0622	BN5_0627	Cytochrome d ubiquinol oxidase, subunit I (EC 1.10.3.-)	CytoplasmicMembrane	CNArs	-
W6RBZ4	PPSAL_0764	BN5_0770	Uncharacterized protein	Cytoplasmic	CNArs	-
W6RFP0	PPSAL_2107	BN5_2133	Esterase/lipase/thioesterase family protein (EC 2.3.1.-)	Unknown	CNArs	-
W6QWK0	PPSAL_2273	BN5_2301	Furoyl-CoA synthetase	Cytoplasmic	CNArs	-
W6R4X2	PPSAL_2822	BN5_2861	Uncharacterized protein	Unknown	CNArs	-
W6QYZ0	PPSAL_0746	BN5_0752	Thiamine-phosphate synthase (TP synthase) (TPS) (EC 2.5.1.3) (Thiamine-phosphate pyrophosphorylase) (TMP pyrophosphorylase) (TMP-PPase)	Cytoplasmic	CNArs	-
W6QSP8	PPSAL_0401	BN5_0404	Phosphoribosyl-AMP cyclohydrolase (PRA-CH) (EC 3.5.4.19)	Cytoplasmic	CNArs	-
W6QT60	PPSAL_1071	BN5_1075	tRNA (guanine-N(1)-)-methyltransferase (EC 2.1.1.228) (M1G-methyltransferase) (tRNA [GM37] methyltransferase)	Cytoplasmic	CNArs	-
W6RLP8	PPSAL_4196	BN5_4260	Dynactin subunit 1	CytoplasmicMembrane	CNArs	-
W6RJA0	PPSAL_3277	BN5_3324	Uncharacterized protein	Unknown	CNArs	-
W6R067	PPSAL_3049	BN5_3092	Diguanylate cyclase yddV (EC 2.7.7.65)	Cytoplasmic	CNArs	-
W6RM74	PPSAL_4416	BN5_4480	Transposon Tn552 resolvase	Unknown	CNArs	-
W6RG01	PPSAL_2185	BN5_2213	Enoyl-CoA hydratase/isomerase family protein (EC 4.2.1.17)	Cytoplasmic	CNArs	-
W6RK74	PPSAL_3595	BN5_3647	Transcriptional repressor NrdR	Cytoplasmic	CNArs	-
W6QVA7	PPSAL_1805	BN5_1826	Acyl-CoA dehydrogenase family protein	Cytoplasmic	CNArs	-
W6R230	PPSAL_4155	BN5_4218	DNA-directed RNA polymerase subunit omega (RNAP omega subunit) (EC 2.7.7.6) (RNA polymerase omega subunit) (Transcriptase subunit omega)	Unknown	CNArs	-
W6R822	PPSAL_3950	BN5_4009	Polyamine-transporting ATPase (EC 3.6.3.31)	CytoplasmicMembrane	CNArs	-
W6R5U2	PPSAL_3125	BN5_3170	GTPase subunit of restriction endonucleas	Cytoplasmic	CNArs	-
W6RK41	PPSAL_3570	BN5_3622	Nicotinate-nucleotide pyrophosphorylase (EC 2.4.2.19)	Cytoplasmic	CNArs	-
W6QZ53	PPSAL_3537	BN5_3588	PAS/PAC sensor signal transduction histidine kinase	CytoplasmicMembrane	CNArs	-
W6RBJ3	PPSAL_0602	BN5_0607	Thiol:disulfide interchange protein DsbD (EC 1.8.1.8) (Protein-disulfide reductase) (Disulfide reductase)	CytoplasmicMembrane	CNArs	-
W6QZM0	PPSAL_3305	BN5_3352	Deoxyribodipyrimidine photo-lyase type I (EC 4.1.99.3)	Unknown	CNArs	-
W6QVK9	PPSAL_1419	BN5_1424	Deoxyguanosinetriphosphate triphosphohydrolase (EC 3.1.5.1)	Cytoplasmic	CNArs	-
W6QZ01	PPSAL_0766	BN5_0772	CRISPR-associated Cse3 family protein	Unknown	CNArs	-
W6R1Y3	PPSAL_1804	BN5_1825	LysR-like	Cytoplasmic	CNArs	-
W6R2H0	PPSAL_3842	BN5_3901	Histidine ammonia-lyase (Histidase) (EC 4.3.1.3)	Cytoplasmic	CNArs	-
W6RDV0	PPSAL_1460	BN5_1465	Putative cysteine desulfurase (EC 2.8.1.7)	Cytoplasmic	CNArs	-
W6RG48	PPSAL_2240	BN5_2268	3-methylcrotonoyl-CoA carboxylase, alpha subunit (Putative) (EC 6.4.1.4)	Cytoplasmic	CNArs	-
W6QZ12	PPSAL_0781	BN5_0787	AsnC family transcriptional regulator	Cytoplasmic	CNArs	-
W6RC67	PPSAL_0859	BN5_0865	Phospholipid/glycerol acyltransferase (EC 2.3.1.15)	Cytoplasmic	CNArs	-
W6QVN9	PPSAL_1449	BN5_1454	Phosphate acyltransferase (EC 2.3.1.n2) (Acyl-ACP phosphotransacylase) (Acyl-[acyl-carrier-protein]--phosphate acyltransferase) (Phosphate-acyl-ACP acyltransferase)	Cytoplasmic	CNArs	-
W6R7G9	PPSAL_3711	BN5_3768	Aminoglycoside phosphotransferase	Cytoplasmic	CNArs	-
W6QTN2	PPSAL_1647	BN5_1659	RecBCD enzyme subunit RecC (EC 3.1.11.5) (Exonuclease V subunit RecC) (ExoV subunit RecC) (Helicase/nuclease RecBCD subunit RecC)	Cytoplasmic	CNArs	-
W6QTA9	PPSAL_1111	BN5_1115	Cys-tRNA(Pro)/Cys-tRNA(Cys) deacylase (EC 4.2.-.-)	Cytoplasmic	CNArs	-
W6QS61	PPSAL_0727	BN5_0733	Maf-like protein BN5_0733	Cytoplasmic	CNArs	-
W6QUQ3	PPSAL_1117	BN5_1121	Glutaredoxin	Unknown	CNArs	-
W6R2X1	PPSAL_2124	BN5_2150	Cytosolic 5'-nucleotidase 1 (EC 3.1.3.5)	Cytoplasmic	CNArs	-
W6RC10	PPSAL_0784	BN5_0790	ATP-dependent helicase HrpB (EC 3.6.1.-)	Unknown	CNArs	-
W6QVD8	PPSAL_1345	BN5_1352	Regulatory protein GntR, HTH:aminotransferase, class I and II (EC 2.6.1.1)	Cytoplasmic	CNArs	-
W6R8K7	PPSAL_4134	BN5_4197	Putative glutamine synthetase (EC 6.3.1.2)	Cytoplasmic	CNArs	-
W6QT03	PPSAL_1456	BN5_1461	Thymidylate kinase (EC 2.7.4.9) (dTMP kinase)	Cytoplasmic	CNArs	-
W6QXA7	PPSAL_2901	BN5_2940	OmpA/MotB domain-containing protein	CytoplasmicMembrane	CNArs	-
W6QXI2	PPSAL_0234	BN5_0237	Membrane-fusion protein	CytoplasmicMembrane	CNArs	-
W6R1L4	PPSAL_3569	BN5_3621	2-hydroxymuconic semialdehyde dehydrogenase (EC 1.2.1.-)	Cytoplasmic	CNArs	-
W6R2U2	PPSAL_2099	BN5_2125	Nitrate reductase (EC 1.7.99.4)	Cytoplasmic	CNArs	-
W6RFM9	PPSAL_2097	BN5_2123	Assimilatory nitrite reductase (Subunit) (EC 1.7.1.4)	Cytoplasmic	CNArs	-
W6RM49	PPSAL_4386	BN5_4450	AraC family transcriptional regulator	Cytoplasmic	CNArs	-
W6QUW1	PPSAL_2103	BN5_2129	TM helix repeat-containing protein	CytoplasmicMembrane	CNArs	-
W6QS35	PPSAL_0162	BN5_0164	D-amino acid dehydrogenase (EC 1.4.99.-)	CytoplasmicMembrane	CNArs	-
W6QYC4	PPSAL_3223	BN5_3269	HTH-type transcriptional regulator iscR	Cytoplasmic	CNArs	-
W6QYP8	PPSAL_3373	BN5_3423	Fimbrial protein pilin	Extracellular	CNArs	-
W6R242	PPSAL_4165	BN5_4228	Uncharacterized protein	Unknown	CNArs	-
W6R4F2	PPSAL_4445	BN5_4509	tRNA modification GTPase MnmE (EC 3.6.-.-)	Cytoplasmic	CNArs	-
W6QVF9	PPSAL_2256	BN5_2284	6-carboxy-5,6,7,8-tetrahydropterin synthase (EC 4.-.-.-)	Cytoplasmic	CNArs	-
W6QPB4	PPSAL_0159	BN5_0161	FAD dependent oxidoreductase (EC 1.-.-.-)	Cytoplasmic	CNArs	-
W6R354	PPSAL_2187	BN5_2215	DNA polymerase III, epsilon subunit (EC 2.7.7.7)	Cytoplasmic	CNArs	-
W6R0X5	PPSAL_3301	BN5_3348	FAD dependent oxidoreductase	Unknown	CNArs	-
W6R0W5	PPSAL_1457	BN5_1462	DNA polymerase III, delta prime subunit (EC 2.7.7.7)	Cytoplasmic	CNArs	-
W6QZI8	PPSAL_3265	BN5_3312	YceI family protein	Unknown	CNArs	-
H9N5D9	PPSAL_1624	BN5_1636	Uncharacterized protein	Unknown	CNArs	-
W6QQ70	PPSAL_0473	BN5_0476	Glycosyl transferase, family 2 (EC 2.4.-.-)	CytoplasmicMembrane	CNArs	-
W6QQR4	PPSAL_0638	BN5_0643	Cyclic diguanosine monophosphate-binding protein (c-di-GMP-binding protein) (Pilz domain-containing protein)	Cytoplasmic	CNArs	-
W6QU19	PPSAL_1371	BN5_1376	Uncharacterized protein	Cytoplasmic	CNArs	-
W6QV29	PPSAL_1237	BN5_1241	Hydroxypyruvate isomerase (EC 5.3.1.22)	Cytoplasmic	CNArs	-
W6QYA1	PPSAL_3198	BN5_3244	Protein hipA	Cytoplasmic	CNArs	-
W6QYS5	PPSAL_3033	BN5_3076	7-cyano-7-deazaguanine synthase (EC 6.3.4.20) (7-cyano-7-carbaguanine synthase) (PreQ(0) synthase) (Queuosine biosynthesis protein QueC)	Unknown	CNArs	-
W6QZK8	PPSAL_3290	BN5_3337	TetR family transcriptional regulator	Cytoplasmic	CNArs	-
W6R0C1	PPSAL_1255	BN5_1260	Uncharacterized protein	Unknown	CNArs	-
W6R0D0	PPSAL_3568	BN5_3620	2-oxypent-4-enoate hydratase	Cytoplasmic	CNArs	-
W6R1G5	PPSAL_3966	BN5_4025	GTP-binding protein engA	Cytoplasmic	CNArs	-
W6R1M3	PPSAL_4035	BN5_4097	Poly(3-hydroxyalkanoate) synthetase (EC 3.1.1.-)	Unknown	CNArs	-
W6R1R3	PPSAL_4075	BN5_4138	dTDP-4-dehydrorhamnose reductase (EC 1.1.1.133)	Cytoplasmic	CNArs	-
W6R3L3	PPSAL_4161	BN5_4224	Hydrogen peroxide-inducible genes activator	Unknown	CNArs	-
W6R512	PPSAL_2872	BN5_2911	Uncharacterized protein	Cytoplasmic	CNArs	-
W6RAP3	PPSAL_0292	BN5_0295	Sulfurtransferase FdhD	Cytoplasmic	CNArs	-
W6QPK5	PPSAL_0258	BN5_0261	L-glutamine synthetase (EC 6.3.1.2)	Cytoplasmic	CNArs	-
W6QYS1	PPSAL_0651	BN5_0657	Uncharacterized protein	Cytoplasmic	CNArs	-
W6RF06	PPSAL_1862	BN5_1883	Sulfurtransferase tusD (EC 2.8.1.-)	Cytoplasmic	CNArs	-
W6R591	PPSAL_2952	BN5_2991	High-affinity branched-chain amino acid transport ATP-binding protein	CytoplasmicMembrane	CNArs	-
W6QS54	PPSAL_1159	BN5_1163	Iron-regulated protein A	Unknown	CNArs	-
W6RKJ6	PPSAL_3709	BN5_3766	DnaJ like chaperone protein	CytoplasmicMembrane	CNArs	-
W6RHB1	PPSAL_2645	BN5_2679	Chemotaxis protein CheV (EC 2.7.3.-)	Cytoplasmic	CNArs	-
W6QUE2	PPSAL_1498	BN5_1507	Magnesium transporter MgtE	CytoplasmicMembrane	CNArs	-
W6R0B5	PPSAL_3553	BN5_3605	Aminocarboxymuconate-semialdehyde decarboxylase (EC 4.1.1.45)	Cytoplasmic	CNArs	-
W6QQY9	PPSAL_0315	BN5_0318	Ribosomal RNA small subunit methyltransferase E (EC 2.1.1.193)	Cytoplasmic	CNArs	-
W6QSN9	PPSAL_0902	BN5_0908	DNA repair protein RecN (Recombination protein N)	Cytoplasmic	CNArs	-
W6R1X0	PPSAL_1789	BN5_1810	tRNA 2-selenouridine synthase (EC 2.9.1.-) (Selenophosphate-dependent tRNA 2-selenouridine synthase)	Cytoplasmic	CNArs	-
W6R697	PPSAL_3299	BN5_3346	Ferrochelatase (EC 4.99.1.1) (Heme synthase) (Protoheme ferro-lyase)	Cytoplasmic	CNArs	-
W6QQU8	PPSAL_0680	BN5_0686	Uncharacterized protein	CytoplasmicMembrane	CNArs	-
W6R257	PPSAL_4184	BN5_4248	Glutaryl-CoA dehydrogenase (EC 1.3.8.6)	Cytoplasmic	CNArs	-
W6QRY1	PPSAL_1094	BN5_1098	Uncharacterized protein	Unknown	CNArs	-
W6QQA3	PPSAL_0513	BN5_0516	ADP-dependent (S)-NAD(P)H-hydrate dehydratase (EC 4.2.1.136) (EC 5.1.99.6) (ADP-dependent NAD(P)HX dehydratase) (NAD(P)H-hydrate epimerase) (NAD(P)HX epimerase)	Unknown	CNArs	-
W6QQD2	PPSAL_0101	BN5_0101	Electron transport protein SCO1/SenC	CytoplasmicMembrane	CNArs	-
W6RK65	PPSAL_3590	BN5_3642	N utilization substance protein B homolog (Protein NusB)	Cytoplasmic	CNArs	-
W6QUL1	PPSAL_2003	BN5_2028	Periplasmic binding protein/LacI transcriptional regulator	Unknown	CNArs	-
W6QWL9	PPSAL_2292	BN5_2322	MerR family transcriptional regulator	Cytoplasmic	CNArs	-
W6QR22	PPSAL_0755	BN5_0761	Acyl-CoA dehydrogenase domain-containing protein	Cytoplasmic	CNArs	-
W6RAQ9	PPSAL_0312	BN5_0315	Protein-glutamate methylesterase CheB (EC 3.1.1.61)	Cytoplasmic	CNArs	-
W6QYF7	PPSAL_0569	BN5_0574	Oxaloacetate decarboxylase (EC 4.1.1.3)	Cytoplasmic	CNArs	-
W6R2U7	PPSAL_4419	BN5_4483	Transposase for transposon Tn552	Cytoplasmic	CNArs	-
W6QZU5	PPSAL_3380	BN5_3430	Riboflavin biosynthesis protein (EC 2.7.1.26) (EC 2.7.7.2)	Cytoplasmic	CNArs	-
W6QXZ5	PPSAL_2743	BN5_2782	Thiol-disulfide oxidoreductase resA	Periplasmic	CNArs	-
W6RDS2	PPSAL_1430	BN5_1435	Lipoprotein-releasing system transmembrane protein lolC	CytoplasmicMembrane	CNArs	-
W6QRG3	PPSAL_0480	BN5_0483	Lipid A export ATP-binding/permease protein MsbA (EC 3.6.3.-)	CytoplasmicMembrane	CNArs	-
W6R4B8	PPSAL_2612	BN5_2646	STAS domain protein	Unknown	CNArs	-
W6QUX8	PPSAL_1649	BN5_1661	RecBCD enzyme subunit RecD (EC 3.1.11.5) (Exonuclease V subunit RecD) (ExoV subunit RecD) (Helicase/nuclease RecBCD subunit RecD)	Cytoplasmic	CNArs	-
W6R1V8	PPSAL_1774	BN5_1795	Glycerol-3-phosphate dehydrogenase [NAD(P)+] (EC 1.1.1.94) (NAD(P)H-dependent glycerol-3-phosphate dehydrogenase)	Cytoplasmic	CNArs	-
W6QX72	PPSAL_0120	BN5_0120	Response regulator receiver protein	Cytoplasmic	CNArs	-
W6QYK5	PPSAL_3318	BN5_3365	Glutamyl-tRNA reductase (GluTR) (EC 1.2.1.70)	Cytoplasmic	CNArs	-
W6QXI1	PPSAL_2598	BN5_2632	Site-determining protein	CytoplasmicMembrane	CNArs	-
W6R3Y4	PPSAL_2497	BN5_2531	Glutathione S-transferase family protein (EC 2.5.1.18)	Cytoplasmic	CNArs	-
W6R8U3	PPSAL_4193	BN5_4257	Uncharacterized protein	Unknown	CNArs	-
W6QZB9	PPSAL_2754	BN5_2793	Phosphoribosylglycinamide formyltransferase (EC 2.1.2.2) (5'-phosphoribosylglycinamide transformylase) (GAR transformylase) (GART)	Cytoplasmic	CNArs	-
W6RD32	PPSAL_1143	BN5_1147	Exodeoxyribonuclease I (EC 3.1.11.1)	Cytoplasmic	CNArs	-
W6R3L0	PPSAL_2382	BN5_2412	Glutathione S-transferase family protein (EC 2.5.1.18)	Cytoplasmic	CNArs	-
W6RCA9	PPSAL_0914	BN5_0920	Ribosomal RNA large subunit methyltransferase E (EC 2.1.1.166) (23S rRNA Um2552 methyltransferase) (rRNA (uridine-2'-O-)-methyltransferase)	Cytoplasmic	CNArs	-
W6RBX9	PPSAL_0739	BN5_0745	PhoH family protein	Cytoplasmic	CNArs	-
W6R1D6	PPSAL_3936	BN5_3995	Abhydrolase domain-containing protein 3	Unknown	CNArs	-
W6R8E4	PPSAL_4074	BN5_4137	dTDP-4-dehydrorhamnose 3,5-epimerase (EC 5.1.3.13)	Unknown	CNArs	-
W6RL83	PPSAL_4037	BN5_4099	Acetate kinase (EC 2.7.2.1) (Acetokinase)	Cytoplasmic	CNArs	-
W6RA38	PPSAL_0113	BN5_0113	N-acetylmuramoyl-L-alanine amidase (EC 3.5.1.28)	Cytoplasmic	CNArs	-
W6RAS8	PPSAL_0342	BN5_0345	D-erythrose-4-phosphate dehydrogenase (EC 1.2.1.72)	Cytoplasmic	CNArs	-
W6R0S0	PPSAL_3236	BN5_3283	Permease YjgP/YjgQ family protein	CytoplasmicMembrane	CNArs	-
W6QQ63	PPSAL_0468	BN5_0471	Lipopolysaccharide core heptose(I) kinase (EC 2.7.1.-)	Cytoplasmic	CNArs	-
W6QXR3	PPSAL_2179	BN5_2207	Oxidoreductase, short-chain dehydrogenase/reductase family (EC 1.1.1.-)	Cytoplasmic	CNArs	-
W6QYH0	PPSAL_0579	BN5_0584	Oxidoreductase (EC 1.97.-.-)	Cytoplasmic	CNArs	-
W6RD56	PPSAL_1168	BN5_1172	Oxidoreductase, short chain dehydrogenase/reductase family (EC 1.-.-.-)	Unknown	CNArs	-
W6R0H4	PPSAL_3608	BN5_3660	MotA/TolQ/ExbB proton channel	CytoplasmicMembrane	CNArs	-
W6R0E7	PPSAL_3127	BN5_3172	Type I restriction-modification system DNA methylase (EC 2.1.1.72)	Cytoplasmic	CNArs	-
W6QZD0	PPSAL_0916	BN5_0922	Dihydropteroate synthase (DHPS) (EC 2.5.1.15) (Dihydropteroate pyrophosphorylase)	Cytoplasmic	CNArs	-
W6R6I9	PPSAL_3394	BN5_3444	Response regulator receiver modulated diguanylate cyclase (EC 3.1.1.61)	Cytoplasmic	CNArs	-
W6RHG3	PPSAL_2690	BN5_2726	ATP-dependent Clp protease ATP-binding subunit clpX (EC 3.6.3.-)	Cytoplasmic	CNArs	-
W6R989	PPSAL_4363	BN5_4427	Bifunctional nitrilase/nitrile hydratase NIT4B (EC 3.5.5.1)	Cytoplasmic	CNArs	-
W6QRB7	PPSAL_0440	BN5_0443	Uroporphyrinogen decarboxylase (UPD) (URO-D) (EC 4.1.1.37)	Cytoplasmic	CNArs	-
W6QZT3	PPSAL_1080	BN5_1084	Uncharacterized protein	Cytoplasmic	CNArs	-
W6RDG8	PPSAL_1298	BN5_1303	Methyl-accepting chemotaxis serine transducer	CytoplasmicMembrane	CNArs	-
W6QVM8	PPSAL_1439	BN5_1444	3-deoxy-manno-octulosonate cytidylyltransferase (EC 2.7.7.38) (CMP-2-keto-3-deoxyoctulosonic acid synthase) (CKS) (CMP-KDO synthase)	Cytoplasmic	CNArs	-
W6R042	PPSAL_3864	BN5_3923	Amino acid-binding ACT domain-containing protein (EC 2.7.7.59)	Cytoplasmic	CNArs	-
W6R4V8	PPSAL_2807	BN5_2846	rRNA (Guanine-N1-)-methyltransferase	Cytoplasmic	CNArs	-
W6RKV5	PPSAL_3898	BN5_3957	tRNA sulfurtransferase (EC 2.8.1.4) (Sulfur carrier protein ThiS sulfurtransferase) (Thiamine biosynthesis protein ThiI) (tRNA 4-thiouridine synthase)	Cytoplasmic	CNArs	-
W6QV90	PPSAL_2186	BN5_2214	Putative Orn/Lys/Arg decarboxylase (EC 4.1.1.19)	Cytoplasmic	CNArs	-
W6QU18	PPSAL_1793	BN5_1814	ATP-dependent Clp protease ATP-binding subunit clpX	Cytoplasmic	CNArs	-
W6R920	PPSAL_4278	BN5_4342	Thioesterase superfamily (EC 3.1.2.-)	Unknown	CNArs	-
W6RAM3	PPSAL_0277	BN5_0280	Histidine kinase (EC 2.7.13.3)	CytoplasmicMembrane	CNArs	-
W6RLF8	PPSAL_4117	BN5_4180	Nitrogen fixation protein anfA	Cytoplasmic	CNArs	-
W6RL26	PPSAL_3978	BN5_4037	Putative membrane transport ATPase (EC 3.6.3.3)	CytoplasmicMembrane	CNArs	-
W6QVT5	PPSAL_1489	BN5_1494	N-succinylarginine dihydrolase (EC 3.5.3.23)	Cytoplasmic	CNArs	-
W6R1K6	PPSAL_4015	BN5_4076	Uncharacterized adenine-specific methylase MJECS02 (EC 2.1.1.72)	Cytoplasmic	CNArs	-
W6QU73	PPSAL_1858	BN5_1879	Putative Anthranilate phosphoribosyltransferase (EC 2.4.2.18)	Cytoplasmic	CNArs	-
W6RK00	PPSAL_3531	BN5_3582	Dehydratase	Unknown	CNArs	-
W6RG67	PPSAL_2265	BN5_2293	UPF0502 protein BN5_2293	Cytoplasmic	CNArs	-
W6R004	PPSAL_3440	BN5_3490	Uncharacterized protein	Unknown	CNArs	-
W6R2G7	PPSAL_4304	BN5_4368	Cyclopropane-fatty-acyl-phospholipid synthase (EC 2.1.1.79)	Cytoplasmic	CNArs	-
W6R1F9	PPSAL_3506	BN5_3556	Uncharacterized protein	Cytoplasmic	CNArs	-
W6QZ88	PPSAL_3151	BN5_3196	Cytokinin riboside 5'-monophosphate phosphoribohydrolase (EC 3.2.2.n1)	Unknown	CNArs	-
W6QXG0	PPSAL_2578	BN5_2612	Probable thiol:disulfide interchange protein dsbE-2	CytoplasmicMembrane	CNArs	-
W6R2N2	PPSAL_3892	BN5_3951	L-threonine aldolase (EC 4.1.2.48)	Unknown	CNArs	-
W6R174	PPSAL_3871	BN5_3930	Uncharacterized protein	Unknown	CNArs	-
W6QZF1	PPSAL_0936	BN5_0944	3-methyl-2-oxobutanoate hydroxymethyltransferase (EC 2.1.2.11) (Ketopantoate hydroxymethyltransferase) (KPHMT)	Unknown	CNArs	-
W6QW91	PPSAL_2159	BN5_2186	3-hydroxyisobutyrate dehydrogenase (EC 1.1.1.31)	Cytoplasmic	CNArs	-
W6RJ79	PPSAL_3252	BN5_3299	Uncharacterized protein	Cytoplasmic	CNArs	-
W6QZ86	PPSAL_3566	BN5_3618	4-hydroxy-2-oxovalerate aldolase (HOA) (EC 4.1.3.39) (4-hydroxy-2-keto-pentanoic acid aldolase) (4-hydroxy-2-oxopentanoate aldolase)	Cytoplasmic	CNArs	-
W6QVV8	PPSAL_1514	BN5_1523	FMN-dependent NADH-azoreductase (EC 1.7.-.-)	Cytoplasmic	CNArs	-
W6QTC3	PPSAL_0611	BN5_0616	Alpha-2-macroglobulin domain-containing protein	Unknown	CNArs	-
W6QNW5	PPSAL_0019	BN5_0019	Lipid A biosynthesis acyltransferase (EC 2.3.1.-)	CytoplasmicMembrane	CNArs	-
W6R213	PPSAL_3683	BN5_3740	2-nonaprenyl-3-methyl-6-methoxy-1,4-benzoquinol hydroxylase (EC 1.14.13.-) (5-demethoxyubiquinone hydroxylase) (DMQ hydroxylase)	Unknown	CNArs	-
W6RA91	PPSAL_0129	BN5_0128	Glycolate oxidase, subunit GlcD (EC 1.1.3.15)	Cytoplasmic	CNArs	-
W6R0S2	PPSAL_3687	BN5_3744	Anthranilate phosphoribosyltransferase (EC 2.4.2.18)	Cytoplasmic	CNArs	-
W6R721	PPSAL_3562	BN5_3614	Putative benzoate 1,2-dioxygenase (EC 1.14.12.10)	Cytoplasmic	CNArs	-
W6RM38	PPSAL_4371	BN5_4435	Glutathione S-transferase family protein (EC 2.5.1.18)	Cytoplasmic	CNArs	-
W6RIP9	PPSAL_3060	BN5_3103	Membrane carboxypeptidase	CytoplasmicMembrane	CNArs	-
W6R0K4	PPSAL_1348	BN5_1355	Uncharacterized protein	Cytoplasmic	CNArs	-
W6R137	PPSAL_4153	BN5_4216	Laminin subunit beta-1	Cytoplasmic	CNArs	-
W6RC47	PPSAL_0829	BN5_0835	ABC transporter, ATP-binding protein (EC 3.6.3.17)	CytoplasmicMembrane	CNArs	-
W6QUC9	PPSAL_1483	BN5_1488	Arginine/ornithine transport protein AotP (EC 3.6.3.-)	CytoplasmicMembrane	CNArs	-
W6QZL6	PPSAL_3300	BN5_3347	NAD-dependent epimerase/dehydratase	Cytoplasmic	CNArs	-
W6QYB7	PPSAL_2873	BN5_2912	tRNA-modifying protein YgfZ	Unknown	CNArs	-
W6QYN4	PPSAL_2534	BN5_2568	Xanthine dehydrogenase, XdhB subunit (EC 1.17.1.4)	Cytoplasmic	CNArs	-
W6R8H1	PPSAL_4099	BN5_4162	Alkanesulfonate monooxygenase (EC 1.14.14.5) (FMNH2-dependent aliphatic sulfonate monooxygenase)	Cytoplasmic	CNArs	-
W6R1L7	PPSAL_1659	BN5_1670	Phosphoglycolate phosphatase (EC 3.1.3.18)	Cytoplasmic	CNArs	-
W6QR60	PPSAL_0795	BN5_0801	DEAD/DEAH box helicase domain-containing protein	Cytoplasmic	CNArs	-
W6R4N3	PPSAL_2722	BN5_2761	DNA-3-methyladenine glycosylase 1 (EC 3.2.2.20)	Cytoplasmic	CNArs	-
W6R0P3	PPSAL_4063	BN5_4126	Glycosyl transferase, group 1 family protein (EC 2.4.1.-)	Cytoplasmic	CNArs	-
W6RBV0	PPSAL_0704	BN5_0710	tRNA/tmRNA (uracil-C(5))-methyltransferase (EC 2.1.1.-) (EC 2.1.1.35) (tRNA (uracil(54)-C(5))-methyltransferase) (tRNA(m5U54)-methyltransferase) (RUMT) (tmRNA (uracil(341)-C(5))-methyltransferase)	Cytoplasmic	CNArs	-
W6R0H3	PPSAL_1315	BN5_1320	CAIB/BAIF family protein (EC 2.8.3.16)	Cytoplasmic	CNArs	-
W6QUH0	PPSAL_1528	BN5_1537	Laminin subunit alphmethyl-accepting chemotaxis sensory transducer	CytoplasmicMembrane	CNArs	-
W6R1G7	PPSAL_4302	BN5_4366	Transcriptional regulatory protein zraR	Cytoplasmic	CNArs	-
W6QVV2	PPSAL_2020	BN5_2045	Methyl-accepting chemotaxis sensory transducer	CytoplasmicMembrane	CNArs	-
W6QSI1	PPSAL_0331	BN5_0334	Methyl-accepting chemotaxis protein I	CytoplasmicMembrane	CNArs	-
W6QWU7	PPSAL_1851	BN5_1872	DNA translocase ftsK	CytoplasmicMembrane	CNArs	-
W6QSU3	PPSAL_0446	BN5_0449	Thioredoxin (EC 1.8.1.8)	Cytoplasmic	CNArs	-
W6R6Y8	PPSAL_3533	BN5_3584	NAD-dependent epimerase/dehydratase	Cytoplasmic	CNArs	-
W6R8X4	PPSAL_4228	BN5_4292	Uncharacterized protein	Cytoplasmic	CNArs	-
H9N5E0	PPSAL_1618	BN5_1630	Sigma-54-dependent transcriptional regulator (Transcriptional regulator)	Cytoplasmic	CNArs	-
W6QZK3	PPSAL_1006	BN5_1009	Putative ATP-binding component of a transport system	CytoplasmicMembrane	CNArs	-
W6RHC5	PPSAL_2660	BN5_2695	HTH-type transcriptional regulator metR	Cytoplasmic	CNArs	-
W6R3Z0	PPSAL_2502	BN5_2536	Glutathione peroxidase	Cytoplasmic	CNArs	-
W6R0V8	PPSAL_4113	BN5_4176	Uncharacterized protein	Unknown	CNArs	-
W6QYH5	PPSAL_0584	BN5_0589	ABC transporter related	CytoplasmicMembrane	CNArs	-
W6QZX4	PPSAL_2954	BN5_2993	Uracil-DNA glycosylase (UDG) (EC 3.2.2.27)	Cytoplasmic	CNArs	-
W6RI46	PPSAL_2870	BN5_2909	L-aspartate oxidase (EC 1.4.3.16)	Cytoplasmic	CNArs	-
W6QUD3	PPSAL_1488	BN5_1493	N-succinylglutamate 5-semialdehyde dehydrogenase (EC 1.2.1.71) (Succinylglutamic semialdehyde dehydrogenase) (SGSD)	Cytoplasmic	CNArs	-
W6RJM3	PPSAL_3422	BN5_3472	Ribosomal RNA small subunit methyltransferase I (EC 2.1.1.198) (16S rRNA 2'-O-ribose C1402 methyltransferase) (rRNA (cytidine-2'-O-)-methyltransferase RsmI)	Cytoplasmic	CNArs	-
W6R0C5	PPSAL_3563	BN5_3615	Alpha/beta hydrolase fold (EC 3.7.1.-)	Extracellular	CNArs	-
W6QVX3	PPSAL_1534	BN5_1543	Ribosomal protein S12 methylthiotransferase RimO (S12 MTTase) (S12 methylthiotransferase) (EC 2.8.4.4) (Ribosomal protein S12 (aspartate-C(3))-methylthiotransferase) (Ribosome maturation factor RimO)	Cytoplasmic	CNArs	-
W6QZI1	PPSAL_0981	BN5_0984	Carboxynorspermidine/carboxyspermidine decarboxylase (CANS DC/CAS DC) (CANSDC/CASDC) (EC 4.1.1.96)	Cytoplasmic	CNArs	-
W6RB80	PPSAL_0497	BN5_0500	FAD dependent oxidoreductase (EC 1.1.-.-)	Cytoplasmic	CNArs	-
W6QXA9	PPSAL_2533	BN5_2567	Xanthine dehydrogenase (EC 1.17.1.4)	Cytoplasmic	CNArs	-
W6QV73	PPSAL_1770	BN5_1791	Methyl-accepting chemotaxis protein II	CytoplasmicMembrane	CNArs	-
W6R1P1	PPSAL_3594	BN5_3646	Riboflavin biosynthesis protein RibD	Cytoplasmic	CNArs	-
W6QP53	PPSAL_0119	BN5_0119	Phosphate-specific transport system accessory protein PhoU	Cytoplasmic	CNArs	-
W6QSR2	PPSAL_1369	BN5_1374	Lytic transglycosylase, catalytic (EC 3.2.1.-)	Periplasmic	CNArs	-
W6QTN3	PPSAL_1236	BN5_1240	3-hydroxyisobutyrate dehydrogenase family protein (EC 1.1.1.31)	Cytoplasmic	CNArs	-
W6QSB8	PPSAL_0261	BN5_0264	Putative aminotransferase (EC 2.6.1.-)	Cytoplasmic	CNArs	-
W6QYF0	PPSAL_3248	BN5_3295	Nuclease SbcCD subunit C	Cytoplasmic	CNArs	-
W6QW12	PPSAL_2090	BN5_2116	Nitrate ABC transporter, ATPase subunits C and D (EC 3.6.3.31)	CytoplasmicMembrane	CNArs	-
W6RB85	PPSAL_0502	BN5_0505	Response regulator	CytoplasmicMembrane	CNArs	-
W6R036	PPSAL_1150	BN5_1154	Uncharacterized protein	Unknown	CNArs	-
W6QZT1	PPSAL_3365	BN5_3415	Two-component response regulator PilR	Cytoplasmic	CNArs	-
W6QSE5	PPSAL_0291	BN5_0294	Formate dehydrogenase, alpha subunit (EC 1.2.1.2)	Cytoplasmic	CNArs	-
W6QQJ3	PPSAL_0608	BN5_0613	Biosynthetic arginine decarboxylase (ADC) (EC 4.1.1.19)	Unknown	CNArs	-
W6RAR3	PPSAL_0322	BN5_0325	Methylenetetrahydrofolate reductase (EC 1.5.1.20)	Cytoplasmic	CNArs	-
H9N5E5	PPSAL_1623	BN5_1635	AIR synthase related protein domain protein (AIR synthase-like protein)	Cytoplasmic	CNArs	-
H9N5E1	PPSAL_1620	BN5_1632	Nitrilase (EC 3.5.5.7)	Cytoplasmic	444.714	0.000520639
W6QY14	PPSAL_0439	BN5_0442	Cyanate hydratase (Cyanase) (EC 4.2.1.104) (Cyanate hydrolase) (Cyanate lyase)	Cytoplasmic	216.702	0.00149641
H9N5D8	PPSAL_1625	BN5_1637	FAD dependent oxidoreductase (FAD-dependent oxidoreductase)	Cytoplasmic	131.985	0.00719161
W6QWU9	PPSAL_2736	BN5_2775	Uncharacterized protein	OuterMembrane	109.004	0.00128134
W6QQ36	PPSAL_0438	BN5_0441	ABC transporter/ATPase component protein	CytoplasmicMembrane	88.8213	2.3018e-05
W6QWX6	PPSAL_1881	BN5_1904	Phosphoserine aminotransferase (EC 2.6.1.52) (Phosphohydroxythreonine aminotransferase) (PSAT)	Cytoplasmic	43.9757	0.00705529
H9N5E2	PPSAL_1619	BN5_1631	Uncharacterized protein	Cytoplasmic	43.1882	0.00119131
W6QXK9	PPSAL_2623	BN5_2657	Nitrogen regulation protein NR(I)	Cytoplasmic	29.8929	1.34569e-07
W6R260	PPSAL_1884	BN5_1907	4-hydroxy-tetrahydrodipicolinate synthase (HTPA synthase) (EC 4.3.3.7)	Cytoplasmic	21.1859	0.00826894
W6QST4	PPSAL_0436	BN5_0439	ABC-type transporter periplasmic component protein	CytoplasmicMembrane	18.9856	0.00529013
W6RFQ9	PPSAL_2122	BN5_2148	Putative transcriptional regulator CysB	Cytoplasmic	15.7918	0.00724732
W6QS57	PPSAL_0722	BN5_0728	Glutamyl-tRNA(Gln) amidotransferase subunit A (Glu-ADT subunit A) (EC 6.3.5.7)	Cytoplasmic	10.0445	0.000865175
W6QXN5	PPSAL_0309	BN5_0312	Methyl-accepting chemotaxis sensory transducer	OuterMembrane	9.86122	6.44182e-05
W6RKL0	PPSAL_3729	BN5_3786	RNA polymerase sigma factor RpoD (Sigma-70)	Cytoplasmic	9.42396	3.53395e-05
W6QQU0	PPSAL_0670	BN5_0676	Uncharacterized protein	Cytoplasmic	8.55895	0.00468303
W6QX24	PPSAL_2811	BN5_2850	ABC-type uncharacterized transport system involved in gliding motility auxiliary component-like protein	CytoplasmicMembrane	8.13664	0.00132124
W6QSP1	PPSAL_1347	BN5_1354	Nitrite/sulfite reductase, hemoprotein beta-component, ferrodoxin-like:nitrite and sulphite reductase 4Fe-4S region (EC 1.8.1.2)	Cytoplasmic	6.55888	0.011615
W6QWU6	PPSAL_0015	BN5_0015	Glycine--tRNA ligase beta subunit (EC 6.1.1.14) (Glycyl-tRNA synthetase beta subunit) (GlyRS)	Cytoplasmic	6.34418	0.000280704
W6RJA4	PPSAL_3282	BN5_3329	Bifunctional protein PutA	Cytoplasmic	5.95912	0.00258185
W6RAG8	PPSAL_0203	BN5_0205	HemY domain-containing protein	CytoplasmicMembrane	5.63566	0.0108395
W6QPV9	PPSAL_0358	BN5_0361	Putative glutathione transferase (EC 2.5.1.18)	Cytoplasmic	5.32249	3.72383e-06
W6RJG9	PPSAL_3362	BN5_3412	Outer membrane protein assembly factor BamD	OuterMembrane	5.28975	0.00679319
W6RKX9	PPSAL_3933	BN5_3992	Peptidase M16 domain-containing protein (EC 3.4.99.-)	Unknown	5.01633	0.0136127
W6QX33	PPSAL_2463	BN5_2493	MarR family transcriptional regulator	Cytoplasmic	5.00603	0.000280594
W6QT92	PPSAL_1096	BN5_1100	Phosphoenolpyruvate carboxylase (PEPC) (PEPCase) (EC 4.1.1.31)	Cytoplasmic	4.43469	0.0324056
W6QZA3	PPSAL_0891	BN5_0897	Chaperone protein ClpB	Cytoplasmic	4.4263	5.71346e-05
W6QQT1	PPSAL_0260	BN5_0263	Glutamine synthetase (EC 6.3.1.2)	Cytoplasmic	4.41108	0.00086852
W6REY8	PPSAL_1837	BN5_1858	Adenylosuccinate lyase (ASL) (EC 4.3.2.2) (Adenylosuccinase)	Cytoplasmic	4.28511	0.000758575
W6QUA1	PPSAL_1888	BN5_1911	NADP-dependent malic enzyme (EC 1.1.1.40)	Cytoplasmic	4.22504	0.0219459
W6QZZ7	PPSAL_2979	BN5_3019	Aminomethyltransferase (EC 2.1.2.10)	Cytoplasmic	4.18337	3.3872e-05
W6RCD4	PPSAL_0939	BN5_0947	Two-component response regulator CbrB	Cytoplasmic	4.1797	0.00288521
W6REX8	PPSAL_1827	BN5_1848	NADH dehydrogenase I chain F (EC 1.6.5.3)	Cytoplasmic	4.09832	0.0108912
W6RLB1	PPSAL_4067	BN5_4130	Putative tyrosine-protein kinase epsB (EC 2.7.10.-)	CytoplasmicMembrane	4.06034	0.00675056
W6QUG3	PPSAL_1018	BN5_1021	Nucleoid-associated protein BN5_1021	Cytoplasmic	4.03108	0.0101496
W6RB14	PPSAL_0432	BN5_0435	Sporulation domain-containing protein	Unknown	4.00092	0.000926892
W6QXT1	PPSAL_2199	BN5_2227	Sulfonate/nitrate/taurine transport system substrate-binding protein	CytoplasmicMembrane	3.97398	0.0485975
W6QT70	PPSAL_1076	BN5_1080	Homoserine dehydrogenase (EC 1.1.1.3)	Cytoplasmic	3.94776	0.00176613
W6QY58	PPSAL_2813	BN5_2852	Putative ABC-2 type transport system ATP-binding protein (EC 3.6.3.30)	Cytoplasmic	3.91687	0.000132195
W6QWV0	PPSAL_2383	BN5_2413	GntR family transcriptional regulator	Cytoplasmic	3.81289	0.000915176
W6R6B4	PPSAL_3319	BN5_3366	TPR repeat-containing protein	Unknown	3.76504	0.00087841
W6RE08	PPSAL_1515	BN5_1524	Fumarate hydratase class II (Fumarase C) (EC 4.2.1.2)	Cytoplasmic	3.75262	0.000592983
W6QVU3	PPSAL_2010	BN5_2035	B12-dependent methionine synthase (EC 2.1.1.13)	Cytoplasmic	3.61426	0.0175049
W6QZE3	PPSAL_3210	BN5_3256	Histidine--tRNA ligase (EC 6.1.1.21) (Histidyl-tRNA synthetase) (HisRS)	Cytoplasmic	3.52657	0.00508575
W6QY63	PPSAL_3159	BN5_3204	Formamidase (EC 3.5.1.49) (Formamide amidohydrolase)	Cytoplasmic	3.52063	0.000724946
W6R374	PPSAL_2217	BN5_2245	Uncharacterized protein	Cytoplasmic	3.50991	0.000726352
W6R0Q1	PPSAL_1395	BN5_1400	FAD:protein FMN transferase (EC 2.7.1.180)	Cytoplasmic	3.48285	0.000842601
W6RGT7	PPSAL_2530	BN5_2564	Cell division protein ZipA	CytoplasmicMembrane	3.46587	0.00728599
W6R013	PPSAL_1135	BN5_1139	Superoxide dismutase (EC 1.15.1.1)	Periplasmic	3.45216	0.000505078
W6QZA4	PPSAL_3581	BN5_3633	1-deoxy-D-xylulose-5-phosphate synthase (EC 2.2.1.7) (1-deoxyxylulose-5-phosphate synthase) (DXP synthase) (DXPS)	Cytoplasmic	3.44722	0.00242902
W6R5B8	PPSAL_2977	BN5_3017	Glycine dehydrogenase (decarboxylating) (EC 1.4.4.2) (Glycine cleavage system P-protein) (Glycine decarboxylase) (Glycine dehydrogenase (aminomethyl-transferring))	Cytoplasmic	3.42855	0.00889201
W6QVQ9	PPSAL_2355	BN5_2386	3-isopropylmalate dehydrogenase (EC 1.1.1.85) (3-IPM-DH) (Beta-IPM dehydrogenase) (IMDH)	Cytoplasmic	3.37901	0.00317625
W6QSL9	PPSAL_0882	BN5_0888	OmpA/MotB domain-containing protein	Unknown	3.32495	0.00469308
W6R0R6	PPSAL_1412	BN5_1417	Ribosome modulation factor (RMF)	Unknown	3.28009	0.0229116
W6QUU3	PPSAL_2088	BN5_2114	Nitrate transporter periplasmic component	CytoplasmicMembrane	3.26945	0.0129447
W6R3T0	PPSAL_4235	BN5_4299	Oligopeptidase A (EC 3.4.24.70)	Cytoplasmic	3.19172	0.000562524
W6QY99	PPSAL_0519	BN5_0522	GTPase HflX (GTP-binding protein HflX)	Cytoplasmic	3.14749	0.0308335
W6QUE5	PPSAL_0998	BN5_1001	ATP-dependent RNA helicase RhlB (EC 3.6.4.13)	Cytoplasmic	3.144	0.047179
W6R782	PPSAL_3617	BN5_3669	Catalase-peroxidase (CP) (EC 1.11.1.21) (Peroxidase/catalase)	Cytoplasmic	3.1329	5.43244e-05
W6QQB0	PPSAL_0523	BN5_0526	ATP phosphoribosyltransferase regulatory subunit	Cytoplasmic	3.10215	5.53061e-05
W6RC24	PPSAL_0799	BN5_0805	Aminotransferase, class V (EC 2.6.1.51)	Cytoplasmic	3.09856	0.00708758
W6R023	PPSAL_3460	BN5_3510	RNA polymerase sigma-54 factor	Cytoplasmic	3.09313	0.00113688
W6QZ65	PPSAL_2689	BN5_2725	NAD-glutamate dehydrogenase (EC 1.4.1.2)	Cytoplasmic	3.08328	0.000721102
W6R074	PPSAL_3510	BN5_3560	DNA methylase M, host modification (EC 2.1.1.72)	Cytoplasmic	3.03964	0.00114317
W6RI98	PPSAL_2930	BN5_2969	Iron-sulfur cluster carrier protein	CytoplasmicMembrane	2.99564	2.97283e-05
W6QUJ2	PPSAL_1549	BN5_1560	GTP pyrophosphokinase (EC 2.7.6.5)	Cytoplasmic	2.97763	0.0319815
W6RLT8	PPSAL_4241	BN5_4305	Carbonic anhydrase (EC 4.2.1.1) (Carbonate dehydratase)	Cytoplasmic	2.97757	0.000979454
W6QPL7	PPSAL_0268	BN5_0271	Uncharacterized protein	Cytoplasmic	2.9753	0.000391079
W6QUM0	PPSAL_1077	BN5_1081	Threonine synthase (EC 4.2.3.1)	Cytoplasmic	2.97495	0.00019245
W6QWW6	PPSAL_1871	BN5_1894	Uncharacterized protein	Cytoplasmic	2.95666	0.0277102
W6RKV8	PPSAL_3903	BN5_3962	Nitrogen regulation protein NR(I)	Cytoplasmic	2.93467	0.00223331
W6QU57	PPSAL_1413	BN5_1418	Ribosomal RNA large subunit methyltransferase K/L [Includes: 23S rRNA m2G2445 methyltransferase (EC 2.1.1.173) (rRNA (guanine-N(2)-)-methyltransferase RlmL); 23S rRNA m7G2069 methyltransferase (EC 2.1.1.264) (rRNA (guanine-N(7)-)-methyltransferase RlmK)]	Cytoplasmic	2.91568	0.0105881
W6QYK3	PPSAL_2499	BN5_2533	Uncharacterized protein	Cytoplasmic	2.89661	0.00654425
W6QRE7	PPSAL_0465	BN5_0468	ADP-heptose-LPS heptosyltransferase II (EC 2.4.-.-)	Cytoplasmic	2.81903	0.000663249
W6R0R4	PPSAL_3677	BN5_3734	Putative 2-nitropropane dioxygenase (EC 1.13.12.16)	Cytoplasmic	2.79943	0.000239803
W6RJL8	PPSAL_3417	BN5_3467	UDP-N-acetylmuramoyl-L-alanyl-D-glutamate--2,6-diaminopimelate ligase (EC 6.3.2.13) (Meso-A2pm-adding enzyme) (Meso-diaminopimelate-adding enzyme) (UDP-MurNAc-L-Ala-D-Glu:meso-diaminopimelate ligase) (UDP-MurNAc-tripeptide synthetase) (UDP-N-acetylmuramyl-tripeptide synthetase)	Cytoplasmic	2.79678	0.00266159
W6RDX8	PPSAL_1485	BN5_1490	Acetylornithine aminotransferase (ACOAT) (EC 2.6.1.11)	Cytoplasmic	2.796	2.61348e-05
W6QS52	PPSAL_1154	BN5_1158	Exu regulon transcriptional regulator	Cytoplasmic	2.79491	0.00214964
W6RJP2	PPSAL_3437	BN5_3487	Cell division protein ZapE (Z ring-associated protein ZapE)	Cytoplasmic	2.76434	0.00415153
W6RKY3	PPSAL_3938	BN5_3997	Aldehyde dehydrogenase	Cytoplasmic	2.73183	0.0024132
W6R1B1	PPSAL_3456	BN5_3506	3-deoxy-D-manno-octulosonate 8-phosphate phosphatase (EC 3.1.3.45)	Cytoplasmic	2.72593	0.0172505
W6QS62	PPSAL_0202	BN5_0204	Uroporphyrinogen-III synthetase (EC 4.2.1.75)	CytoplasmicMembrane	2.70814	0.00942843
W6RJL4	PPSAL_3412	BN5_3462	UDP-N-acetylglucosamine--N-acetylmuramyl-(pentapeptide) pyrophosphoryl-undecaprenol N-acetylglucosamine transferase (EC 2.4.1.227) (Undecaprenyl-PP-MurNAc-pentapeptide-UDPGlcNAc GlcNAc transferase)	CytoplasmicMembrane	2.70276	0.000459542
W6QYM5	PPSAL_2524	BN5_2558	Putative isochorismatase family protein yrdC (EC 3.-.-.-)	Unknown	2.67307	1.75595e-05
W6R660	PPSAL_3254	BN5_3301	Uncharacterized protein	Cytoplasmic	2.66143	0.00907724
W6RDT9	PPSAL_1450	BN5_1455	Malonyl CoA-acyl carrier protein transacylase (EC 2.3.1.39)	Cytoplasmic	2.65786	0.00486769
W6QST6	PPSAL_1389	BN5_1394	Na(+)-translocating NADH-quinone reductase subunit A (Na(+)-NQR subunit A) (Na(+)-translocating NQR subunit A) (EC 1.6.5.8) (NQR complex subunit A) (NQR-1 subunit A)	Cytoplasmic	2.64475	0.000864636
W6QWV1	PPSAL_1856	BN5_1877	Siroheme synthase [Includes: Sirohydrochlorin ferrochelatase (EC 4.99.1.4); Precorrin-2 dehydrogenase (EC 1.3.1.76); Uroporphyrinogen-III C-methyltransferase (Urogen III methylase) (EC 2.1.1.107) (SUMT) (Uroporphyrinogen III methylase) (UROM)]	Cytoplasmic	2.59065	0.00946621
W6R3S5	PPSAL_4230	BN5_4294	Uncharacterized protein	Unknown	2.56472	0.000247522
W6RHT1	PPSAL_2775	BN5_2814	Enolase (EC 4.2.1.11) (2-phospho-D-glycerate hydro-lyase) (2-phosphoglycerate dehydratase)	Cytoplasmic	2.56418	0.0015489
W6QSV9	PPSAL_0461	BN5_0464	Acetyltransferase component of pyruvate dehydrogenase complex (EC 2.3.1.12)	Cytoplasmic	2.54095	2.36726e-05
W6R0P4	PPSAL_3206	BN5_3252	Putative aminotransferase (EC 2.6.1.-)	Cytoplasmic	2.51356	0.00828566
W6QUP1	PPSAL_1594	BN5_1606	Ribonuclease D (RNase D) (EC 3.1.13.5)	Cytoplasmic	2.50967	0.000321843
W6QP71	PPSAL_0125	BN5_0124	Malate synthase G (EC 2.3.3.9)	Cytoplasmic	2.49782	0.00182851
W6RLL1	PPSAL_4147	BN5_4210	Acetylglutamate kinase (EC 2.7.2.8) (N-acetyl-L-glutamate 5-phosphotransferase) (NAG kinase) (AGK)	Cytoplasmic	2.49234	0.0077314
W6QZF5	PPSAL_3225	BN5_3271	tRNA (cytidine/uridine-2'-O-)-methyltransferase TrmJ (EC 2.1.1.200) (tRNA (cytidine(32)/uridine(32)-2'-O)-methyltransferase) (tRNA Cm32/Um32 methyltransferase)	Cytoplasmic	2.48171	0.00126196
W6QPH4	PPSAL_0228	BN5_0231	3-octaprenyl-4-hydroxybenzoate carboxy-lyase (EC 4.1.1.98) (Polyprenyl p-hydroxybenzoate decarboxylase)	Cytoplasmic	2.48039	0.00167275
W6QQC6	PPSAL_0538	BN5_0543	Transglutaminase domain-containing protein	Cytoplasmic	2.47392	0.0426667
W6QST2	PPSAL_1384	BN5_1389	Beta-hexosaminidase (EC 3.2.1.52) (Beta-N-acetylhexosaminidase) (N-acetyl-beta-glucosaminidase)	Cytoplasmic	2.47284	0.000914971
W6RCA6	PPSAL_0909	BN5_0915	Carbamoyl-phosphate synthase small chain (EC 6.3.5.5) (Carbamoyl-phosphate synthetase glutamine chain)	Cytoplasmic	2.4673	0.000602823
W6QWD0	PPSAL_2198	BN5_2226	Enoyl-[acyl-carrier-protein] reductase [NADH] (EC 1.3.1.9)	CytoplasmicMembrane	2.45473	0.00059647
W6R111	PPSAL_3796	BN5_3855	Uncharacterized protein	Cytoplasmic	2.43654	0.000488601
W6QT14	PPSAL_0511	BN5_0514	Oligoribonuclease (EC 3.1.-.-)	Cytoplasmic	2.43485	0.0210194
W6QU94	PPSAL_1453	BN5_1458	3-oxoacyl-[acyl-carrier-protein] synthase 2 (EC 2.3.1.179)	CytoplasmicMembrane	2.42676	0.000263322
W6R4Z9	PPSAL_2857	BN5_2896	Pyridoxine 5'-phosphate synthase (PNP synthase) (EC 2.6.99.2)	Cytoplasmic	2.42312	0.00176522
W6QU59	PPSAL_0893	BN5_0899	L-lactate dehydrogenase (EC 1.1.-.-)	Cytoplasmic	2.42192	0.0170726
W6R0F7	PPSAL_1295	BN5_1300	Glucose-6-phosphate 1-dehydrogenase (G6PD) (EC 1.1.1.49)	Cytoplasmic	2.41725	0.0105056
W6QRT8	PPSAL_0102	BN5_0102	Homoserine kinase (HK) (HSK) (EC 2.7.1.39)	Cytoplasmic	2.41708	0.000118396
W6QXP5	PPSAL_0319	BN5_0322	ATP-dependent RNA helicase RhlE (EC 3.6.4.13)	Cytoplasmic	2.40738	0.00916166
W6QZ91	PPSAL_0881	BN5_0887	OmpA/MotB domain-containing protein	OuterMembrane	2.40299	0.00911171
W6R3V7	PPSAL_4260	BN5_4324	Methionine import ATP-binding protein MetN (EC 3.6.3.-)	CytoplasmicMembrane	2.36401	0.00560172
W6RA33	PPSAL_0108	BN5_0108	Thiol:disulfide interchange protein	Periplasmic	2.36199	0.00854551
W6QXW4	PPSAL_0394	BN5_0397	Proline iminopeptidase (EC 3.4.11.5)	Cytoplasmic	2.35604	0.0004579
W6RB67	PPSAL_0487	BN5_0490	DNA topoisomerase 4 subunit B (EC 5.99.1.3) (Topoisomerase IV subunit B)	Cytoplasmic	2.34838	0.0118413
W6RKK5	PPSAL_3719	BN5_3776	Putative serine protein kinase, PrkA	Cytoplasmic	2.32178	0.00237907
W6QQ84	PPSAL_0031	BN5_0031	Quinone oxidoreductase (EC 1.6.5.5)	Cytoplasmic	2.31889	0.000825348
W6QXP3	PPSAL_2155	BN5_2182	Citrate synthase	Cytoplasmic	2.31616	0.00264089
W6QYF4	PPSAL_3253	BN5_3300	Uncharacterized protein	Cytoplasmic	2.31576	0.00903372
W6REY3	PPSAL_1832	BN5_1853	Isocitrate lyase (EC 4.1.3.1)	Cytoplasmic	2.30676	0.000793951
W6RE56	PPSAL_1566	BN5_1578	Molybdenum cofactor biosynthesis protein B	Cytoplasmic	2.29862	0.00314092
W6QYU3	PPSAL_3048	BN5_3091	Ferritin, Dps family protein	Cytoplasmic	2.29697	0.00656005
W6QU17	PPSAL_0848	BN5_0854	Polyprenyl synthetase (EC 2.5.1.-)	Cytoplasmic	2.29453	0.00801161
W6RLB7	PPSAL_4072	BN5_4135	dTDP-glucose 4,6-dehydratase (EC 4.2.1.46)	Cytoplasmic	2.28564	0.00356941
W6R2V3	PPSAL_2109	BN5_2135	Putative phosphoenolpyruvate synthase regulatory protein (PEP synthase regulatory protein) (PSRP) (EC 2.7.11.33) (EC 2.7.4.28) (Pyruvate, water dikinase regulatory protein)	Cytoplasmic	2.26933	0.00343643
W6RJY6	PPSAL_3517	BN5_3567	Serine-type D-Ala-D-Ala carboxypeptidase (EC 3.4.16.4)	CytoplasmicMembrane	2.26823	0.00359001
W6QXD3	PPSAL_2056	BN5_2081	Copper-transporting P-type ATPase (EC 3.6.3.4)	CytoplasmicMembrane	2.25163	0.0153223
W6QVC9	PPSAL_2226	BN5_2254	Transaldolase (EC 2.2.1.2)	Unknown	2.23985	0.00237064
W6R8F5	PPSAL_4084	BN5_4147	General secretion pathway protein E	Cytoplasmic	2.23747	0.0111097
W6R2G4	PPSAL_3837	BN5_3896	NADPH:quinone oxidoreductase 1 (EC 1.6.5.2)	Cytoplasmic	2.23618	0.00200553
W6R9G5	PPSAL_4433	BN5_4497	ATP synthase subunit beta (EC 3.6.3.14) (ATP synthase F1 sector subunit beta) (F-ATPase subunit beta)	Cytoplasmic	2.2217	0.00390639
W6RAN2	PPSAL_0287	BN5_0290	Uncharacterized protein	Unknown	2.21653	0.00019462
W6QTV8	PPSAL_1728	BN5_1749	ATP-dependent Clp protease proteolytic subunit (EC 3.4.21.92) (Endopeptidase Clp)	Cytoplasmic	2.20519	0.000565815
W6RB40	PPSAL_0462	BN5_0465	Pyruvate dehydrogenase E1 component (EC 1.2.4.1)	Cytoplasmic	2.18323	0.00201519
W6QXC5	PPSAL_0150	BN5_0151	Flavin monoamine oxidase-related protein (EC 1.4.3.4)	Unknown	2.17804	8.8492e-05
W6RFP6	PPSAL_2112	BN5_2138	Citrate synthase	Cytoplasmic	2.17302	0.00179325
W6QZS9	PPSAL_3720	BN5_3777	UPF0229 protein BN5_3777	Cytoplasmic	2.17131	0.00763111
W6RHE4	PPSAL_2680	BN5_2716	Phosphoribosylaminoimidazole-succinocarboxamide synthase (EC 6.3.2.6) (SAICAR synthetase)	Cytoplasmic	2.15487	0.00278796
W6QS60	PPSAL_0197	BN5_0199	Argininosuccinate lyase (ASAL) (EC 4.3.2.1) (Arginosuccinase)	Cytoplasmic	2.15243	0.000394214
W6RA13	PPSAL_0088	BN5_0088	GCN5-related N-acetyltransferase (EC 2.3.1.-)	Cytoplasmic	2.15218	0.0195224
W6QTI1	PPSAL_0631	BN5_0636	Ferredoxin-NADP reductase (EC 1.18.1.2)	Cytoplasmic	2.14585	0.012094
W6R0D2	PPSAL_3959	BN5_4018	Probable global transcription activator SNF2L1 (EC 3.6.1.-)	CytoplasmicMembrane	2.14523	0.0130918
W6R2W1	PPSAL_4434	BN5_4498	ATP synthase gamma chain (ATP synthase F1 sector gamma subunit) (F-ATPase gamma subunit)	Cytoplasmic	2.13751	0.000363112
W6QY45	PPSAL_2798	BN5_2837	Succinyldiaminopimelate transaminase (EC 2.6.1.17)	CytoplasmicMembrane	2.12496	0.000307049
W6REM1	PPSAL_1702	BN5_1714	Glutamyl-tRNA synthetase (EC 6.1.1.17)	Cytoplasmic	2.1158	0.00160932
W6QXH7	PPSAL_2593	BN5_2627	Chemotaxis response regulator protein-glutamate methylesterase (EC 3.1.1.61)	Cytoplasmic	2.11369	4.29573e-05
W6R563	PPSAL_2927	BN5_2966	NH(3)-dependent NAD(+) synthetase (EC 6.3.1.5)	Cytoplasmic	2.10069	0.00263864
W6QQK3	PPSAL_0161	BN5_0163	AsnC family transcriptional regulator	Cytoplasmic	2.09987	0.0046328
W6QXQ0	PPSAL_0329	BN5_0332	N-carbamoyl-L-amino acid amidohydrolase (EC 3.5.1.87)	Cytoplasmic	2.0927	0.000188615
W6QSE0	PPSAL_0807	BN5_0813	Putative efflux pump outer membrane protein ttgC	OuterMembrane	2.08375	0.0157488
W6R0G4	PPSAL_3598	BN5_3650	Thioredoxin	Cytoplasmic	2.08161	0.00368547
W6RLM3	PPSAL_4162	BN5_4225	Hydrogen peroxide-inducible genes activator	Cytoplasmic	2.07379	0.00560937
W6QTK8	PPSAL_1637	BN5_1649	ATP-dependent zinc metalloprotease FtsH (EC 3.4.24.-)	CytoplasmicMembrane	2.07173	0.00242935
W6QRW0	PPSAL_0117	BN5_0117	Phosphate transport system permease protein PstA	CytoplasmicMembrane	2.06981	0.00956218
W6R3D5	PPSAL_2291	BN5_2320	Uncharacterized protein	Unknown	2.05267	0.00727968
W6RIN9	PPSAL_3055	BN5_3098	Proline--tRNA ligase (EC 6.1.1.15) (Prolyl-tRNA synthetase) (ProRS)	Cytoplasmic	2.05205	0.00487092
W6QY01	PPSAL_2748	BN5_2787	NAD(P)H dehydrogenase (quinone) (EC 1.6.5.2) (NAD(P)H:quinone oxidoreductase) (NQO)	Unknown	2.03731	0.00527858
W6QZE7	PPSAL_3215	BN5_3261	Nucleoside diphosphate kinase (NDK) (NDP kinase) (EC 2.7.4.6) (Nucleoside-2-P kinase)	Extracellular	2.03651	0.00610329
W6QZM1	PPSAL_2859	BN5_2898	GTPase Era	CytoplasmicMembrane	2.03266	0.00979381
W6RAZ6	PPSAL_0417	BN5_0420	Arginine--tRNA ligase (EC 6.1.1.19) (Arginyl-tRNA synthetase) (ArgRS)	Cytoplasmic	2.03139	0.0145044
W6QYE0	PPSAL_3238	BN5_3285	Probable cytosol aminopeptidase (EC 3.4.11.1) (Leucine aminopeptidase) (LAP) (EC 3.4.11.10) (Leucyl aminopeptidase)	Cytoplasmic	2.0313	0.00118112
W6QXV6	PPSAL_2224	BN5_2252	tRNA-dihydrouridine(20/20a) synthase (EC 1.3.1.-) (EC 1.3.1.91) (U20-specific dihydrouridine synthase) (U20-specific Dus) (tRNA-dihydrouridine synthase A)	Cytoplasmic	2.029	0.000703008
W6QWY4	PPSAL_2418	BN5_2448	Cbb3-type cytochrome c oxidase subunit	Unknown	2.02558	0.0412461
W6RG56	PPSAL_2250	BN5_2278	Flavoprotein	Unknown	2.01815	0.00178422
W6R0S4	PPSAL_3241	BN5_3288	Valine--tRNA ligase (EC 6.1.1.9) (Valyl-tRNA synthetase) (ValRS)	Cytoplasmic	2.01535	0.00989486
W6R1Q3	PPSAL_4065	BN5_4128	1,4-beta-D-xylan xylohydrolase (EC 3.2.1.37)	Unknown	2.01173	0.00720178
W6QXC9	PPSAL_2051	BN5_2076	Transcriptional activator CopR	Cytoplasmic	2.00847	0.00350194
W6R0T3	PPSAL_1427	BN5_1432	Glycerophosphoryl diester phosphodiesterase, putative (EC 3.1.4.46)	Cytoplasmic	2.00829	0.00139207
W6RC63	PPSAL_0854	BN5_0860	Probable malate:quinone oxidoreductase (EC 1.1.5.4) (MQO) (Malate dehydrogenase [quinone])	Cytoplasmic	2.00801	0.000357825
W6QZ00	PPSAL_3107	BN5_3151	ATP-dependent protease, putative	Cytoplasmic	2.00606	0.00296924
W6QWX7	PPSAL_2766	BN5_2805	5'-nucleotidase SurE (EC 3.1.3.5) (Nucleoside 5'-monophosphate phosphohydrolase)	Unknown	-2.00305	0.00182234
W6QTM2	PPSAL_0688	BN5_0694	TonB-dependent siderophore receptor	OuterMembrane	-2.00356	0.00793962
W6R745	PPSAL_3582	BN5_3634	B12 family TonB-dependent receptor	OuterMembrane	-2.00643	0.0033796
W6RAK9	PPSAL_0257	BN5_0260	Putrescine-binding periplasmic protein	Periplasmic	-2.01643	0.0301462
W6R2A7	PPSAL_4234	BN5_4298	Protein YrdA	Cytoplasmic	-2.02146	0.00311854
W6R1A7	PPSAL_3451	BN5_3501	Toluene tolerance family protein	Unknown	-2.02764	0.00657778
W6QQS0	PPSAL_0245	BN5_0248	Binding protein component of ABC iron transporter	Periplasmic	-2.03158	0.00116656
W6QWS3	PPSAL_2352	BN5_2383	Tfp pilus assembly protein FimV-like protein	OuterMembrane	-2.05101	0.000790492
W6QU71	PPSAL_0903	BN5_0909	Protein GrpE (HSP-70 cofactor)	Unknown	-2.05585	0.00562426
W6QYV0	PPSAL_3053	BN5_3096	Porin D (EC 3.4.21.-)	OuterMembrane	-2.07355	0.00254196
W6RE32	PPSAL_1541	BN5_1552	Uncharacterized protein	Unknown	-2.08065	0.00707918
W6R1Y8	PPSAL_3649	BN5_3701	30S ribosomal protein S12	Cytoplasmic	-2.082	0.0299201
W6QT34	PPSAL_0531	BN5_0536	30S ribosomal protein S18	Cytoplasmic	-2.09135	0.026771
W6R1T6	PPSAL_3634	BN5_3686	50S ribosomal protein L14	Cytoplasmic	-2.10108	0.00754946
W6R0J6	PPSAL_4018	BN5_4079	Membrane-bound lytic murein transglycosylase F	Periplasmic	-2.1436	0.00238869
W6QUK4	PPSAL_1062	BN5_1066	Carnitine operon protein caiE	Cytoplasmic	-2.14831	9.38085e-05
W6QUA9	PPSAL_0943	BN5_0951	RNA polymerase-binding transcription factor DksA	Cytoplasmic	-2.1652	0.00351113
W6RJN2	PPSAL_3432	BN5_3482	30S ribosomal protein S9	Cytoplasmic	-2.17372	0.00301054
W6QY30	PPSAL_2308	BN5_2339	Pyrroloquinoline-quinone synthase (EC 1.3.3.11) (Coenzyme PQQ synthesis protein C) (Pyrroloquinoline quinone biosynthesis protein C)	Cytoplasmic	-2.19395	0.00998645
W6RDX1	PPSAL_1480	BN5_1485	Arginine/ornithine binding protein	Periplasmic	-2.22011	0.00091999
W6R4U4	PPSAL_2792	BN5_2831	Ribosome-recycling factor (RRF) (Ribosome-releasing factor)	Cytoplasmic	-2.23334	0.00102555
W6QZA9	PPSAL_3586	BN5_3638	Aspartyl protease-like protein	Unknown	-2.24021	0.00503359
W6R1W4	PPSAL_3639	BN5_3691	50S ribosomal protein L22	Cytoplasmic	-2.24544	0.019117
W6QPJ9	PPSAL_0253	BN5_0256	Cytochrome c551 peroxidase (EC 1.11.1.5)	Periplasmic	-2.27884	2.9763e-06
W6R2X2	PPSAL_4444	BN5_4508	tRNA uridine 5-carboxymethylaminomethyl modification enzyme MnmG (Glucose-inhibited division protein A)	Cytoplasmic	-2.29512	0.000180557
W6QRM0	PPSAL_0027	BN5_0027	Peptide deformylase (PDF) (EC 3.5.1.88) (Polypeptide deformylase)	Cytoplasmic	-2.31279	0.00172544
W6QS44	PPSAL_1144	BN5_1148	Transcriptional regulator, putative	Cytoplasmic	-2.32114	0.0352488
W6RLY4	PPSAL_4301	BN5_4365	31 kDa immunogenic protein	Unknown	-2.3213	0.00626311
W6QWH2	PPSAL_1731	BN5_1752	DNA-binding protein HU	Cytoplasmic	-2.37534	0.0200382
W6QQB9	PPSAL_0533	BN5_0538	50S ribosomal protein L9	Cytoplasmic	-2.3902	0.00132189
W6RHV8	PPSAL_2795	BN5_2834	30S ribosomal protein S2	Cytoplasmic	-2.39712	0.00658332
W6R1C9	PPSAL_4262	BN5_4326	D-methionine-binding lipoprotein metQ	CytoplasmicMembrane	-2.40183	0.0024194
W6QZS8	PPSAL_1075	BN5_1079	Thiol:disulfide interchange protein DsbC (EC 5.3.4.1)	Periplasmic	-2.41396	0.00300668
W6QTT2	PPSAL_1286	BN5_1291	Ribonucleoside-diphosphate reductase (EC 1.17.4.1)	Cytoplasmic	-2.41418	0.00785841
W6RC60	PPSAL_0849	BN5_0855	50S ribosomal protein L21	Cytoplasmic	-2.41641	0.00242026
W6RAC3	PPSAL_0148	BN5_0149	Putative endoribonuclease L-PSP	Unknown	-2.43733	0.0184828
W6RAL1	PPSAL_0262	BN5_0265	Putrescine transporter periplasmic protein	Periplasmic	-2.47753	0.00382706
W6QUE9	PPSAL_1003	BN5_1006	Putative amino-acid ABC transporter-binding protein	Periplasmic	-2.47804	2.06633e-05
W6R5J7	PPSAL_3042	BN5_3085	Holliday junction ATP-dependent DNA helicase RuvB (EC 3.6.4.12)	Cytoplasmic	-2.48205	0.00386825
W6QTL6	PPSAL_1216	BN5_1220	Glucans biosynthesis protein G	Periplasmic	-2.50643	9.23354e-06
W6R6G6	PPSAL_3374	BN5_3424	4-hydroxy-3-methylbut-2-enyl diphosphate reductase (EC 1.17.7.4)	Cytoplasmic	-2.51298	0.00104434
W6R8G1	PPSAL_4089	BN5_4152	Porin D (EC 3.4.21.-)	OuterMembrane	-2.55018	0.00392339
W6RG39	PPSAL_2230	BN5_2258	VacJ family lipoprotein	OuterMembrane	-2.56211	9.05399e-05
W6R131	PPSAL_4148	BN5_4211	Keratin, type II cytoskeletal 75	Unknown	-2.56424	0.00389671
W6RIJ1	PPSAL_2995	BN5_3035	Alkyl hydroperoxide reductase subunit F (EC 1.6.4.-)	CytoplasmicMembrane	-2.60401	0.000572468
W6R473	PPSAL_4370	BN5_4434	Peptide methionine sulfoxide reductase MsrA (Protein-methionine-S-oxide reductase) (EC 1.8.4.11) (Peptide-methionine (S)-S-oxide reductase) (Peptide Met(O) reductase)	Cytoplasmic	-2.6119	0.0010464
W6QYC5	PPSAL_2419	BN5_2449	Cytochrome c oxidase accessory protein, cbb3-type, CcoG	CytoplasmicMembrane	-2.61522	0.00549123
W6QSL8	PPSAL_1324	BN5_1329	Multidrug resistance protein A	CytoplasmicMembrane	-2.62758	0.00870796
W6QR97	PPSAL_0420	BN5_0423	Nuclease (SNase-like) (EC 3.1.31.1)	Unknown	-2.62995	0.0112336
W6RCV7	PPSAL_1108	BN5_1112	Bacterioferritin (EC 1.16.3.1)	Cytoplasmic	-2.64585	0.00208036
W6R020	PPSAL_3004	BN5_3044	Peptidyl-prolyl cis-trans isomerase (EC 5.2.1.8)	Cytoplasmic	-2.66832	0.000833226
W6QT43	PPSAL_0541	BN5_0546	Azurin	Periplasmic	-2.70426	0.0251926
W6QSI2	PPSAL_0847	BN5_0853	3-ketoacyl-(Acyl-carrier-protein) reductase (EC 1.1.1.100)	Cytoplasmic	-2.75038	6.50965e-05
W6QVZ5	PPSAL_2070	BN5_2095	Outer membrane porin, OprD family	OuterMembrane	-2.75757	0.00275678
W6RKA7	PPSAL_3625	BN5_3677	50S ribosomal protein L15	Cytoplasmic	-2.77881	0.00165483
W6QWQ4	PPSAL_2681	BN5_2717	Putative lipoprotein (EC 6.3.2.6)	OuterMembrane	-2.78093	0.00093499
W6QYV7	PPSAL_3433	BN5_3483	50S ribosomal protein L13	Cytoplasmic	-2.78119	0.00113299
W6R202	PPSAL_4140	BN5_4203	50S ribosomal protein L28	Cytoplasmic	-2.78917	0.0126747
W6RJ51	PPSAL_3207	BN5_3253	GTPase Der (GTP-binding protein EngA)	Cytoplasmic	-2.92027	0.00437081
W6R7C9	PPSAL_3652	BN5_3704	50S ribosomal protein L7/L12	Unknown	-2.94112	0.00561238
W6R8N2	PPSAL_4139	BN5_4202	50S ribosomal protein L33	Cytoplasmic	-2.96678	0.0238485
W6R293	PPSAL_3763	BN5_3821	Transcriptional regulator, putative	Cytoplasmic	-2.98763	0.00690147
W6R3N9	PPSAL_2412	BN5_2442	Cytochrome c oxidase, cbb3-type, subunit II (EC 1.9.3.1)	Unknown	-2.9935	0.00605471
W6QXS5	PPSAL_2663	BN5_2698	Multidrug resistance protein mdtC	CytoplasmicMembrane	-3.00119	0.000159549
W6QZH9	PPSAL_2814	BN5_2853	Uncharacterized protein	Unknown	-3.00542	1.98956e-05
W6QXS7	PPSAL_3075	BN5_3119	Putative quercetin 2,3-dioxygenase PA3240 (EC 1.13.11.24)	Cytoplasmic	-3.02402	0.00488825
W6RDZ3	PPSAL_1500	BN5_1509	Arc	Cytoplasmic	-3.07716	0.0199007
W6RKF5	PPSAL_3645	BN5_3697	30S ribosomal protein S10	Cytoplasmic	-3.11515	0.00295265
W6QYQ6	PPSAL_3383	BN5_3433	Uncharacterized protein	Unknown	-3.14938	0.00243175
W6QWA0	PPSAL_1645	BN5_1657	Lipoprotein heavy metal/multidrug efflux protein	CytoplasmicMembrane	-3.15149	0.00404331
W6QXJ6	PPSAL_0254	BN5_0257	Agmatine deiminase (EC 3.5.3.12) (Agmatine iminohydrolase)	Cytoplasmic	-3.1552	8.70578e-05
W6QSF0	PPSAL_0817	BN5_0823	Uncharacterized protein	Unknown	-3.21496	0.0147751
W6QXE9	PPSAL_2071	BN5_2096	Uncharacterized protein	Unknown	-3.25758	0.00575329
W6QWZ8	PPSAL_2786	BN5_2825	Outer membrane chaperone Skp (OmpH)	Unknown	-3.26436	0.00170167
W6QZ32	#N/A	BN5_3568	Uncharacterized protein	Unknown	-3.26911	0.0003574
W6QZL4	PPSAL_3641	BN5_3693	50S ribosomal protein L2	Cytoplasmic	-3.27486	0.00394268
W6QY71	PPSAL_2828	BN5_2867	Periplasmic protein-like protein	Unknown	-3.36934	0.00021309
W6RC58	PPSAL_0844	BN5_0850	10 kDa chaperonin (GroES protein) (Protein Cpn10)	Cytoplasmic	-3.38393	0.00127487
W6QY43	PPSAL_2323	BN5_2354	ABC transporter periplasmic protein	Unknown	-3.4133	0.00676988
W6R0V6	PPSAL_3727	BN5_3784	30S ribosomal protein S21	Cytoplasmic	-3.61777	0.00586533
W6R0B8	PPSAL_3098	BN5_3142	Peptidyl-prolyl cis-trans isomerase (EC 5.2.1.8)	Cytoplasmic	-3.62237	0.000850009
W6QVP2	PPSAL_2340	BN5_2371	Electron transfer flavoprotein subunit alpha	Unknown	-3.68739	0.000236259
W6QR20	PPSAL_0345	BN5_0348	Lipoprotein, putative	Unknown	-3.68969	3.64151e-05
W6QXR7	PPSAL_0349	BN5_0352	Uncharacterized protein	Unknown	-3.6966	0.00285945
W6QZM7	PPSAL_2864	BN5_2903	Peptidase S1C, Do	Periplasmic	-3.72834	2.85814e-05
W6RAQ0	PPSAL_0307	BN5_0310	Response regulator receiver protein	Cytoplasmic	-3.73869	0.000112261
W6QUL4	PPSAL_1072	BN5_1076	50S ribosomal protein L19	Cytoplasmic	-3.78327	0.000221267
W6QU36	PPSAL_1813	BN5_1834	Multidrug resistance protein mdtA	CytoplasmicMembrane	-3.79912	0.00199526
W6R1Z2	PPSAL_3654	BN5_3706	50S ribosomal protein L1	Cytoplasmic	-3.80906	0.000250342
W6RE40	PPSAL_1551	BN5_1562	Uncharacterized protein	Cytoplasmic	-3.88021	0.000454337
W6R7H3	PPSAL_3716	BN5_3773	Protein ApaG	Unknown	-3.95323	0.00375693
W6R7C1	PPSAL_3642	BN5_3694	50S ribosomal protein L23	Cytoplasmic	-3.97145	0.00252537
W6R7B8	PPSAL_3637	BN5_3689	50S ribosomal protein L16	Cytoplasmic	-3.98524	0.00174229
W6R4J6	PPSAL_2662	BN5_2697	Solvent efflux pump periplasmic linker srpA	CytoplasmicMembrane	-4.08452	0.000472695
W6RGP7	PPSAL_2480	BN5_2510	RND family efflux transporter MFP subunit	CytoplasmicMembrane	-4.08537	4.26539e-05
W6RE84	PPSAL_1591	BN5_1603	Glutamate dehydrogenase	Unknown	-4.08953	0.000177828
W6RDY8	PPSAL_1495	BN5_1500	Carbon storage regulator homolog	Unknown	-4.15045	0.00128199
W6QU88	PPSAL_1448	BN5_1453	50S ribosomal protein L32	Cytoplasmic	-4.3351	0.00567916
W6R6W3	PPSAL_3514	BN5_3564	Lipoyl synthase (EC 2.8.1.8) (Lip-syn) (LS) (Lipoate synthase) (Lipoic acid synthase) (Sulfur insertion protein LipA)	Cytoplasmic	-4.35609	0.00184879
W6QQS7	PPSAL_0655	BN5_0661	Dephospho-CoA kinase (EC 2.7.1.24) (Dephosphocoenzyme A kinase)	Cytoplasmic	-4.50304	5.28876e-05
W6QQB2	PPSAL_0076	BN5_0076	Extracellular solute-binding protein	Periplasmic	-4.62697	0.00020421
W6REZ4	PPSAL_1847	BN5_1868	Translation initiation factor IF-1	Cytoplasmic	-4.6306	0.000896155
W6RC32	PPSAL_0809	BN5_0815	RND family efflux transporter MFP subunit	CytoplasmicMembrane	-4.6626	0.00162657
W6R3E0	PPSAL_2296	BN5_2326	50S ribosomal protein L20	Cytoplasmic	-4.93973	0.000823698
W6R9I1	PPSAL_4448	BN5_4512	Ribonuclease P protein component (RNase P protein) (RNaseP protein) (EC 3.1.26.5) (Protein C5)	Unknown	-4.99557	0.0117521
W6QZC4	PPSAL_0911	BN5_0917	Transcription elongation factor GreA (Transcript cleavage factor GreA)	Cytoplasmic	-5.27328	0.000372804
W6QRW6	PPSAL_1069	BN5_1073	30S ribosomal protein S16	Cytoplasmic	-5.32285	0.000472561
W6R0E8	PPSAL_1285	BN5_1290	Ribonucleoside-diphosphate reductase subunit beta (EC 1.17.4.1)	Cytoplasmic	-5.3857	1.74134e-05
W6REP1	PPSAL_1727	BN5_1748	Trigger factor (TF) (EC 5.2.1.8) (PPIase)	Cytoplasmic	-5.52089	0.000127615
W6RJH8	PPSAL_3377	BN5_3427	Peptidyl-prolyl cis-trans isomerase (EC 5.2.1.8)	Cytoplasmic	-5.57601	0.00083743
W6QTN7	PPSAL_1241	BN5_1245	Soluble aldose sugar dehydrogenase yliI (EC 1.1.5.-)	CytoplasmicMembrane	-5.69252	0.000149144
W6QWM4	PPSAL_2297	BN5_2327	50S ribosomal protein L35	Cytoplasmic	-5.71162	0.0096691
W6R648	PPSAL_3234	BN5_3281	Uncharacterized protein	Cytoplasmic	-5.7333	0.000657721
W6QZU8	PPSAL_2929	BN5_2968	Cold shock protein (Beta-ribbon, CspA family)	Cytoplasmic	-5.90021	0.000636788
W6QU54	PPSAL_0888	BN5_0894	Peptidyl-prolyl cis-trans isomerase (EC 5.2.1.8)	Cytoplasmic	-6.05601	0.000713382
W6R0J9	PPSAL_3633	BN5_3685	50S ribosomal protein L24	Cytoplasmic	-6.49322	0.000133557
W6R3F4	PPSAL_2316	BN5_2347	Cytochrome c550	Unknown	-6.52118	3.06177e-05
W6QXB9	PPSAL_2911	BN5_2950	Uncharacterized protein	Unknown	-6.91278	0.00154673
W6QYR0	PPSAL_0634	BN5_0639	Uncharacterized protein	Unknown	-6.95186	0.0146103
W6RK91	PPSAL_3610	BN5_3662	OmpW family outer membrane protein	OuterMembrane	-7.6924	0.000125413
W6QY03	PPSAL_0429	BN5_0432	Type IV pilus assembly protein PilQ	OuterMembrane	-9.02441	1.58824e-05
W6RGB7	PPSAL_2324	BN5_2355	Beta-propeller repeat protein	Unknown	-9.22011	0.00962242
W6QQA6	PPSAL_0518	BN5_0521	RNA-binding protein Hfq	Cytoplasmic	-10.0409	0.000130104
W6QRK3	PPSAL_0515	BN5_0518	N-acetylmuramoyl-L-alanine amidase (EC 3.5.1.28)	Unknown	-11.8625	4.41673e-06
W6QWP0	PPSAL_2317	BN5_2348	PQQ containing dehydrogenase	Periplasmic	-14.8292	2.23567e-06
W6RK11	PPSAL_3540	BN5_3592	Acyl-CoA dehydrogenase family protein	Cytoplasmic	-23.5589	3.57599e-05
W6QWP5	PPSAL_2322	BN5_2353	Uncharacterized protein	Unknown	-24.9823	3.70408e-05
W6QZH6	PPSAL_2809	BN5_2848	Cold shock protein (Beta-ribbon, CspA family)	Cytoplasmic	-28.8707	0.00052289
W6R3F0	PPSAL_2311	BN5_2342	PQQ-containing dehydrogenase	Periplasmic	-40.8298	0.00104927
W6R378	PPSAL_2222	BN5_2250	Uncharacterized protein	OuterMembrane	-44.4712	0.00138942
W6R0A3	PPSAL_3538	BN5_3590	Fatty-acyl-CoA synthase (EC 2.3.1.86)	Cytoplasmic	-52.9674	9.61243e-05
